# Supplementary material for: Transcriptome analysis during vernalization in wheat (Triticum aestivum L.)
Source: BMC Genom Data. 2023 Aug 10;24:43. doi: 10.1186/s12863-023-01144-3 (PMC10416481; doi:10.1186/s12863-023-01144-3)
Supplement: Supplementary file 1 — Additional file 1: Table S1. DEGs identified in all 7 comparisons between adjacent time points. [file 12863_2023_1144_MOESM1_ESM.xlsx]

## Sheet: Sheet1
Table S1： DEGs identified in all 7 comparisons between adjacent time points
V7 Vs V0					V14 Vs V7					V21 Vs V14					V28 Vs V21					V35 Vs V28					V42 Vs V35					V42N7 Vs V42
id	log2FoldChange	pvalue	padj	direction	id	log2FoldChange	pvalue	padj	direction	id	log2FoldChange	pvalue	padj	direction	id	log2FoldChange	pvalue	padj	direction	id	log2FoldChange	pvalue	padj	direction	id	log2FoldChange	pvalue	padj	direction	id	log2FoldChange	pvalue	padj	direction
LOC123112047	14.4876	7.47e-34	5.09e-32	up	LOC123140724	7.51701	9.75e-09	3.24e-07	up	LOC123061991	-6.70073	8.26e-06	0.000137305	down	LOC123073800	6.78727	1.14e-06	1.97e-05	up	LOC123130195	7.02517	2.17e-07	1.91e-05	up	LOC123128885	12.5212	3.52e-37	4.2e-35	up	LOC123128885	12.3763	1.4e-11	3.03e-10	up
LOC123112046	13.9558	2.3e-31	1.37e-29	up	LOC123132204	7.45359	1.39e-08	4.39e-07	up	LOC123136664	-6.60774	8.03e-05	0.000901085	down	LOC123076784	6.6422	1.66e-06	2.71e-05	up	LOC123158179	6.6892	2.33e-06	0.000159591	up	LOC123126135	-12.0889	4.88e-24	2.88e-22	down	LOC123082715	-12.0993	1.59e-31	1.66e-29	down
LOC123145841	13.8924	1.41e-30	8.11e-29	up	LOC123167465	7.30407	7.83e-09	2.68e-07	up	LOC123135868	-6.42746	9.8e-06	0.000158714	down	LOC123080648	6.40394	7.2e-05	0.000672921	up	LOC123088482	6.51858	5.89e-06	0.000360571	up	LOC123168239	-11.4875	7.32e-22	3.68e-20	down	LOC123168239	-12.0354	1.32e-23	8.72e-22	down
LOC543198	13.8708	1.6e-175	3.99e-172	up	LOC123147333	7.21356	8.16e-08	2.06e-06	up	LOC123069444	-6.30472	2.26e-05	0.000316444	down	LOC123049146	6.40047	1.49e-05	0.000177521	up	LOC123172904	6.36113	3.86e-12	8.04e-10	up	LOC123184503	-11.4615	1.61e-21	7.86e-20	down	LOC123114246	-11.6384	2.4e-22	1.44e-20	down
LOC123185928	13.8145	1.1e-215	7.31e-212	up	LOC123189025	7.16145	1.15e-07	2.75e-06	up	LOC123066590	-6.28188	1.89e-05	0.000273306	down	LOC123069444	6.28156	1.07e-05	0.000132383	up	LOC123089751	6.17128	3.53e-05	0.00169573	up	LOC123136079	-11.4419	3.12e-28	2.38e-26	down	LOC123126135	-11.5806	4.87e-22	2.87e-20	down
LOC123112044	13.715	1.82e-30	1.04e-28	up	LOC123049673	6.98564	0.000576212	0.00404884	up	LOC123135119	-6.21033	2.73e-05	0.000370217	down	LOC123171593	6.26009	9.77e-06	0.00012316	up	LOC123090966	6.16315	0.000142549	0.00549009	up	LOC123171878	-11.4182	1.13e-20	5.23e-19	down	LOC123126317	-11.4023	3.96e-21	2.17e-19	down
LOC123087705	13.3559	1.6e-37	1.3e-35	up	LOC123069139	6.95091	3.43e-07	7.1e-06	up	LOC123107894	-6.17854	2e-05	0.000287432	down	LOC123157306	-6.17148	0.00245725	0.0123473	down	LOC123086888	6.13336	4.41e-06	0.000280043	up	LOC123126301	11.3511	4.26e-14	1.09e-12	up	LOC100415819	-11.2164	4.82e-27	4e-25	down
LOC123123729	13.2532	5.64e-28	2.78e-26	up	LOC123149305	6.82696	8.38e-07	1.54e-05	up	LOC123171593	-6.15262	3.67e-05	0.000471893	down	LOC123044432	6.07939	3.57e-06	5.23e-05	up	LOC123169377	6.04901	0.000134549	0.00522056	up	LOC123146030	11.235	2.1e-273	4.3e-269	up	LOC123159780	-11.0541	1.11e-19	5.4e-18	down
LOC100125679	13.2258	4.3e-195	1.72e-191	up	LOC123135402	6.82025	7.75e-07	1.44e-05	up	LOC123076784	-6.09914	5.93e-05	0.000700438	down	LOC123135369	6.07446	4.42e-06	6.27e-05	up	LOC123058519	6.02048	0.000229668	0.00812075	up	LOC123166303	-11.1813	8.38e-20	3.65e-18	down	LOC543251	-11.02	9.77e-33	1.08e-30	down
LOC123117686	13.1914	8.92e-28	4.35e-26	up	LOC123186678	6.63908	4.09e-06	6.02e-05	up	LOC123050146	-6.05427	6.44e-05	0.000750009	down	LOC123190845	-5.98658	0.000706894	0.00449608	down	LOC123186363	-5.91103	1.42e-05	0.000780497	down	LOC123114246	-11.1525	1.82e-20	8.32e-19	down	LOC123154279	10.9696	8.36e-20	4.1e-18	up
LOC123168239	13.1649	3.87e-28	1.93e-26	up	LOC123186993	6.60087	2.2e-05	0.000255748	up	LOC123113061	-6.02114	0.00110474	0.00751208	down	LOC123116426	5.98593	0.000168579	0.00137664	up	LOC123186217	5.87535	8.43e-05	0.00350919	up	LOC123185908	-11.0685	9.37e-20	4.06e-18	down	LOC123136079	-10.957	5.9e-26	4.59e-24	down
LOC606392	13.043	1.03e-27	5.01e-26	up	LOC123188808	6.59527	3.37e-06	5.11e-05	up	LOC123140047	-6.00541	0.000122566	0.00126599	down	LOC123186451	5.95723	6.04e-05	0.000579326	up	LOC123102054	-5.8613	7.93e-06	0.000467862	down	LOC123126317	-11.0143	8.5e-20	3.7e-18	down	LOC123087705	-10.9165	4.16e-81	2.33e-78	down
LOC123169574	12.9399	5.4e-66	1.31e-63	up	LOC123107755	-6.59358	9.44e-06	0.000123221	down	LOC123061473	-6.00226	0.000228665	0.00211108	down	LOC123142326	5.95508	0.000308534	0.00227603	up	LOC123186365	-5.85985	1.66e-05	0.000889567	down	LOC123154279	10.9535	8.92e-20	3.87e-18	up	LOC123171878	-10.7066	2.25e-10	4.17e-09	down
LOC123175834	12.9314	1.39e-26	6.36e-25	up	LOC123047770	6.4942	5.75e-06	8.03e-05	up	LOC123163330	-5.99561	8.49e-05	0.000943412	down	LOC123066737	5.92588	0.000193515	0.00154007	up	LOC123186364	-5.437	0.000121911	0.00480171	down	LOC543251	-10.9474	1.1e-32	1.07e-30	down	LOC123145841	-10.6712	2.26e-77	1.1e-74	down
LOC123124835	12.8839	1e-26	4.6e-25	up	LOC123051209	6.43972	8.66e-06	0.000114342	up	LOC123060581	5.9553	0.00108924	0.00742784	up	LOC123124951	5.92457	9.34e-06	0.000118747	up	LOC123177798	-5.42933	0.000217633	0.00777434	down	LOC123124836	-10.9225	2.02e-15	5.97e-14	down	LOC123124836	-10.6323	2.86e-12	6.69e-11	down
LOC123049858	12.7485	0	0	up	LOC123138038	6.43485	9.95e-06	0.00012883	up	LOC123143290	-5.95008	0.000128444	0.00131647	down	LOC123098399	5.9102	7.47e-05	0.000695296	up	LOC123176886	-5.42897	0.000591569	0.0174988	down	LOC123053669	-10.9214	2.94e-19	1.23e-17	down	LOC123184332	10.5657	2.65e-18	1.14e-16	up
LOC123094563	12.7216	2.3e-26	1.04e-24	up	LOC123124059	6.37867	9.86e-06	0.000127943	up	LOC123057160	-5.94742	0.000135214	0.00137116	down	LOC123053732	-5.87861	0.00583098	0.0248332	down	LOC123186863	5.39164	0.000148906	0.00569059	up	LOC123138302	-10.9107	7.52e-25	4.72e-23	down	LOC123184333	10.5516	3.06e-18	1.31e-16	up
LOC123123410	-12.6853	4.15e-26	1.84e-24	down	LOC123135868	6.33574	1.37e-05	0.00017041	up	LOC123071382	-5.90661	4.28e-05	0.000536993	down	LOC123125307	5.87131	0.000196814	0.00156205	up	LOC123088480	5.37824	0.000168316	0.00629632	up	LOC123159780	-10.8345	9.32e-19	3.73e-17	down	LOC123146030	10.5466	1.84e-288	5e-284	up
LOC100415819	12.506	7.65e-25	3.14e-23	up	LOC123142308	6.27261	2.18e-05	0.000253296	up	LOC123068239	-5.89678	0.000134353	0.00136378	down	LOC123182093	5.86939	0.000459406	0.00317014	up	LOC123177002	-5.34018	0.000424457	0.0134442	down	LOC123167492	10.6713	2.16e-18	8.32e-17	up	LOC123166303	-10.532	9.03e-10	1.52e-08	down
LOC123087703	12.3551	1.63e-87	7.11e-85	up	LOC123183346	6.26476	3.12e-05	0.000343356	up	LOC123049146	-5.89287	0.000190144	0.00181526	down	LOC100037588	-5.84514	0.00877456	0.0343775	down	LOC123089371	5.32106	0.000508288	0.0154488	up	LOC123136080	-10.6693	7.06e-19	2.85e-17	down	LOC123124839	-10.5219	7.72e-12	1.72e-10	down
LOC123115801	12.2148	3.87e-24	1.53e-22	up	LOC123105309	6.25639	2.37e-05	0.000272662	up	LOC123135369	-5.87701	2.07e-05	0.000294325	down	LOC123053895	-5.84383	0.00554027	0.0238187	down	LOC123084663	5.18212	4.59e-05	0.00209538	up	LOC123119305	10.6387	3.24e-34	3.41e-32	up	LOC123136080	-10.5094	2.82e-18	1.21e-16	down
LOC123169718	-12.1208	5.01e-24	1.96e-22	down	LOC123100132	6.25609	7.55e-05	0.000732948	up	LOC123188015	5.82434	0.000864645	0.00618744	up	LOC123169439	-5.84043	0.00580306	0.0247285	down	LOC123184163	5.12667	0.000473185	0.0146567	up	LOC123082702	-10.5967	2.61e-18	9.98e-17	down	LOC123138302	-10.4551	1.72e-13	4.65e-12	down
LOC123116213	12.0843	7.29e-23	2.61e-21	up	LOC123114902	6.21316	2.89e-05	0.00032305	up	LOC123127767	-5.8236	0.000217279	0.00202552	down	LOC123057721	-5.83366	0.000759011	0.00475934	down	LOC123083053	4.97056	0.00132162	0.0334161	up	LOC123184332	10.5496	2.8e-18	1.07e-16	up	LOC123179824	-10.4193	1e-17	4.08e-16	down
LOC123110285	12.0633	9.99e-24	3.82e-22	up	LOC123069444	6.21276	3.02e-05	0.000334147	up	LOC123187809	-5.81555	0.000207632	0.00195259	down	LOC123073638	5.80237	0.000100638	0.000894687	up	LOC123161192	4.95683	9.73e-09	1.14e-06	up	LOC123184333	10.5356	3.23e-18	1.23e-16	up	LOC123126301	10.4054	5.85e-13	1.49e-11	up
LOC123113542	12.0164	1.45e-23	5.48e-22	up	LOC123191136	6.17419	3.29e-05	0.000358854	up	LOC123170070	-5.81251	0.000374431	0.00313591	down	LOC123066861	-5.78771	0.00694629	0.0286182	down	LOC123158306	4.93739	0.00130307	0.0330486	up	LOC123124839	-10.4559	8.66e-18	3.16e-16	down	LOC606392	-10.3716	6.36e-18	2.63e-16	down
LOC123126135	11.9331	2.86e-23	1.06e-21	up	LOC123179784	6.1228	3.78e-05	0.000406013	up	LOC123127901	-5.75578	0.000329151	0.00283448	down	TRNAE-CUC_40	-5.7745	0.0128778	0.046695	down	LOC123186359	4.93197	4.26e-06	0.000271263	up	LOC606392	-10.3925	7.16e-18	2.64e-16	down	LOC542772	-10.3323	7.2e-10	1.23e-08	down
LOC123110100	11.9285	2.24e-23	8.38e-22	up	LOC100125708	6.11552	9.72e-05	0.000910436	up	LOC123066179	-5.72413	0.000307848	0.00268847	down	LOC123103362	5.75672	0.000148475	0.00123963	up	LOC123075703	4.92605	1.26e-06	9.21e-05	up	LOC123050190	-10.3639	3.63e-17	1.25e-15	down	LOC123188263	10.2137	3.59e-17	1.39e-15	up
LOC123105768	11.9263	4.04e-23	1.48e-21	up	LOC123188103	6.11479	4.42e-05	0.000464775	up	LOC123096347	5.72058	0.00104828	0.00720262	up	LOC123135119	5.74619	0.000407137	0.00286468	up	LOC123082779	4.91147	0.00137307	0.0344188	up	LOC123096272	-10.3556	1.73e-23	9.79e-22	down	LOC123091923	10.0935	1.99e-16	7.25e-15	up
LOC123138302	11.8839	1.63e-22	5.7e-21	up	LOC123063446	6.1125	4.2e-05	0.000444426	up	LOC123090481	-5.71571	0.000336383	0.00288222	down	LOC123074178	-5.74363	0.00166071	0.00901063	down	LOC123055358	-4.90897	9.02e-57	1.1e-52	down	LOC123124840	-10.3345	2.29e-17	8.05e-16	down	LOC123124840	-9.98005	9.94e-09	1.43e-07	down
LOC123190444	11.8819	6.84e-23	2.46e-21	up	LOC123158947	6.03686	0.000146836	0.00128801	up	LOC123044432	-5.67776	6.16e-05	0.000722833	down	LOC123133928	-5.72238	0.00909494	0.0353715	down	LOC123059199	4.90669	0.0014677	0.036072	up	LOC123179824	-10.31	1.21e-17	4.33e-16	down	LOC123119305	9.91767	4.45e-46	8.51e-44	up
LOC123114804	11.8785	6.23e-22	2.09e-20	up	LOC123157970	5.96399	8.65e-05	0.000823514	up	LOC123113354	-5.67466	0.000643843	0.00488003	down	LOC123068413	5.71017	0.000235681	0.00181642	up	LOC123152284	4.84061	5.52e-06	0.00034065	up	LOC123152593	-10.3048	1.78e-17	6.28e-16	down	LOC123096272	-9.85661	5.25e-21	2.84e-19	down
LOC542773	11.8406	1.49e-41	1.52e-39	up	LOC123038437	5.96234	9.75e-05	0.000912477	up	LOC123156225	-5.6703	0.000511258	0.00405309	down	LOC123057160	5.70719	0.000195141	0.00155125	up	LOC123059003	4.73039	0.000308514	0.0103565	up	LOC123145841	-10.2777	6.88e-73	2.69e-70	down	LOC123152593	-9.83334	6.08e-16	2.12e-14	down
LOC123123073	11.8295	8.94e-23	3.19e-21	up	LOC123069611	5.94793	0.000118446	0.00107527	up	LOC123095758	-5.66205	0.000458692	0.00371077	down	LOC123183825	5.70526	0.000210066	0.00164831	up	LOC123080067	4.58334	0.000409678	0.0130555	up	LOC542941	10.2407	8.53e-17	2.85e-15	up	LOC123053669	-9.80441	2.86e-10	5.2e-09	down
LOC123186096	11.7847	1.71e-22	5.98e-21	up	LOC123113061	5.9264	0.000978219	0.00629524	up	LOC123111172	-5.64034	0.00129787	0.00856152	down	LOC123045035	-5.70517	0.00886933	0.0346807	down	LOC123165083	4.53537	3.45e-05	0.00166039	up	LOC542772	-10.2291	4.47e-17	1.53e-15	down	LOC123046354	-9.69885	3.73e-15	1.2e-13	down
LOC123080882	11.7831	1.22e-22	4.33e-21	up	LOC123147615	5.91136	0.000130722	0.00116676	up	LOC123180941	-5.63382	0.000526222	0.00414898	down	LOC123181450	5.69946	0.000209861	0.00164705	up	LOC123116426	-4.47154	0.000614351	0.0180192	down	LOC123158931	-9.98442	3.71e-38	4.59e-36	down	LOC123152080	-9.6942	2.39e-15	7.84e-14	down
LOC123147080	11.5814	7.67e-29	3.97e-27	up	LOC123061473	5.909	0.000255948	0.00205274	up	LOC123182389	-5.63089	0.00105144	0.00721741	down	LOC123162888	5.69129	0.000171154	0.00139342	up	LOC123168252	4.44742	0.000879654	0.0240234	up	LOC123117686	-9.97427	1.95e-31	1.8e-29	down	LOC123082702	-9.66542	2.96e-15	9.65e-14	down
LOC123145840	11.5667	1.59e-21	5.18e-20	up	LOC123147939	5.89018	0.000144088	0.00126748	up	LOC123106890	-5.62181	0.000695358	0.00518824	down	LOC123080844	5.64868	0.000231467	0.00179024	up	LOC123092776	4.42404	0.000825673	0.0228572	up	LOC123181844	9.9699	2.43e-16	7.8e-15	up	LOC123117686	-9.63563	2.24e-29	2.13e-27	down
LOC123146030	-11.516	4.25e-43	4.54e-41	down	LOC123113544	5.8745	0.000248816	0.00200348	up	LOC123162888	-5.60379	0.000536316	0.00421374	down	LOC123048665	-5.64632	0.00233835	0.0118716	down	LOC123176636	4.37437	1.97e-08	2.18e-06	up	LOC123175834	-9.89388	9.81e-31	8.72e-29	down	LOC123186096	-9.59537	4.4e-15	1.41e-13	down
LOC123106081	11.3962	4.9e-21	1.55e-19	up	LOC123142309	5.85937	0.000199238	0.00166609	up	LOC123191609	-5.6027	0.000751847	0.00552296	down	LOC123134394	-5.63605	0.0120295	0.0442655	down	LOC123089820	4.36007	4.03e-25	3.08e-22	up	LOC123075573	-9.86638	6.15e-16	1.9e-14	down	LOC123063002	9.5857	4.15e-15	1.33e-13	up
LOC123112045	11.3405	6.49e-72	1.85e-69	up	LOC123153426	5.85664	0.000162472	0.00140492	up	LOC123142326	-5.59926	0.00128123	0.00847284	down	LOC123128249	-5.62333	0.0123209	0.0451154	down	LOC123059150	-4.31197	0.000540876	0.0162497	down	LOC100415819	-9.82624	4.48e-21	2.12e-19	down	LOC123158931	-9.54711	2.29e-23	1.49e-21	down
LOC543251	11.3358	2.23e-97	1.19e-94	up	LOC123057160	5.85599	0.000176421	0.0015049	up	LOC123042568	-5.57145	0.00131771	0.00866451	down	LOC123070496	5.60379	3.69e-09	1.35e-07	up	LOC123049352	4.25765	0.00184358	0.0430473	up	LOC123152080	-9.79098	7.67e-16	2.35e-14	down	LOC123175834	-9.50164	3.05e-28	2.71e-26	down
LOC123112048	11.3284	7.78e-72	2.2e-69	up	LOC123106550	5.84861	0.000331687	0.00254879	up	LOC123092430	-5.56246	0.000623367	0.00475548	down	LOC123096584	5.59967	0.000485163	0.00331442	up	LOC123178048	4.20308	1.14e-26	9.75e-24	up	LOC123170496	-9.75418	1.24e-15	3.73e-14	down	LOC123184503	-9.47874	1.67e-14	5.06e-13	down
LOC123158931	11.2505	9.53e-27	4.4e-25	up	LOC123107417	5.83804	0.000158981	0.00137904	up	LOC123130137	5.5472	0.0071198	0.0326045	up	LOC123091256	5.59694	0.000298715	0.0022154	up	LOC123166737	-4.19026	0.000876362	0.0239604	down	LOC123049825	-9.75061	2.27e-15	6.67e-14	down	LOC123190444	-9.46906	1.61e-19	7.73e-18	down
LOC123114238	11.2109	1.51e-143	2.23e-140	up	LOC123114712	5.81533	0.000190127	0.00160314	up	LOC123187406	5.52833	0.0111161	0.0459871	up	LOC123176163	5.58555	0.00030965	0.00228289	up	LOC123091651	4.12601	0.000458518	0.0143179	up	LOC123082715	-9.68102	2.96e-20	1.34e-18	down	LOC123168899	9.41738	6.25e-15	1.98e-13	up
LOC123098818	11.1863	1.23e-26	5.63e-25	up	LOC123049146	5.80204	0.00024241	0.0019599	up	LOC123065651	-5.52194	0.00121861	0.0081352	down	LOC123138393	-5.58388	0.0101557	0.0386278	down	LOC123150431	4.11345	0.0005051	0.0154059	up	LOC123143591	-9.60775	4.55e-15	1.3e-13	down	LOC123114239	-9.39997	3.66e-103	3.44e-100	down
LOC123126040	11.1771	2.17e-20	6.54e-19	up	LOC123094044	5.80102	0.00135896	0.00823714	up	LOC123178272	-5.5209	0.00103692	0.00714234	down	LOC123051699	5.5838	3.87e-09	1.41e-07	up	LOC123103565	-4.09067	0.001916	0.0442848	down	LOC123132051	-9.58921	1.24e-51	2.48e-49	down	LOC123039823	9.30727	4.17e-13	1.08e-11	up
LOC123082715	11.1355	7.43e-26	3.23e-24	up	LOC123092013	5.7944	0.00125773	0.00772547	up	LOC123094208	5.52037	1.81e-05	0.000264241	up	LOC123135868	5.57793	0.000341424	0.00247909	up	LOC123165095	4.05896	7.38e-06	0.00044035	up	LOC123063002	9.56956	4.04e-15	1.16e-13	up	LOC123170496	-9.29798	4.78e-14	1.37e-12	down
LOC123128024	11.1349	9.25e-20	2.63e-18	up	LOC123055568	5.78375	0.000304653	0.0023732	up	LOC123169596	-5.50967	0.00144993	0.00935473	down	TRNAG-CCC_3	-5.57755	0.0118117	0.0435981	down	LOC123136025	-4.02904	2.94e-15	9.87e-13	down	LOC123089732	-9.53147	1.13e-14	3.07e-13	down	LOC123185908	-9.21197	7.62e-14	2.14e-12	down
LOC123081003	11.1343	5.9e-20	1.71e-18	up	TRNAQ-UUG_7	5.77931	0.00022644	0.00185807	up	LOC123122541	-5.50525	0.000891465	0.00633135	down	LOC123074844	-5.577	0.00486028	0.0214627	down	LOC123164297	-4.02146	0.000356971	0.0116925	down	LOC123166737	9.47008	8.8e-20	3.83e-18	up	LOC123050190	-9.21168	7.7e-14	2.16e-12	down
LOC123128885	-11.1166	1.31e-278	2.08e-274	down	LOC123108530	5.74373	0.000261885	0.00209161	up	LOC123141496	-5.49174	0.000112821	0.00118687	down	LOC123082594	5.5605	7.29e-05	0.00068041	up	LOC123143907	-4.01584	0.00212002	0.0480562	down	LOC123175629	-9.43621	1.57e-14	4.21e-13	down	LOC123123729	-9.20809	3.55e-42	5.9e-40	down
LOC123077168	11.0993	7.8e-20	2.23e-18	up	LOC123103227	5.73869	0.000276023	0.00218611	up	LOC123058946	-5.48404	0.00101601	0.00703208	down	LOC123050146	5.56019	0.000506517	0.00343065	up	LOC123165047	4.01549	6e-32	9.12e-29	up	LOC123091751	9.34942	4.37e-19	1.8e-17	up	LOC123132051	-9.18458	2.68e-27	2.26e-25	down
LOC123096272	11.0849	3e-26	1.34e-24	up	LOC123073597	5.7336	0.000297319	0.00232634	up	LOC123129403	-5.48252	0.00105464	0.00723592	down	LOC123191609	5.55138	0.000314007	0.00230851	up	LOC123185536	4.00998	0.000412362	0.0131181	up	LOC123116210	-9.34272	8.74e-14	2.16e-12	down	LOC123098818	-9.13209	1.24e-53	3.04e-51	down
LOC606391	11.033	1.58e-15	3.15e-14	up	LOC123108295	5.73145	7.65e-07	1.42e-05	up	LOC123052987	-5.45982	0.00140613	0.00913537	down	TRNAQ-UUG_6	5.54828	0.000400641	0.00282684	up	LOC123120924	3.97373	2.08e-06	0.000143944	up	LOC123039823	9.2912	4.52e-13	1.03e-11	up	LOC123089732	-9.01345	3.82e-13	9.94e-12	down
LOC123157903	10.931	2.29e-19	6.35e-18	up	LOC123058483	5.7266	4.61e-05	0.00048141	up	LOC123051699	-5.4477	3.55e-08	1.39e-06	down	LOC123163330	5.54344	0.000328865	0.00240261	up	LOC123169929	3.9697	0.000468213	0.0145397	up	LOC123059346	9.28073	9.74e-19	3.89e-17	up	LOC123162264	-9.00315	5.87e-13	1.5e-11	down
LOC123177178	10.9204	4.33e-19	1.18e-17	up	LOC123094208	-5.68624	5.5e-06	7.73e-05	down	LOC123095014	-5.44264	0.00112499	0.00762375	down	LOC123169276	5.51546	0.000416602	0.00292396	up	LOC123120877	-3.96853	0.00190127	0.0440213	down	LOC123041161	-9.21871	1.89e-13	4.51e-12	down	LOC123044141	-8.95794	5.47e-13	1.4e-11	down
LOC542772	10.8805	9.6e-19	2.54e-17	up	LOC123057698	5.68275	0.000392148	0.0029334	up	LOC123138383	-5.43038	0.00222358	0.0130644	down	LOC123176850	5.49376	0.000524251	0.00352684	up	LOC123059397	3.96247	4.86e-10	7.37e-08	up	LOC123124842	-9.15045	5.02e-66	1.65e-63	down	LOC123123728	-8.9313	2.67e-16	9.61e-15	down
LOC123185164	10.8509	2.53e-19	6.98e-18	up	LOC123110208	-5.6629	0.00175254	0.0101394	down	LOC123101205	-5.42212	0.00115745	0.00780026	down	LOC123042568	5.47972	0.000588797	0.00388023	up	LOC123099221	-3.96196	0.000225736	0.00802453	down	LOC123172525	9.13127	2.33e-39	3.01e-37	up	LOC123050048	-8.83372	0	0	down
LOC123044645	-10.8173	6.9e-19	1.85e-17	down	LOC123079336	5.65545	4.77e-05	0.000495976	up	LOC123070496	-5.4143	3.09e-08	1.24e-06	down	LOC123094516	5.47858	0.00122173	0.00702036	up	LOC123175468	-3.93268	0.0009183	0.0248467	down	LOC123136082	-9.11732	6.44e-122	7.04e-119	down	LOC123116213	-8.82432	9.91e-27	8.02e-25	down
LOC123185927	10.7954	0	0	up	LOC123091091	5.65287	0.000411971	0.00305564	up	LOC123066986	5.40649	0.00101634	0.00703369	up	LOC123081545	5.46852	0.00486189	0.0214677	up	LOC123186238	3.93108	8.76e-12	1.73e-09	up	LOC123187278	-9.05651	7.71e-14	1.92e-12	down	LOC123143591	-8.80589	3e-12	7e-11	down
LOC123082189	10.7118	9.3e-19	2.46e-17	up	LOC123088266	5.64129	0.000905732	0.00590591	up	LOC123158279	-5.38188	0.000179212	0.00173001	down	LOC123094044	5.45797	8.41e-05	0.00076837	up	LOC123057466	3.92386	0.000643696	0.0186179	up	LOC123046354	-9.03848	3.1e-13	7.23e-12	down	LOC123048269	8.76461	2.3e-12	5.43e-11	up
LOC123152593	10.6822	1.92e-18	4.96e-17	up	LOC123135373	5.6143	0.000467692	0.00338639	up	LOC123066737	-5.35995	0.00253992	0.0145241	down	LOC123140097	5.44345	8.14e-05	0.000747061	up	LOC123049822	3.91825	5.83e-36	1.06e-32	up	LOC123185912	-9.03087	1.45e-17	5.17e-16	down	LOC123041161	-8.74869	4.01e-12	9.24e-11	down
LOC123189436	10.6561	1.54e-18	4e-17	up	LOC123128929	-5.59229	0.0012551	0.00771125	down	LOC123045965	-5.35572	0.00164745	0.0103362	down	LOC123136816	5.43946	0.000656625	0.00424176	up	LOC123106974	3.9075	5.26e-23	3.55e-20	up	LOC123116045	9.02758	3.65e-13	8.46e-12	up	LOC123052005	-8.73796	3.03e-12	7.07e-11	down
LOC123040652	-10.6311	1.98e-18	5.12e-17	down	LOC123135721	5.58309	0.000635393	0.00438618	up	LOC123159845	5.34917	0.00416736	0.0214622	up	LOC123142266	5.42803	0.00148993	0.00824678	up	LOC123149483	3.89467	1.31e-06	9.53e-05	up	LOC123043705	9.0044	1.11e-05	8.15e-05	up	LOC100313966	8.73217	3.12e-05	0.000225979	up
LOC123136080	10.6058	9.41e-12	1.28e-10	up	LOC123066901	5.58261	0.000559055	0.00394123	up	LOC123187580	-5.33941	0.00182149	0.0112056	down	LOC123158279	5.42574	8.54e-05	0.000778305	up	LOC123150272	-3.89337	6.68e-14	1.88e-11	down	LOC123043704	9.00076	3.24e-05	0.000214047	up	LOC100192185	8.7185	7.55e-12	1.69e-10	up
LOC123066886	10.5834	1.59e-18	4.14e-17	up	LOC123080631	5.58147	0.000893285	0.00583491	up	LOC123147928	5.33894	0.00221274	0.013017	up	LOC123140047	5.41492	0.000576651	0.00381111	up	LOC123174146	3.89083	1.75e-36	3.44e-33	up	LOC123152264	-8.97519	4.49e-13	1.03e-11	down	LOC123177137	-8.71526	4.68e-12	1.07e-10	down
LOC123063567	10.5609	2.43e-18	6.21e-17	up	LOC123108133	5.57315	7.03e-05	0.000691528	up	LOC123139773	-5.33755	0.00186085	0.0113969	down	LOC123132142	5.40721	0.000682668	0.00437389	up	LOC123043461	3.8647	2.34e-47	1.14e-43	up	LOC123087705	-8.94941	4.32e-54	9.49e-52	down	LOC123059346	8.70248	1.15e-23	7.63e-22	up
LOC123148855	10.527	8.1e-18	1.98e-16	up	LOC123163729	5.56263	0.000561	0.00395383	up	LOC123054859	-5.33595	0.00193948	0.01177	down	LOC123116050	5.40625	0.00129985	0.00737765	up	LOC123165064	3.85343	2.14e-46	9.19e-43	up	LOC123162264	-8.9393	3.21e-12	6.65e-11	down	LOC123125672	-8.69804	0.00264348	0.0109758	down
LOC123169129	-10.4819	6.41e-18	1.58e-16	down	LOC123110042	5.54551	0.000616953	0.00428286	up	LOC123150679	-5.31744	0.00179091	0.0110554	down	LOC123110783	5.39627	0.000761273	0.00477037	up	LOC123102064	-3.85156	0.000324466	0.0108027	down	LOC123112047	-8.91662	1.52e-145	3.47e-142	down	LOC123093356	-8.66906	1.05e-11	2.3e-10	down
LOC123052005	10.4699	1.22e-17	2.94e-16	up	LOC123089935	5.5451	0.000665756	0.00455909	up	TRNAQ-UUG_28	-5.30027	0.000299799	0.00263604	down	LOC123042657	5.39405	0.000731645	0.00461943	up	LOC123150264	-3.83136	5.97e-13	1.43e-10	down	LOC123112044	-8.91189	2.46e-55	5.7e-53	down	LOC123112044	-8.66679	1.97e-38	2.84e-36	down
LOC123048276	10.4566	5.84e-17	1.33e-15	up	LOC123088986	5.54331	0.000683094	0.00465611	up	LOC123073605	5.27239	0.000516588	0.0040856	up	LOC123152137	5.39251	0.00105721	0.00623794	up	LOC123165089	3.82896	3.41e-49	1.91e-45	up	LOC123190444	-8.882	4.38e-17	1.5e-15	down	LOC123124835	-8.65839	2.1e-35	2.64e-33	down
LOC123179824	10.4525	2.86e-17	6.7e-16	up	LOC123079604	5.53997	0.00082617	0.00546187	up	LOC123052443	-5.2567	1.1e-12	1.67e-10	down	LOC123066590	5.38337	0.000845478	0.00520265	up	LOC123054184	3.82288	7.98e-12	1.59e-09	up	LOC123093356	-8.87887	9.34e-13	2.06e-11	down	LOC123187278	-8.65306	1.35e-12	3.29e-11	down
LOC123154279	-10.4105	1.51e-17	3.6e-16	down	LOC123167180	5.53887	0.0013143	0.00800727	up	LOC123140097	-5.18026	0.000422463	0.00346259	down	LOC123166028	5.38096	0.000669655	0.00430796	up	LOC123161035	-3.8095	8.76e-41	2.78e-37	down	LOC123044141	-8.83571	3.19e-12	6.62e-11	down	LOC123124842	-8.64866	3.28e-25	2.42e-23	down
LOC123040109	10.3739	4.03e-17	9.32e-16	up	LOC123182389	5.53768	0.00117842	0.00732246	up	LOC123042882	5.17989	0.00458378	0.0231676	up	LOC123115691	5.37006	0.00118794	0.0068631	up	LOC123157369	3.77654	0.000603165	0.0177482	up	LOC123178233	-8.81777	1.63e-12	3.51e-11	down	LOC123148477	8.6294	4.57e-12	1.04e-10	up
LOC123082702	10.3592	1.79e-17	4.26e-16	up	LOC123085846	5.5375	0.000679553	0.00463493	up	LOC123180958	5.12719	0.000907292	0.00641707	up	LOC123133393	5.36828	0.00120673	0.00694866	up	LOC123178233	3.7497	1.1e-05	0.000625606	up	LOC123175509	-8.76461	1.26e-12	2.75e-11	down	LOC123112047	-8.61588	1.2e-47	2.42e-45	down
LOC778385	10.3498	3.96e-23	1.45e-21	up	LOC123166536	-5.52378	0.00234333	0.0128382	down	LOC123060620	-5.07942	0.000676581	0.00508038	down	LOC123045879	5.35811	2.05e-08	6.08e-07	up	LOC123178028	3.73703	3.81e-09	4.81e-07	up	LOC123125672	-8.76259	2.03e-12	4.31e-11	down	LOC123114804	-8.59028	2.54e-25	1.89e-23	down
LOC123151220	10.3382	4.03e-23	1.47e-21	up	LOC123056310	5.52118	0.000671519	0.00458933	up	LOC123064913	-5.07784	0.0114718	0.0471175	down	LOC123187809	5.34749	0.00102796	0.00609282	up	LOC123165073	3.72744	2.75e-49	1.67e-45	up	LOC123048269	8.74834	2.13e-12	4.5e-11	up	LOC123066553	8.5697	3.39e-12	7.86e-11	up
LOC123151638	10.2993	3.14e-16	6.67e-15	up	LOC123177054	5.51845	0.000697561	0.00473403	up	LOC123129496	-5.06775	9.93e-09	4.68e-07	down	LOC123133145	5.32754	0.00109554	0.00641473	up	LOC123089330	3.70249	0.000774083	0.0216848	up	LOC123124835	-8.72433	3.13e-93	2.07e-90	down	LOC123125227	8.55284	6.02e-11	1.2e-09	up
LOC123117684	10.2951	8.37e-23	2.99e-21	up	LOC123055421	5.51807	0.000712354	0.00482001	up	LOC123103639	-5.05087	2.46e-06	5.04e-05	down	LOC123119030	5.31746	4.64e-05	0.000464144	up	LOC123081749	-3.70048	0.000893168	0.0243014	down	LOC123098818	-8.72182	4.09e-49	7.65e-47	down	LOC123112045	-8.53945	8.57e-34	9.95e-32	down
LOC780687	10.295	7.97e-70	2.16e-67	up	LOC123103994	5.51183	0.00102104	0.00653317	up	LOC123085600	-5.04329	0.000809957	0.00586681	down	LOC123064297	5.31051	0.0011642	0.00674549	up	LOC543144	3.69279	0.00056073	0.0167564	up	LOC123082090	8.70792	3.04e-12	6.34e-11	up	LOC123184330	8.51045	2.54e-11	5.32e-10	up
LOC123123733	10.2809	1.86e-154	3.23e-151	up	LOC123065480	-5.51088	0.0100014	0.0410044	down	LOC123044578	-5.043	3.51e-15	9.69e-13	down	LOC100141383	5.30592	0.00108515	0.00636667	up	LOC123176186	3.68446	1.33e-14	4.03e-12	up	LOC123087453	8.69844	1.17e-46	2e-44	up	LOC123112048	-8.50964	9.78e-34	1.13e-31	down
LOC123124839	10.2803	6.86e-17	1.55e-15	up	LOC123149677	5.48093	0.00113553	0.00711316	up	LOC123082594	-5.04212	0.000815582	0.00589872	down	LOC123046366	-5.29505	0.00584565	0.0248885	down	LOC123170666	3.679	3.62e-05	0.00172741	up	LOC123116213	-8.69685	5.53e-28	4.19e-26	down	LOC123052517	8.50773	1.69e-28	1.53e-26	up
LOC123044123	10.1934	2.83e-17	6.64e-16	up	LOC123093967	5.45829	0.000970265	0.00625212	up	LOC123077536	-5.02909	0.000928478	0.00653021	down	LOC123181002	5.28075	0.000298913	0.00221665	up	LOC123051328	3.66929	0.000166289	0.00623968	up	LOC123124838	-8.67203	2.28e-12	4.82e-11	down	LOC123136082	-8.50314	8.91e-101	8.18e-98	down
LOC100415885	10.1566	1.54e-99	8.62e-97	up	LOC123124320	5.45609	0.00137843	0.00833831	up	LOC123119817	5.02251	0.0098954	0.0420566	up	LOC123114712	5.27764	0.000234496	0.00180865	up	LOC123175509	3.66838	1.01e-22	6.68e-20	up	LOC123112045	-8.66305	2.92e-40	3.9e-38	down	LOC123087703	-8.50004	8.78e-208	4.48e-204	down
LOC123082854	-10.1458	7.47e-17	1.68e-15	down	LOC123087911	-5.44865	0.00211577	0.0118313	down	LOC123122231	5.01569	0.0100748	0.0426373	up	LOC123150012	5.27728	0.00233108	0.0118442	up	LOC123175189	3.65792	1.61e-10	2.6e-08	up	LOC123112048	-8.65809	2.41e-41	3.42e-39	down	LOC123116210	-8.48578	1.4e-10	2.67e-09	down
LOC123060160	10.1254	1.15e-16	2.53e-15	up	LOC123060381	5.42664	0.000995074	0.00639053	up	LOC123071258	-5.01507	0.000894905	0.00634887	down	LOC123086498	5.24692	3.61e-10	1.73e-08	up	LOC123182148	3.65253	0.00186105	0.0433331	up	LOC123061124	-8.63565	7.81e-25	4.89e-23	down	LOC606352	8.4338	1.06e-21	6.08e-20	up
LOC123170376	10.117	6.84e-17	1.55e-15	up	LOC123074563	5.42132	0.00195714	0.0111085	up	LOC123092132	-4.96885	1.83e-08	7.91e-07	down	LOC123058210	-5.2388	0.00704382	0.0289317	down	LOC123087554	3.64851	7.58e-18	3.35e-15	up	LOC123148477	8.61359	4.79e-12	9.73e-11	up	LOC123049650	-8.3887	2.23e-27	1.89e-25	down
LOC123179881	10.1151	3.2e-16	6.81e-15	up	LOC123115087	5.40738	0.00114399	0.00715624	up	LOC123156742	-4.95335	0.0122047	0.0494493	down	LOC123068299	5.23596	0.00020911	0.00164217	up	LOC123176163	3.64429	4.08e-17	1.66e-14	up	LOC123120849	-8.59337	9.73e-16	2.95e-14	down	LOC123101637	-8.29851	2.4e-10	4.42e-09	down
LOC123087704	10.1142	3.32e-33	2.18e-31	up	LOC123165605	5.40284	0.00217984	0.0121211	up	LOC123114712	-4.94501	0.00110526	0.00751407	down	LOC123048672	5.22312	0.00177634	0.00952295	up	LOC123174233	-3.60853	0.000441027	0.0138907	down	LOC123132055	-8.59279	9.99e-133	1.58e-129	down	LOC123145839	-8.29446	5.27e-175	1.54e-171	down
LOC123170496	10.0609	2.4e-16	5.16e-15	up	LOC123183894	5.39346	0.00172946	0.0100221	up	LOC123094044	-4.93303	0.00604462	0.0287176	down	LOC123087554	5.22075	0.00209666	0.0108775	up	LOC123150255	-3.5968	8.34e-19	4.17e-16	down	LOC123108032	-8.54271	1.98e-11	3.74e-10	down	LOC123115801	-8.28233	7.5e-51	1.69e-48	down
LOC123085130	10.0604	2.36e-16	5.07e-15	up	LOC780694	5.3899	0.00494355	0.0234269	up	LOC123071621	4.93103	0.0030881	0.0169621	up	LOC123106984	5.21662	0.00139198	0.00780138	up	LOC123152264	3.55726	7.71e-17	3.07e-14	up	LOC123125227	8.53726	6.05e-11	1.07e-09	up	LOC123105768	-8.27402	2.37e-57	6.76e-55	down
LOC123083339	10.0467	1.01e-16	2.25e-15	up	LOC123082969	5.38844	0.00153932	0.00910912	up	TRNAQ-UUG_7	-4.90901	0.00127428	0.00843777	down	LOC123107894	5.21487	0.00118803	0.0068631	up	LOC123056918	3.54931	0.000496119	0.015212	up	LOC123077422	-8.51857	4.82e-11	8.68e-10	down	LOC123167492	8.2502	2.18e-20	1.13e-18	up
LOC123123728	10.0359	1.25e-30	7.18e-29	up	LOC123126423	5.38555	0.00179823	0.010362	up	LOC123141091	-4.88981	0.00132508	0.00870505	down	LOC123066359	5.2116	0.00136085	0.00765457	up	LOC123165146	3.52985	0.000140813	0.00542608	up	LOC101290686	-8.50668	1.07e-11	2.09e-10	down	LOC123110100	-8.24515	5.11e-55	1.35e-52	down
LOC123126137	10.0002	2.71e-15	5.3e-14	up	LOC123143641	5.37679	0.00176555	0.0102012	up	LOC123054610	-4.88246	5.51e-06	9.85e-05	down	LOC123142249	5.21049	0.00333893	0.0158379	up	LOC123108033	3.52437	7.06e-22	4.26e-19	up	LOC123112046	-8.49963	3.22e-127	3.94e-124	down	LOC123110285	-8.23072	4.81e-21	2.62e-19	down
LOC123046354	9.99805	1.2e-15	2.42e-14	up	LOC123048163	5.37491	0.00175855	0.0101686	up	LOC123165252	-4.86808	0.0031162	0.0170644	down	LOC123141496	5.20232	0.000852183	0.00523288	up	LOC123175927	3.5094	1.44e-20	8.09e-18	up	LOC123184330	8.49408	2.39e-11	4.48e-10	up	LOC123085835	8.23054	1e-10	1.94e-09	up
LOC123115656	-9.99453	3.43e-16	7.27e-15	down	LOC123190509	-5.36508	0.00874941	0.0369014	down	LOC123069590	-4.86561	0.000157149	0.00154871	down	LOC123112338	5.18657	0.00172912	0.00931588	up	LOC123066692	3.4835	1.24e-08	1.43e-06	up	LOC123117107	-8.48499	3.62e-12	7.45e-11	down	LOC123112046	-8.21257	7.81e-43	1.34e-40	down
LOC123124842	9.98209	2.87e-30	1.61e-28	up	LOC123158163	5.3629	0.00130742	0.00797253	up	TRNAQ-UUG_8	-4.86142	0.00184146	0.0112994	down	LOC123162296	5.16843	0.00045729	0.00315812	up	LOC123175218	3.48139	0.000369336	0.0119952	up	LOC123163846	-8.48003	3.65e-21	1.74e-19	down	LOC123184334	8.18922	1.04e-10	2.01e-09	up
LOC123114246	9.96826	4.42e-16	9.27e-15	up	LOC123099529	5.36227	0.00155535	0.00918511	up	LOC123079946	-4.85767	0.00142683	0.00924308	down	LOC123168549	-5.16387	0.00406679	0.0185462	down	LOC123063776	3.4742	9.7e-07	7.36e-05	up	LOC123082744	-8.46691	1.73e-11	3.3e-10	down	LOC123170183	8.16916	2.87e-11	5.97e-10	up
LOC123124288	-9.93631	1.2e-15	2.42e-14	down	LOC123039049	5.36151	4e-08	1.1e-06	up	LOC123045879	-4.84387	3.18e-06	6.24e-05	down	LOC123163416	5.14131	0.00200727	0.0105158	up	LOC123134597	3.45182	0.000624457	0.018184	up	LOC123114804	-8.44928	7.37e-27	5.23e-25	down	LOC123189436	-8.12097	5.52e-14	1.57e-12	down
LOC542946	9.91889	0	0	up	LOC123104690	5.35449	0.00178121	0.0102751	up	LOC123041323	4.82954	0.00481708	0.0240536	up	LOC123094334	5.13868	0.00192136	0.0101435	up	LOC123075704	3.44343	0.000236518	0.00833065	up	LOC123110285	-8.44657	4.41e-22	2.26e-20	down	LOC123186097	-8.11416	0.00111695	0.00526732	down
LOC123048197	9.8808	2.18e-28	1.11e-26	up	LOC123080632	5.35284	0.0014467	0.00866031	up	LOC123130552	-4.80361	0.00179839	0.0110959	down	LOC123142017	5.1361	0.00195843	0.0102984	up	LOC123107826	-3.43856	0.000498534	0.0152732	down	LOC123098068	-8.42479	2.15e-22	1.13e-20	down	LOC123132055	-8.08547	1.71e-99	1.49e-96	down
LOC123142606	9.83643	9.85e-15	1.84e-13	up	LOC123109579	5.3518	0.00177261	0.0102324	up	LOC123086498	-4.79463	1.02e-07	3.47e-06	down	LOC123171686	5.1281	0.00274415	0.0135014	up	LOC123166574	3.43195	5.26e-18	2.38e-15	up	LOC123084027	8.3922	3.23e-05	0.00021361	up	LOC123110361	8.07038	1.09e-09	1.81e-08	up
LOC123131664	9.82941	4.6e-15	8.84e-14	up	LOC123083353	5.34546	0.00150594	0.00894771	up	LOC123168958	-4.74942	0.00244179	0.0140706	down	LOC123056815	5.12539	0.0022155	0.0113727	up	LOC123115741	-3.4275	2.3e-55	2.09e-51	down	LOC123050048	-8.39091	4.66e-292	1.91e-287	down	LOC123094883	8.05952	4.81e-10	8.47e-09	up
LOC123066621	-9.77555	1.44e-15	2.88e-14	down	LOC123073786	5.33955	0.00162378	0.0095187	up	LOC123096426	4.74317	0.00445989	0.022666	up	LOC123061683	5.10698	0.00245189	0.0123277	up	LOC123164536	3.41975	1.87e-09	2.5e-07	up	LOC123077168	-8.37201	8.78e-35	9.45e-33	down	LOC123103248	-8.04507	9.41e-11	1.83e-09	down
LOC123114239	9.77162	4.11e-19	1.12e-17	up	LOC123096771	5.33852	0.00578361	0.0265465	up	LOC123051965	-4.73629	0.0106154	0.0443955	down	LOC123163095	5.10677	0.00203241	0.0106204	up	LOC123141513	3.4115	3.83e-07	3.21e-05	up	LOC123101637	-8.35031	4.8e-11	8.65e-10	down	LOC100415885	-8.03593	3.46e-238	3.54e-234	down
LOC123048722	-9.76438	1.54e-15	3.07e-14	down	LOC123101205	5.33037	0.00149675	0.00890578	up	LOC123139943	-4.7117	0.00261992	0.0148949	down	LOC123088163	-5.10327	0.00360253	0.0168326	down	LOC123165059	3.41004	9.33e-06	0.000539894	up	LOC123113902	8.33742	0.000196752	0.0010727	up	LOC123061124	-8.03259	7.55e-13	1.9e-11	down
LOC123048723	-9.72854	9.62e-16	1.96e-14	down	LOC123073053	5.32056	0.00158258	0.00931947	up	LOC123083715	-4.6855	0.00550993	0.0267298	down	LOC123095191	5.10272	0.00246211	0.0123664	up	LOC123153996	3.40893	9.28e-09	1.09e-06	up	LOC123189436	-8.32368	2.75e-15	8.02e-14	down	LOC123161376	-8.01849	7.42e-20	3.66e-18	down
LOC123105402	9.72132	7.48e-11	9.11e-10	up	LOC123139485	5.31444	0.00386223	0.0192254	up	LOC123105408	-4.67491	0.0030066	0.0166101	down	LOC123140403	5.10254	0.00752516	0.0304721	up	LOC123071754	3.40284	1.07e-09	1.5e-07	up	LOC123110100	-8.31116	1.24e-57	3.17e-55	down	LOC123123733	-8.01763	1.05e-267	2.15e-263	down
LOC123171878	9.72047	2.32e-14	4.16e-13	up	LOC123116435	5.29621	0.000240359	0.00194774	up	LOC123055888	-4.65393	0.00594744	0.0283612	down	LOC123107244	-5.10233	0.00255971	0.0127599	down	LOC123117523	-3.38102	4.68e-05	0.00212334	down	LOC123052005	-8.29974	6.25e-11	1.11e-09	down	LOC123168254	-8.00821	5.41e-10	9.46e-09	down
LOC123064228	9.68921	7.88e-15	1.48e-13	up	LOC123126124	5.2936	0.00200563	0.0113279	up	LOC123098693	-4.63875	1.79e-06	3.87e-05	down	LOC123061831	5.10046	1.15e-19	4.21e-17	up	LOC123116650	3.37934	0.000380652	0.0122807	up	LOC123123410	8.29294	3.35e-07	3.33e-06	up	LOC543233	8.00642	2.66e-09	4.2e-08	up
LOC123066887	9.67375	4.42e-15	8.51e-14	up	LOC123054435	-5.28353	0.00401479	0.019841	down	LOC123068299	-4.63625	0.00337422	0.0181598	down	LOC123090481	5.08652	0.00221127	0.0113572	up	LOC123050508	-3.37012	1.86e-06	0.000130433	down	LOC123146109	8.28551	2.58e-10	4.23e-09	up	LOC123150377	-7.97825	6.88e-32	7.32e-30	down
LOC123041161	9.63801	2.04e-15	4.02e-14	up	LOC123160987	-5.28236	0.0112939	0.0451297	down	LOC123140647	-4.62689	1.49e-06	3.3e-05	down	LOC123110163	5.08386	0.00234429	0.0118962	up	LOC123114429	3.36867	2.65e-11	4.86e-09	up	LOC123043178	-8.27327	7.38e-11	1.29e-09	down	LOC123077168	-7.9753	2.92e-31	3.01e-29	down
LOC123082046	9.61097	2.13e-14	3.82e-13	up	LOC123087644	5.27834	0.00188336	0.0107598	up	LOC123119495	-4.62566	0.00339411	0.0182424	down	LOC123143290	5.08218	0.00264465	0.0131049	up	LOC123176254	3.35373	3.45e-13	8.62e-11	up	LOC123049312	8.27185	1.04e-14	2.86e-13	up	LOC123087699	-7.95924	4.89e-186	1.74e-182	down
LOC123139414	-9.60608	1.3e-275	1.73e-271	down	LOC123150925	5.2691	0.00201977	0.0113957	up	LOC123152307	-4.61477	0.00534459	0.0261042	down	LOC100192132	5.07749	0.00859268	0.0338098	up	LOC123191849	3.3531	3.72e-05	0.00176885	up	LOC123145839	-8.25862	5.87e-180	2.53e-176	down	LOC123177067	7.95882	4.82e-10	8.49e-09	up
LOC123050824	9.60127	9.2e-15	1.72e-13	up	LOC123056297	5.26398	0.00192867	0.0109702	up	LOC123066564	4.60266	0.000708799	0.00526497	up	LOC123125210	-5.07673	0.0015541	0.00853285	down	LOC123175629	3.34651	5.47e-21	3.16e-18	up	LOC123091923	8.23579	2.26e-14	5.97e-13	up	LOC123094401	7.95775	1.15e-09	1.91e-08	up
LOC123124840	9.56423	9.44e-14	1.59e-12	up	LOC123099938	5.25886	0.00196095	0.011125	up	LOC123188824	-4.59843	0.00102865	0.00709906	down	LOC123095413	5.07094	0.00312447	0.0149874	up	LOC123044579	-3.33194	5.79e-11	1e-08	down	LOC123177137	-8.18604	1.74e-10	2.91e-09	down	LOC123159113	-7.94235	1.59e-11	3.42e-10	down
LOC123073559	9.55009	2.94e-14	5.21e-13	up	LOC123096471	5.24914	0.00228776	0.0125927	up	LOC123168549	4.59221	0.0123679	0.0499628	up	LOC123102878	-5.06263	0.013716	0.0490142	down	LOC123177925	-3.30627	1.79e-08	2e-06	down	LOC123150377	-8.12048	3.59e-33	3.57e-31	down	LOC123040173	7.927	8.28e-10	1.4e-08	up
LOC123125002	-9.5273	2.28e-14	4.09e-13	down	LOC123132780	5.24742	0.0027076	0.0144264	up	LOC123191634	4.59188	0.00808459	0.0359987	up	LOC732705	5.06181	0.000584872	0.00385872	up	LOC123115423	3.30436	1.13e-30	1.53e-27	up	LOC123189551	-8.1043	2.62e-44	4.09e-42	down	LOC123075573	-7.91918	2.34e-09	3.73e-08	down
LOC123050048	9.52081	5.08e-142	7e-139	up	LOC123187580	5.24723	0.00226743	0.012513	up	LOC123167088	4.5601	0.0118825	0.0484521	up	LOC123132503	5.0421	0.00296934	0.0143851	up	LOC123184503	3.30358	3.07e-44	1.12e-40	up	LOC123168254	-8.1037	1.92e-10	3.2e-09	down	LOC123049825	-7.84205	2.63e-09	4.16e-08	down
LOC123151312	9.51241	1.55e-14	2.82e-13	up	LOC123157447	5.24615	0.00219459	0.0121874	up	LOC123116840	-4.53485	0.000522854	0.00412833	down	LOC123115052	5.04174	0.0100308	0.0382755	up	LOC123051322	3.29829	5.15e-09	6.3e-07	up	LOC123114239	-8.10245	1.34e-76	5.56e-74	down	LOC123168223	7.82549	3.8e-09	5.87e-08	up
LOC123190777	9.51114	4.17e-14	7.27e-13	up	LOC123139773	5.24536	0.00230868	0.0126846	up	LOC123049046	-4.53248	0.00456207	0.023079	down	LOC123063859	-5.03985	0.00274479	0.0135033	down	LOC123169240	-3.29613	1.18e-13	3.12e-11	down	LOC123123728	-8.08072	1.56e-13	3.76e-12	down	LOC123177333	-7.81085	1.96e-09	3.15e-08	down
LOC123068775	9.50297	2.07e-14	3.72e-13	up	LOC123076778	5.23938	0.00256347	0.0137899	up	LOC123111798	-4.51421	8.48e-05	0.000942366	down	LOC123101205	5.03235	0.00294184	0.0142665	up	LOC123059262	3.27921	2.24e-05	0.00114644	up	LOC123082046	-8.06509	7.17e-11	1.26e-09	down	LOC123124838	-7.78408	2.39e-09	3.81e-08	down
LOC123174943	-9.45131	1.99e-14	3.58e-13	down	LOC123176873	5.23819	0.00224431	0.0124082	up	LOC123126441	-4.50896	0.00615591	0.0291133	down	LOC123175968	5.03194	0.00564455	0.0241684	up	LOC123074154	3.27886	0.000137315	0.00531575	up	LOC543256	-8.05716	7.14e-270	1.17e-265	down	LOC123103810	-7.76023	4.68e-12	1.07e-10	down
LOC123181692	9.44493	1.31e-14	2.4e-13	up	LOC123051207	5.2375	0.00252299	0.0136113	up	LOC123186191	-4.49078	1.81e-08	7.86e-07	down	LOC123175026	5.02677	0.00270228	0.0133418	up	LOC123075705	3.27684	0.0010667	0.028131	up	LOC123115801	-8.05297	6.07e-53	1.28e-50	down	LOC123138229	-7.75129	4.7e-33	5.27e-31	down
LOC123056948	-9.43014	4.01e-14	7.01e-13	down	LOC123159576	-5.23371	0.000843094	0.00555902	down	LOC123126017	-4.48949	0.00517707	0.0254721	down	LOC123165228	5.02136	0.00353111	0.0165703	up	LOC123074881	3.25986	2.7e-10	4.25e-08	up	LOC123094563	-8.04407	8.15e-44	1.25e-41	down	LOC123124437	-7.6992	4.63e-09	7.06e-08	down
LOC123136082	9.4148	2.31e-177	5.95e-174	up	LOC123189178	5.22984	0.0026232	0.0140547	up	LOC123072116	-4.48949	0.00519359	0.0255301	down	LOC123177002	5.01837	0.00243877	0.0122772	up	LOC123172349	3.24233	0.000359992	0.0117545	up	LOC123138229	-8.02596	2.88e-42	4.26e-40	down	LOC123168972	-7.68981	1.96e-112	2.29e-109	down
LOC123124836	9.4024	4.87e-14	8.42e-13	up	LOC123041307	5.21621	0.00258287	0.0138724	up	LOC123080632	-4.48263	0.00551225	0.0267392	down	LOC123183348	5.01271	0.0050626	0.0221685	up	LOC123099015	-3.23316	4.32e-05	0.00199801	down	LOC123123729	-8.022	1.39e-31	1.29e-29	down	LOC123117220	7.6736	4.85e-09	7.37e-08	up
LOC123177137	9.36474	1.56e-13	2.57e-12	up	LOC123090802	5.21376	0.00492308	0.0233482	up	LOC123069463	-4.4804	0.00627649	0.0295573	down	LOC123154538	5.00373	0.00371509	0.0172628	up	LOC123185908	3.22836	2.92e-24	2.17e-21	up	LOC123090606	8.02197	1.37e-07	1.47e-06	up	LOC123098068	-7.65595	4.83e-14	1.39e-12	down
LOC123169215	-9.35462	8.06e-14	1.37e-12	down	LOC123052256	5.20944	0.00240811	0.0131115	up	LOC123088163	4.48013	0.00984679	0.041906	up	LOC123061473	4.99699	0.00457625	0.0204228	up	LOC123184296	-3.2068	1.15e-07	1.09e-05	down	LOC123049822	-8.00969	7.19e-33	7.03e-31	down	LOC123043178	-7.65191	8.05e-08	9.85e-07	down
LOC123117491	-9.35353	1.58e-14	2.87e-13	down	LOC732705	5.20558	0.00239318	0.0130559	up	TRNAL-UAG_33	-4.47909	0.0061643	0.0291434	down	LOC123102064	4.99307	0.000536671	0.00359542	up	LOC123041906	3.20443	1.53e-05	0.000831997	up	LOC606352	8.00947	4.91e-25	3.12e-23	up	LOC123094563	-7.64357	8.9e-37	1.19e-34	down
LOC123180483	-9.34819	4.82e-14	8.35e-13	down	LOC123040333	-5.20131	0.00521479	0.0244482	down	TRNAR-ACG_36	4.46992	0.00264189	0.0149853	up	LOC123040547	4.99225	0.00368592	0.0171556	up	LOC123066487	3.19572	6.76e-15	2.16e-12	up	LOC123124837	-8.00756	5.83e-10	9.09e-09	down	LOC123075584	7.63209	6.04e-09	9.01e-08	up
LOC123082842	-9.3157	1.3e-13	2.16e-12	down	LOC123106820	-5.20101	0.00534591	0.0249458	down	LOC123151251	-4.46539	9.88e-05	0.00106624	down	LOC123176531	4.99052	0.00679124	0.0281061	up	LOC123063466	3.19079	6.14e-05	0.0026917	up	LOC543233	7.99032	2.57e-09	3.64e-08	up	LOC123082046	-7.62501	2.57e-09	4.06e-08	down
LOC123108216	-9.31208	2.03e-14	3.65e-13	down	LOC123167193	5.19572	0.00316913	0.0164193	up	LOC123180062	4.45107	4.75e-06	8.71e-05	up	LOC123157380	-4.98985	0.00401512	0.0183679	down	LOC123066485	3.19064	1.4e-16	5.42e-14	up	LOC123161376	-7.98708	2.73e-19	1.15e-17	down	LOC123143483	-7.62135	1.8e-08	2.48e-07	down
LOC123087699	9.30801	1.84e-126	1.99e-123	up	LOC123151243	-5.19366	0.00707	0.0311543	down	LOC123074153	4.44589	0.00121752	0.00812947	up	LOC123167421	4.98704	0.00553073	0.0237898	up	LOC123049650	-3.18315	4.34e-31	6.08e-28	down	LOC123105768	-7.97914	2.46e-53	5.27e-51	down	LOC123134796	7.59998	6.16e-08	7.7e-07	up
LOC123106885	-9.29616	6.93e-14	1.18e-12	down	LOC123150898	5.19286	0.0027336	0.0145404	up	TRNAR-ACG_16	4.43935	0.000393149	0.00326486	up	LOC123039955	4.98216	0.00345516	0.0162743	up	LOC123178087	3.16585	1.15e-15	3.98e-13	up	LOC123186097	-7.96575	1.01e-08	1.3e-07	down	LOC123132741	-7.58188	9.52e-09	1.37e-07	down
LOC123187869	9.28629	8.09e-27	3.75e-25	up	LOC123185896	5.18222	0.00294652	0.0154618	up	LOC123061831	-4.43846	5.83e-12	7.24e-10	down	LOC123092132	4.98027	4.3e-09	1.55e-07	up	LOC123048697	3.15073	9.12e-13	2.12e-10	up	LOC123096736	7.94946	9.67e-46	1.62e-43	up	LOC123123211	7.58176	1.7e-08	2.35e-07	up
LOC123152080	9.26011	2.58e-13	4.16e-12	up	LOC123190687	5.17842	0.00354781	0.01796	up	LOC123147873	4.42973	0.000997053	0.00692608	up	LOC123172550	4.97992	0.00513485	0.0224148	up	LOC123161916	-3.15014	1.49e-11	2.85e-09	down	LOC123177067	7.94273	4.05e-10	6.47e-09	up	LOC123157903	-7.57351	1.05e-35	1.35e-33	down
LOC123059531	9.23426	4.66e-34	3.21e-32	up	LOC123156596	5.17732	0.00323536	0.0166943	up	LOC123190579	-4.42902	0.00865726	0.0379804	down	LOC123138187	4.97851	0.00119952	0.00691633	up	LOC123172286	3.14658	1.19e-18	5.84e-16	up	LOC123059959	7.94051	1.26e-13	3.06e-12	up	LOC123086361	-7.56047	1.93e-07	2.21e-06	down
LOC123045781	9.21405	4.89e-13	7.66e-12	up	LOC123135301	5.17655	0.00417066	0.0204654	up	LOC123148809	-4.42001	0.00658845	0.0306636	down	TRNAL-AAG_63	-4.97175	0.0104321	0.03945	down	LOC123130137	3.14628	4.09e-05	0.00191531	up	LOC123103810	-7.92992	4.34e-13	9.95e-12	down	LOC123116045	7.55436	2.58e-16	9.27e-15	up
LOC123162480	9.21299	3.91e-13	6.19e-12	up	LOC123146633	5.15778	0.00289191	0.0152254	up	TRNAR-ACG_9	4.41332	0.000273637	0.0024475	up	LOC123054526	4.96886	0.00376423	0.0174342	up	LOC123123201	3.14084	1.47e-05	0.000800192	up	LOC123168899	7.9274	1.09e-19	4.69e-18	up	LOC123087704	-7.55205	8.3e-209	4.52e-205	down
LOC123123330	9.20322	1.01e-62	2.19e-60	up	LOC123122624	5.15272	0.00350003	0.0177758	up	LOC123056297	-4.39375	0.00685497	0.0316308	down	LOC123163134	4.96876	0.00359967	0.0168234	up	LOC123123373	3.13922	4.3e-05	0.00199029	up	LOC123136085	-7.92476	8.96e-268	1.22e-263	down	LOC543256	-7.54775	3.54e-209	2.06e-205	down
LOC123159214	-9.16463	1.34e-46	1.62e-44	down	LOC123134987	5.15237	0.000445224	0.00324728	up	LOC123138349	-4.387	7.85e-05	0.000884438	down	LOC123129496	4.95745	1.47e-08	4.55e-07	up	LOC123170373	3.1364	7.34e-05	0.00313194	up	LOC123086879	7.91256	1.37e-09	2.02e-08	up	LOC123177178	-7.54516	9.97e-26	7.63e-24	down
LOC123061124	9.15798	4.17e-17	9.63e-16	up	LOC123123979	5.1447	0.00305618	0.0159304	up	LOC123132780	-4.37732	0.00928405	0.0401071	down	LOC123095184	-4.95483	0.00367486	0.0171126	down	LOC123114140	3.13553	0.000200763	0.00725342	up	LOC123175844	-7.91065	5.01e-10	7.88e-09	down	LOC123180327	-7.53222	1.35e-112	1.62e-109	down
LOC123190759	9.14424	3.09e-13	4.94e-12	up	LOC123166749	5.13908	0.00333403	0.0170962	up	LOC123108014	-4.36935	0.00125732	0.00834932	down	LOC123073082	4.95268	0.00402256	0.0183855	up	LOC123042267	3.13475	5.11e-05	0.00229195	up	LOC123177178	-7.8873	2.48e-54	5.49e-52	down	LOC123040163	7.52518	1.67e-08	2.32e-07	up
LOC123063694	9.14313	2.12e-40	2.03e-38	up	LOC123057640	5.13027	0.00614614	0.0278587	up	LOC123118061	-4.36333	0.00865055	0.0379556	down	LOC123163418	4.95212	0.00571677	0.0244156	up	LOC123042604	-3.1325	1.76e-14	5.25e-12	down	LOC123048840	7.87826	8.4e-10	1.28e-08	up	LOC123175629	-7.49132	1.69e-08	2.33e-07	down
LOC123190615	-9.13636	5.22e-13	8.14e-12	down	LOC123056594	5.12729	0.00360799	0.0182068	up	LOC732705	-4.3353	0.0081425	0.0361869	down	LOC123041757	4.95012	0.00886121	0.0346561	up	LOC123081900	3.12854	2.63e-05	0.00131709	up	LOC123176163	-7.86719	1.28e-12	2.78e-11	down	LOC123077422	-7.44152	9.88e-08	1.19e-06	down
LOC123042091	9.12542	2.24e-174	5.42e-171	up	LOC123069472	5.1189	0.000564516	0.00397412	up	LOC123186678	-4.3269	0.000168519	0.00164273	down	LOC123048900	4.94008	0.00480252	0.0212439	up	LOC123120525	3.12763	8.15e-14	2.23e-11	up	LOC123123733	-7.86309	9.38e-242	7.69e-238	down	LOC732714	7.42547	2.69e-08	3.59e-07	up
LOC123052517	-9.09082	1.94e-12	2.84e-11	down	LOC123143845	5.11663	0.00347081	0.0176573	up	LOC123112236	-4.32608	0.00855747	0.0376393	down	LOC123054610	4.93712	7.98e-07	1.45e-05	up	LOC123039986	3.12408	4.48e-27	4.08e-24	up	LOC123141273	-7.83948	2.06e-09	2.97e-08	down	LOC123123410	7.42287	3.56e-10	6.37e-09	up
LOC123128711	9.08196	0	0	up	LOC123087033	-5.10778	0.00994085	0.0408143	down	LOC123043504	4.32599	0.00270683	0.0152692	up	LOC123191119	4.93153	0.00431847	0.0194844	up	LOC123159032	3.123	2.57e-12	5.48e-10	up	LOC123189316	7.83766	8.74e-10	1.33e-08	up	LOC542941	7.41487	6.01e-20	2.99e-18	up
LOC123064968	9.07106	2.02e-12	2.96e-11	up	LOC123122799	-5.10751	0.00736128	0.0321709	down	LOC123099900	-4.30607	0.00141949	0.00920554	down	LOC123145267	4.92972	0.000899145	0.00546553	up	LOC123146035	-3.12133	2.92e-08	3.14e-06	down	LOC123182882	-7.82534	6.99e-24	4.08e-22	down	LOC123184331	7.41007	1.6e-07	1.86e-06	up
LOC123143820	9.03508	8.38e-13	1.28e-11	up	LOC123092528	5.10528	0.00421614	0.020644	up	LOC123129509	-4.30077	0.0106248	0.0444197	down	LOC123119495	4.91888	0.000765852	0.00479471	up	LOC123178261	3.11856	4.24e-08	4.39e-06	up	LOC123168972	-7.81361	2.43e-127	3.06e-124	down	LOC123136085	-7.40556	7.65e-176	2.31e-172	down
LOC123145839	8.99836	1.9e-212	1.01e-208	up	LOC123102494	5.10378	0.00725958	0.0318137	up	LOC123186193	-4.2895	0.00925054	0.039984	down	LOC123049251	-4.91734	0.0130428	0.0471309	down	LOC123077422	3.11739	2.37e-08	2.59e-06	up	LOC123132741	-7.77862	2.23e-09	3.19e-08	down	LOC123111384	7.39658	2.64e-08	3.53e-07	up
LOC123161334	-8.99114	1.72e-13	2.82e-12	down	LOC123090108	5.10263	0.00351121	0.0178205	up	LOC123143633	-4.28755	0.00947724	0.0406893	down	LOC123125011	-4.91485	0.0136423	0.0488023	down	LOC123050799	3.10955	6.88e-18	3.06e-15	up	LOC123182881	-7.77268	4.55e-157	1.43e-153	down	LOC123110690	-7.38919	5.42e-09	8.16e-08	down
LOC123167204	-8.97499	2.94e-13	4.71e-12	down	LOC123158220	5.09638	0.00417634	0.0204853	up	LOC123038801	-4.28755	0.00947724	0.0406893	down	LOC123184294	4.90142	0.00142787	0.00796308	up	LOC123168948	3.09587	5.72e-07	4.61e-05	up	LOC100192185	7.74096	1.04e-09	1.57e-08	up	LOC123113819	-7.38385	7.39e-09	1.09e-07	down
LOC123059100	8.95951	5.24e-12	7.34e-11	up	LOC123046275	5.08904	0.0037388	0.0187318	up	LOC123089728	4.28418	1.89e-08	8.14e-07	up	LOC123168810	4.89083	0.00642024	0.026843	up	LOC123108032	3.08293	5.97e-09	7.19e-07	up	LOC123047144	7.72981	4.09e-09	5.65e-08	up	LOC123165476	-7.37172	5.78e-08	7.27e-07	down
LOC123169281	8.95714	1.47e-12	2.19e-11	up	LOC123126215	5.0885	0.00405074	0.0199844	up	LOC123123913	-4.26274	0.0105903	0.0443141	down	LOC123071165	4.8805	0.0047447	0.0210335	up	LOC123117199	3.07871	1.08e-09	1.51e-07	up	LOC100037607	-7.72011	1.87e-124	2.19e-121	down	LOC123182882	-7.37119	6.64e-19	3.04e-17	down
LOC123065993	-8.95312	7.91e-13	1.21e-11	down	LOC123061472	5.08407	0.00443482	0.0214927	up	LOC123087453	-4.26005	2.85e-05	0.000383885	down	LOC123171485	-4.8802	0.0124888	0.0455848	down	LOC123160917	3.05267	6.74e-07	5.3e-05	up	LOC123107749	7.69125	4.07e-09	5.62e-08	up	LOC123175161	7.36554	2.63e-08	3.52e-07	up
LOC123077451	-8.94852	1.88e-12	2.76e-11	down	LOC123063902	5.0832	0.00410393	0.0201949	up	LOC123095757	-4.25444	0.00593694	0.028327	down	LOC123121801	4.87884	0.000232257	0.00179442	up	LOC123051568	-3.04789	6.52e-37	1.4e-33	down	LOC123066553	7.66931	1.21e-12	2.65e-11	up	LOC123041682	-7.36174	2.05e-08	2.79e-07	down
LOC542774	8.93473	8.72e-185	2.49e-181	up	LOC123055721	5.07935	0.00496883	0.0235249	up	LOC123118601	-4.24408	3.38e-05	0.000440337	down	LOC123129403	4.8772	0.00613798	0.0258738	up	LOC123114380	3.04324	2.08e-12	4.52e-10	up	LOC123117220	7.65739	4.1e-09	5.66e-08	up	LOC123091751	7.36032	1.11e-38	1.61e-36	up
LOC123058524	-8.91782	1.86e-12	2.74e-11	down	LOC123158621	5.07727	0.00470635	0.0225416	up	LOC123144379	-4.22903	0.00258339	0.0147222	down	LOC123059142	4.86814	0.00550527	0.0237018	up	LOC123040426	3.02939	2.61e-14	7.62e-12	up	LOC123039743	-7.64219	6.41e-09	8.57e-08	down	LOC101290686	-7.34882	5.52e-08	6.97e-07	down
LOC123068643	8.91456	5.75e-13	8.94e-12	up	LOC123081223	5.07623	0.00471573	0.0225753	up	LOC123078590	-4.22348	0.00241697	0.0139534	down	LOC123095758	4.86739	0.00249469	0.0125006	up	LOC123073870	3.02637	0.000189506	0.00696749	up	LOC123159113	-7.62094	4.29e-10	6.82e-09	down	LOC123185164	-7.34389	5.46e-18	2.28e-16	down
LOC123075352	-8.91406	1.35e-12	2.02e-11	down	LOC123158989	5.06077	3.6e-05	0.000388669	up	LOC123083698	4.22283	0.00246087	0.0141544	up	LOC123171685	4.86011	0.0052912	0.0229546	up	LOC123047553	-3.02459	0.000113075	0.00451293	down	LOC123147080	-7.61124	7.91e-26	5.27e-24	down	LOC123141273	-7.34209	3.72e-07	4.03e-06	down
LOC123143591	8.89407	1.95e-12	2.86e-11	up	LOC123059165	5.05736	0.00516885	0.0242802	up	LOC123124850	-4.21659	0.00265814	0.0150573	down	LOC123059903	4.85683	0.00533118	0.0230938	up	LOC123139721	3.01379	0.000153155	0.00583999	up	LOC123169718	7.60733	1.99e-09	2.87e-08	up	LOC123189551	-7.30786	3.46e-10	6.21e-09	down
LOC123049885	-8.87641	1.42e-12	2.12e-11	down	LOC123180007	5.05116	0.000749552	0.00503791	up	LOC123131623	-4.20641	2.49e-05	0.000342008	down	LOC123172575	4.85462	0.00768757	0.0309875	up	LOC123139311	2.98357	0.00128432	0.0326768	up	LOC123161773	7.60493	8.57e-09	1.13e-07	up	LOC123113542	-7.30147	2.07e-11	4.39e-10	down
LOC123181190	8.86313	5.92e-12	8.25e-11	up	LOC123133384	5.04314	0.00441024	0.0214032	up	LOC123146967	-4.20119	0.00155013	0.00987068	down	LOC123062333	4.84069	0.00804559	0.0321066	up	LOC123112133	2.98128	6.94e-39	1.95e-35	up	LOC123103248	-7.60107	1.46e-09	2.15e-08	down	LOC123163846	-7.29197	2.55e-07	2.85e-06	down
LOC123106505	-8.82007	8.38e-12	1.15e-10	down	LOC123103740	5.04098	0.00462841	0.0222309	up	LOC123046025	-4.19812	1.96e-08	8.42e-07	down	LOC123179250	-4.83811	0.00172705	0.00931185	down	LOC123099291	2.97735	1.31e-19	6.91e-17	up	LOC123175927	-7.59771	2.7e-11	5.02e-10	down	LOC123182881	-7.29066	5.34e-127	8.56e-124	down
LOC123117551	8.80873	5.17e-12	7.26e-11	up	LOC123131649	5.03933	0.00439925	0.0213562	up	LOC123182629	-4.19802	1.41e-19	1.04e-16	down	LOC123172911	4.82612	0.00566002	0.0242141	up	LOC123145848	2.97333	0.00131642	0.0332963	up	LOC101669849	-7.59375	1.73e-09	2.52e-08	down	LOC123178233	-7.28658	3.71e-08	4.84e-07	down
LOC123094990	-8.80488	4.98e-12	7e-11	down	LOC123123164	5.03881	0.00498479	0.0235771	up	LOC123046813	-4.17622	0.002805	0.0157228	down	LOC123112959	4.82455	0.00711953	0.0291689	up	LOC123174145	2.96758	2.89e-15	9.75e-13	up	LOC123143483	-7.56566	9.77e-09	1.27e-07	down	LOC123140891	7.25557	4.55e-07	4.85e-06	up
LOC123101637	8.79432	6.54e-12	9.05e-11	up	LOC123179227	5.03715	0.00438164	0.0212928	up	LOC123172525	-4.17409	5.12e-05	0.00061992	down	LOC123131871	4.82453	0.00559384	0.0239959	up	LOC123126295	2.95851	5.91e-07	4.73e-05	up	LOC123178048	-7.56546	6.04e-17	2.05e-15	down	LOC123185912	-7.24994	2.83e-11	5.89e-10	down
LOC123186008	-8.77618	5.64e-12	7.87e-11	down	LOC123150986	5.03444	0.00644366	0.0289358	up	LOC123147615	-4.16852	0.00295235	0.016378	down	LOC123187580	4.81986	0.00703273	0.0288917	up	LOC123115670	2.9567	3.19e-34	5.18e-31	up	LOC123123211	7.56543	1.5e-08	1.89e-07	up	LOC123124837	-7.21583	5.31e-07	5.58e-06	down
LOC123128536	8.77155	1.04e-11	1.41e-10	up	LOC123059984	5.03251	0.00787829	0.0339606	up	LOC123157247	4.16416	0.00147649	0.00949699	up	LOC123100332	4.81755	0.0053195	0.0230537	up	LOC123187025	2.95288	3.48e-06	0.000226907	up	LOC123105295	-7.56351	1.59e-12	3.43e-11	down	LOC123117915	-7.18466	1.5e-07	1.75e-06	down
LOC123128840	8.73739	5.19e-12	7.28e-11	up	LOC123079116	5.0306	0.00484935	0.0230701	up	LOC123132112	-4.16078	3.87e-06	7.35e-05	down	LOC123126419	4.80818	0.00626313	0.0263035	up	LOC123132353	-2.93849	7.34e-14	2.04e-11	down	LOC123168602	7.55773	1.4e-08	1.78e-07	up	LOC123188908	7.17645	4.26e-11	8.67e-10	up
LOC123124287	-8.7322	4.48e-12	6.33e-11	down	LOC123072573	5.0302	0.00617751	0.0279707	up	LOC123062156	4.15231	0.00493096	0.0245113	up	LOC123086127	4.7959	0.00106998	0.00629812	up	LOC123106542	2.93582	1.21e-10	2.01e-08	up	LOC123180327	-7.5326	3.32e-110	3.06e-107	down	LOC123147080	-7.15777	1.96e-24	1.36e-22	down
LOC123190758	8.73111	2.05e-12	3e-11	up	LOC123183772	5.02897	0.00456339	0.0219636	up	LOC123188323	-4.14884	0.00552221	0.0267785	down	LOC123102493	4.79318	0.00619631	0.0260763	up	LOC123105724	2.92978	6.53e-06	0.000394025	up	LOC123114380	-7.52959	1.76e-09	2.56e-08	down	LOC100125679	-7.15544	2.05e-250	2.39e-246	down
LOC780575	8.72102	2.63e-12	3.81e-11	up	LOC123048307	5.02844	0.00599113	0.0273132	up	LOC123052872	4.1376	0.00615632	0.0291134	up	LOC123141711	4.78661	0.00684726	0.0282895	up	LOC123075511	2.92927	2.66e-11	4.87e-09	up	LOC123186096	-7.51338	2.87e-09	4.04e-08	down	LOC123048118	7.15081	1.69e-07	1.96e-06	up
LOC123041682	8.69474	9.48e-12	1.29e-10	up	LOC123190610	5.01848	0.00153198	0.00907429	up	LOC123107226	4.13361	0.00438328	0.0223521	up	LOC123134414	4.7864	0.0111547	0.0416349	up	LOC123049667	2.9264	2.04e-07	1.81e-05	up	LOC123159214	7.51141	1.81e-20	8.29e-19	up	LOC123128536	-7.14429	5.12e-08	6.52e-07	down
LOC123049588	8.6821	2.98e-16	6.35e-15	up	LOC123111794	5.01769	0.00558039	0.0258211	up	LOC123186025	4.12329	0.00320205	0.0174333	up	LOC123074188	-4.78627	4.14e-46	2.86e-42	down	LOC123132351	-2.92236	7.61e-14	2.1e-11	down	LOC123040163	7.50942	1.43e-08	1.81e-07	up	LOC123084022	7.14131	1.44e-06	1.39e-05	up
LOC101290670	8.68065	3.32e-12	4.75e-11	up	LOC123102072	-5.00658	0.00978041	0.0402883	down	LOC123176822	-4.11637	9.62e-06	0.000156138	down	LOC123069062	4.78586	0.0116904	0.0432555	up	LOC123054265	-2.91727	1.38e-05	0.000763537	down	LOC123087699	-7.50309	2.42e-161	8.27e-158	down	LOC543383	-7.13608	0	0	down
LOC123131205	8.67423	1.12e-11	1.51e-10	up	LOC123039689	5.00473	0.00530857	0.0248102	up	LOC123078735	-4.11104	3.09e-05	0.000409076	down	LOC123156225	4.7847	0.00922656	0.0357826	up	LOC123054389	-2.91715	0.000301544	0.0101599	down	LOC123172904	-7.50142	2.17e-09	3.12e-08	down	LOC123136078	-7.1329	1.46e-10	2.77e-09	down
LOC123116279	-8.65728	7.28e-12	1e-10	down	LOC123159730	5.00033	0.00569459	0.0262296	up	LOC123046100	-4.10804	3.41e-15	9.49e-13	down	LOC123180102	4.78065	0.00115317	0.0066918	up	LOC123087684	-2.9145	0.00045038	0.0141121	down	LOC123136084	-7.49946	2e-178	8.18e-175	down	LOC123152264	-7.12739	2.36e-07	2.65e-06	down
LOC123044141	8.65604	2.35e-11	3.04e-10	up	LOC123068298	4.99857	0.0053844	0.0250957	up	LOC100192164	-4.10536	3.39e-05	0.000442491	down	LOC123126694	4.77561	0.0104386	0.0394704	up	LOC123049825	2.9091	1.04e-10	1.75e-08	up	LOC123093284	7.49563	1.87e-08	2.32e-07	up	LOC123093913	-7.1261	7.62e-07	7.78e-06	down
LOC123189551	8.65551	2.13e-11	2.78e-10	up	LOC123114761	4.99471	0.00874293	0.0368776	up	LOC123155586	-4.1027	0.00173348	0.0107686	down	LOC123050132	4.77543	0.0102052	0.0387713	up	LOC123163739	-2.90855	1.75e-07	1.58e-05	down	LOC123124437	-7.48645	1.35e-08	1.72e-07	down	LOC123068922	7.11098	1.91e-07	2.19e-06	up
LOC123153592	8.651	1.95e-11	2.55e-10	up	LOC123171697	4.99259	0.0063119	0.0284533	up	LOC123165255	-4.10026	0.000813149	0.0058829	down	LOC123113675	-4.77304	3.69e-05	0.000380595	down	LOC123125646	2.90315	7.11e-07	5.53e-05	up	LOC123174146	-7.4595	3.59e-16	1.13e-14	down	LOC123110101	-7.10433	2.37e-32	2.57e-30	down
LOC123103248	8.63459	2.47e-11	3.19e-10	up	LOC123145850	4.98961	0.00580206	0.0266165	up	LOC123066371	-4.0892	1.88e-05	0.000272321	down	LOC123117550	4.75437	0.00145449	0.00808305	up	LOC123049824	2.9024	2.09e-09	2.76e-07	up	LOC123066073	-7.45794	2.84e-09	4.01e-08	down	LOC123162525	7.10091	3.59e-07	3.9e-06	up
LOC123150153	8.62679	1.17e-117	1.02e-114	up	LOC123098348	-4.98891	0.00188898	0.0107889	down	LOC123188589	-4.07873	4.87e-06	8.88e-05	down	LOC123153186	4.74733	0.00144048	0.00801984	up	LOC123083513	2.89902	0.000154176	0.00586672	up	LOC123128712	-7.44862	1.47e-200	1.01e-196	down	LOC123137896	7.10025	1.55e-07	1.81e-06	up
LOC100859950	-8.60556	4.18e-12	5.91e-11	down	LOC123189818	4.98305	0.00918249	0.0383655	up	LOC123171115	4.06576	0.0104292	0.0437753	up	LOC123148339	-4.74231	0.0110038	0.0411526	down	LOC543440	2.89535	8.41e-05	0.00349964	up	LOC123169284	-7.44795	1.69e-36	1.95e-34	down	LOC123117196	-7.09969	3.87e-07	4.19e-06	down
LOC123136079	8.59792	4.87e-97	2.57e-94	up	LOC123078590	4.98282	0.000922003	0.00599322	up	LOC123171831	4.06536	0.000451689	0.0036628	up	LOC100136986	4.73092	0.0126876	0.0461553	up	LOC123057865	2.89263	3.42e-05	0.00164892	up	LOC123113542	-7.44649	4.59e-12	9.34e-11	down	LOC123082323	7.09607	1.88e-07	2.16e-06	up
LOC123063002	-8.56399	2.41e-29	1.29e-27	down	LOC123164406	4.97084	0.00574959	0.026426	up	LOC123184308	4.06248	0.00825973	0.03659	up	LOC123128211	4.73006	0.00792865	0.0317708	up	LOC123135651	-2.88938	4.31e-88	3.14e-83	down	LOC123159690	-7.43125	2.26e-08	2.78e-07	down	LOC123119321	7.0913	1.61e-14	4.89e-13	up
LOC123047095	8.56093	6.34e-11	7.79e-10	up	LOC123135579	4.96229	0.00986896	0.040586	up	LOC123067082	-4.05739	0.0076325	0.0344086	down	LOC123054243	-4.72802	0.000392739	0.00277961	down	LOC123134768	2.87689	5.79e-09	6.99e-07	up	LOC123132053	-7.42732	8.33e-141	1.59e-137	down	LOC123128712	-7.0803	4.89e-147	1.05e-143	down
LOC123108213	-8.54997	1.59e-11	2.11e-10	down	LOC123176822	4.96227	2e-06	3.25e-05	up	LOC123065811	4.04615	0.00937258	0.0403559	up	LOC123073147	4.72319	0.00801355	0.0320276	up	LOC123098684	-2.87444	5.44e-07	4.4e-05	down	LOC123132056	-7.41947	1.03e-160	3.36e-157	down	LOC123082744	-7.06893	4.09e-07	4.4e-06	down
LOC123063271	8.54913	6.63e-12	9.17e-11	up	LOC123106915	4.96035	0.00813683	0.0348264	up	LOC123177079	-4.0366	0.000112515	0.0011847	down	TRNAQ-UUG_9	4.72217	0.0114633	0.0426041	up	LOC123134221	2.87177	0.000633438	0.0183795	up	LOC123141816	7.41149	2.81e-19	1.18e-17	up	LOC123136084	-7.06711	2.22e-124	3.13e-121	down
LOC123132051	8.54176	5.05e-93	2.49e-90	up	LOC123106838	4.95466	0.00735204	0.0321361	up	LOC123167243	-4.02233	7.59e-06	0.00012802	down	LOC123076949	4.72044	9.63e-06	0.000121749	up	LOC123185911	2.86173	3.13e-20	1.73e-17	up	LOC123185164	-7.40198	3.04e-18	1.16e-16	down	LOC123103809	-7.0602	1.48e-27	1.26e-25	down
LOC123042518	-8.51878	2.31e-11	2.99e-10	down	LOC123089023	4.94896	0.0064261	0.0288725	up	LOC123185025	-4.00694	2.15e-08	9.05e-07	down	LOC123075349	4.71761	0.0107918	0.0405332	up	LOC123086869	-2.84774	2.44e-06	0.000166366	down	LOC123184331	7.39358	1.5e-07	1.59e-06	up	LOC123151638	-7.04799	7.91e-19	3.6e-17	down
LOC123068828	-8.5185	2.2e-11	2.86e-10	down	LOC123067630	4.9484	0.00117939	0.00732667	up	LOC123148635	-4.00499	0.000659283	0.00497382	down	LOC123100251	-4.71537	0.00128849	0.00732412	down	LOC123123898	-2.84248	5.14e-05	0.0023021	down	LOC123041316	7.37367	1.42e-08	1.81e-07	up	LOC123128711	-7.04741	3e-172	8.46e-169	down
LOC123095035	-8.5169	2.53e-05	0.000133489	down	LOC123167593	4.94549	0.00837112	0.0355972	up	LOC123100962	3.99257	0.00578499	0.0277414	up	LOC123106885	4.71133	0.0105762	0.0398813	up	LOC123187622	2.84091	1.4e-10	2.31e-08	up	LOC123157903	-7.36149	1.54e-32	1.49e-30	down	LOC123103812	-7.02459	7.28e-11	1.43e-09	down
LOC123059421	-8.51196	1.55e-15	3.09e-14	down	LOC123114659	4.92135	0.0104636	0.0424892	up	LOC123132540	3.98477	0.000572885	0.00444555	up	LOC123079273	4.70942	0.0116163	0.0430492	up	LOC123152136	-2.83543	0.000231694	0.00818843	down	LOC123165476	-7.35713	3.66e-08	4.34e-07	down	LOC123106654	-7.02148	6.35e-14	1.8e-12	down
LOC123098555	8.49526	2.73e-15	5.34e-14	up	LOC123044905	4.91922	0.00729413	0.0319314	up	LOC123149556	-3.96501	0.00204138	0.0122403	down	TRNAQ-UUG_28	4.70127	0.00159139	0.00869983	up	LOC123062219	2.83479	1.39e-05	0.00076749	up	LOC123175161	7.3494	2.11e-08	2.6e-07	up	LOC123184335	7.01966	3.49e-07	3.8e-06	up
LOC123050019	8.47413	1.37e-10	1.61e-09	up	LOC123164827	4.91443	0.00112623	0.00706496	up	LOC123180890	3.95361	0.000800445	0.0058087	up	LOC123119843	4.69824	0.0100134	0.0382171	up	LOC123176854	2.82911	6.54e-08	6.52e-06	up	LOC123096104	7.33556	7.51e-09	9.94e-08	up	LOC123190777	-7.00745	2.02e-18	8.78e-17	down
LOC123130427	8.46568	1.87e-10	2.17e-09	up	LOC123129100	4.9136	3.38e-05	0.000368196	up	LOC123141142	-3.94337	0.000729248	0.00539323	down	LOC123189262	4.69824	0.0100134	0.0382171	up	LOC123040643	-2.82839	3.16e-30	4.11e-27	down	LOC123176120	7.3141	5.5e-08	6.33e-07	up	LOC123087453	7.00536	3.64e-66	1.35e-63	up
LOC123088589	8.46114	8.64e-124	8.84e-121	up	LOC123166860	4.9121	0.0101058	0.0413216	up	LOC123186089	-3.93764	0.00624424	0.0294379	down	LOC123086005	4.69308	0.00883882	0.0345828	up	LOC123048698	2.82528	4.68e-22	2.87e-19	up	LOC123153996	-7.30938	3.16e-08	3.78e-07	down	LOC123141816	6.99982	1.56e-34	1.86e-32	up
LOC123120487	8.45774	6.43e-11	7.89e-10	up	LOC123152239	4.91206	0.00671432	0.0298859	up	LOC123139930	-3.9303	3.36e-06	6.53e-05	down	TRNAQ-UUG_64	4.69132	0.0109167	0.0409113	up	LOC123054945	-2.81657	7.27e-10	1.06e-07	down	LOC543313	7.30559	4.62e-08	5.39e-07	up	LOC123175509	-6.99848	1.34e-07	1.57e-06	down
LOC123166303	8.45554	1.81e-14	3.27e-13	up	LOC123191696	4.90969	0.0068222	0.0302618	up	LOC123129675	-3.92913	0.00791793	0.0354224	down	LOC123183878	4.69131	0.00877709	0.0343838	up	LOC123177642	-2.81157	4.56e-05	0.00208504	down	LOC123100332	-7.30247	4.29e-08	5.03e-07	down	LOC123066073	-6.98801	6.26e-08	7.81e-07	down
LOC123126176	8.454	6.1e-10	6.68e-09	up	LOC123137264	4.90313	0.00692859	0.0306538	up	LOC123079719	-3.92534	0.00041904	0.00344083	down	LOC123059759	4.69057	0.00172844	0.00931485	up	LOC123140739	2.80871	2.05e-26	1.68e-23	up	LOC123141780	7.29973	1e-08	1.3e-07	up	LOC123115653	6.96948	1.17e-06	1.15e-05	up
LOC123040649	-8.44753	1.87e-10	2.17e-09	down	LOC123075042	4.89594	0.00744915	0.0324847	up	LOC123071106	-3.91848	0.00142127	0.00921537	down	LOC123039431	4.68606	0.00967405	0.0371892	up	LOC123120057	2.79423	0.00126376	0.0322549	up	LOC123152469	7.29627	7.66e-08	8.59e-07	up	LOC123040652	6.96734	1.02e-06	1.02e-05	up
LOC123152651	8.44229	8.91e-11	1.08e-09	up	LOC123107925	4.89174	0.00728935	0.0319236	up	LOC123089625	3.91622	0.00833097	0.0368442	up	LOC123066159	4.67988	0.0117536	0.043449	up	LOC123141841	2.78435	6.3e-06	0.000382745	up	LOC123145840	-7.29315	9.93e-65	3.1e-62	down	LOC123172525	6.95449	3.5e-67	1.35e-64	up
LOC123108133	-8.42146	1.1e-10	1.31e-09	down	LOC123131012	4.89105	0.00873967	0.0368692	up	LOC123174181	-3.89096	0.00901228	0.0391795	down	LOC123180941	4.67136	0.00993821	0.0380064	up	LOC123175861	2.78387	2.08e-11	3.86e-09	up	LOC123171862	-7.28649	1.57e-77	6.96e-75	down	LOC123084674	6.94308	9.12e-07	9.15e-06	up
LOC123123737	8.40903	8.83e-24	3.39e-22	up	LOC123071106	4.88961	0.000545858	0.00386603	up	LOC123062561	-3.88475	7.52e-05	0.000851779	down	LOC123118061	4.66422	0.00258829	0.0128846	up	LOC123159704	2.78312	4e-18	1.82e-15	up	LOC123103809	-7.26959	1.98e-34	2.11e-32	down	LOC123154857	-6.94091	6.7e-07	6.92e-06	down
LOC123077519	8.40375	7.31e-15	1.38e-13	up	LOC123128409	4.88423	0.00135085	0.0081966	up	LOC123091378	3.88396	0.000412939	0.00340046	up	LOC123059112	4.66401	0.0109857	0.0410967	up	LOC123082715	-2.77755	4.44e-51	2.94e-47	down	LOC123178028	-7.26739	2.72e-08	3.3e-07	down	LOC123115761	6.94082	8.49e-07	8.59e-06	up
LOC123045991	8.39482	1.44e-10	1.69e-09	up	LOC123142520	4.88254	0.00153528	0.00908953	up	LOC123188808	-3.86678	0.000175783	0.00170195	down	LOC123122541	4.66224	0.0101569	0.0386306	up	LOC123064498	2.77518	6.87e-10	1.01e-07	up	LOC123161488	7.25009	4.83e-08	5.62e-07	up	LOC123169284	-6.92422	1.86e-28	1.68e-26	down
LOC123111287	-8.37747	1.25e-10	1.48e-09	down	LOC123112338	4.86261	0.00864866	0.0365491	up	LOC123188486	-3.86117	3.83e-05	0.000489178	down	LOC123167877	4.66096	0.0124226	0.0453936	up	LOC123068287	2.77395	0.000173309	0.0064533	up	LOC123152160	-7.24392	5.89e-15	1.66e-13	down	LOC123107494	6.91575	2.39e-06	2.21e-05	up
LOC123117488	-8.37363	1.2e-11	1.61e-10	down	LOC123150282	4.85823	0.00832627	0.0354482	up	LOC123141595	-3.84713	0.0030084	0.0166187	down	LOC123099221	4.6591	0.000768695	0.00481013	up	LOC123185912	2.77234	2.78e-24	2.09e-21	up	LOC123140891	7.23892	4.26e-07	4.16e-06	up	LOC123042091	-6.8995	9.94e-221	8.12e-217	down
LOC123098721	-8.35145	2.61e-11	3.36e-10	down	LOC123108599	4.85328	0.00842071	0.0357654	up	LOC123154709	3.84117	0.0112925	0.0465476	up	TRNAQ-UUG_58	4.64969	0.0112175	0.0418381	up	LOC123054682	2.77202	1.21e-14	3.74e-12	up	LOC123081545	-7.23572	1.05e-07	1.15e-06	down	LOC123052398	6.89162	2.45e-87	1.6e-84	up
LOC123182629	8.34944	7.15e-25	2.94e-23	up	LOC123117107	4.85247	0.0066727	0.0297431	up	LOC123074188	3.83665	6.58e-23	8.14e-20	up	LOC123134334	4.64837	0.00205815	0.0107231	up	LOC123183348	2.77189	3.64e-08	3.83e-06	up	LOC123171846	-7.23307	5.5e-62	1.57e-59	down	LOC123059028	-6.87216	1.3e-06	1.27e-05	down
LOC123041883	8.34623	1.14e-09	1.21e-08	up	LOC123051073	4.85143	0.0108605	0.0437621	up	LOC123168598	-3.82554	0.0066095	0.0307427	down	LOC123168017	4.64601	0.0111096	0.0414909	up	LOC123185517	-2.75814	8.37e-17	3.32e-14	down	LOC123102147	7.22723	3.68e-19	1.53e-17	up	LOC123073523	-6.84839	2.49e-06	2.3e-05	down
LOC123049036	8.32924	2.78e-11	3.56e-10	up	LOC123073166	4.84211	0.00926563	0.0386525	up	LOC123171067	-3.81278	0.00139185	0.00906068	down	LOC123140318	4.64554	0.0117507	0.0434405	up	LOC123190777	-2.75403	1.7e-20	9.45e-18	down	LOC123139414	7.22437	4.95e-30	4.23e-28	up	LOC123159577	6.84339	1.07e-09	1.79e-08	up
LOC123177333	8.31726	1.72e-09	1.77e-08	up	LOC123130920	4.84207	1.71e-19	1.14e-16	up	LOC123151674	3.81046	0.012077	0.0490694	up	LOC123083075	4.64378	0.011111	0.041494	up	LOC123135473	2.75212	1.81e-05	0.000952541	up	LOC123110690	-7.19494	1.64e-08	2.06e-07	down	LOC123090606	6.84273	3.03e-10	5.5e-09	up
LOC123066828	8.29121	2.59e-10	2.97e-09	up	LOC123076980	4.84137	0.00364286	0.0183469	up	LOC123074154	3.80832	0.00500839	0.0248324	up	LOC123095690	4.64261	0.00259104	0.0128957	up	LOC123049871	2.75153	3.1e-05	0.0015132	up	LOC123129199	7.19104	3.07e-25	1.97e-23	up	LOC123162409	6.84013	7.1e-07	7.3e-06	up
LOC123174921	-8.25141	1.57e-10	1.83e-09	down	LOC123166217	4.83437	0.0122362	0.0479935	up	LOC123149305	-3.80207	0.000223357	0.00207033	down	LOC123163351	4.64197	0.0109317	0.0409515	up	LOC123174063	2.75013	2.06e-09	2.74e-07	up	LOC101669852	7.17387	1.05e-07	1.15e-06	up	LOC123190226	-6.83895	1.19e-138	2.31e-135	down
LOC123124810	8.24466	9.51e-10	1.02e-08	up	LOC123117550	4.83164	0.0115588	0.045943	up	LOC123151822	-3.79534	0.00166025	0.0103983	down	LOC123047877	4.64061	0.0123127	0.0450958	up	LOC123058069	2.74072	3.53e-12	7.4e-10	up	LOC123103812	-7.16462	4.96e-13	1.13e-11	down	LOC123132056	-6.82643	6.76e-145	1.42e-141	down
LOC123138229	8.24445	5.65e-57	1.01e-54	up	LOC123114149	-4.82513	0.00311538	0.0161773	down	LOC123095073	-3.78822	0.00986221	0.0419529	down	LOC123150067	4.63666	0.0107784	0.0404952	up	LOC123138141	2.72397	1.09e-08	1.27e-06	up	LOC123143907	7.15287	3.67e-09	5.1e-08	up	LOC123077621	-6.81959	1.31e-06	1.28e-05	down
LOC123089307	-8.2394	1.58e-10	1.85e-09	down	LOC123168640	-4.82423	0.00299906	0.0156902	down	LOC123125749	3.78568	0.00070985	0.0052706	up	LOC123166803	4.63097	0.0105005	0.039659	up	LOC123063141	-2.7227	1.26e-23	9.01e-21	down	LOC123099291	-7.14658	1.08e-15	3.27e-14	down	LOC123064661	6.81918	4.18e-06	3.68e-05	up
LOC123133669	8.2306	3.93e-10	4.4e-09	up	LOC123099015	4.82152	3.75e-07	7.66e-06	up	LOC123167013	-3.78432	0.00755801	0.0341544	down	LOC123114352	4.62719	0.0116204	0.0430551	up	LOC123175844	2.72006	5.24e-08	5.32e-06	up	LOC123177333	-7.14573	1.52e-07	1.6e-06	down	LOC123129199	6.81548	2.23e-27	1.89e-25	up
LOC123045669	8.21301	3.11e-10	3.52e-09	up	LOC123068229	-4.81929	0.00877506	0.0369914	down	LOC123121499	-3.77305	0.00232679	0.0135528	down	LOC123060942	4.62719	0.0116204	0.0430551	up	LOC123172380	2.7084	2.28e-55	2.09e-51	up	LOC123151638	-7.13487	4.37e-20	1.95e-18	down	LOC101669849	-6.80686	1.79e-07	2.06e-06	down
LOC123116363	8.20287	5.68e-11	7.03e-10	up	LOC123188355	4.81918	0.00228768	0.0125927	up	LOC123164267	-3.76609	1.64e-21	1.73e-18	down	LOC123168919	4.62697	0.00276858	0.0135948	up	LOC123186628	2.70621	3.8e-05	0.0018001	up	LOC123048118	7.13475	1.4e-07	1.5e-06	up	LOC123142118	6.78748	2.64e-06	2.42e-05	up
LOC123071407	8.20251	2.48e-77	8.05e-75	up	LOC123083646	4.81499	0.0120595	0.0474669	up	LOC123101230	-3.76542	0.000519209	0.00410316	down	LOC123165922	4.6216	0.0105312	0.0397516	up	LOC123064272	2.70105	6.63e-55	4.84e-51	up	LOC123084022	7.12536	1.37e-06	1.22e-05	up	LOC123084023	6.78706	7.84e-06	6.51e-05	up
LOC123162264	8.19921	7.62e-10	8.24e-09	up	LOC123061050	4.81311	0.00961269	0.0397504	up	LOC123047770	-3.76122	0.000368738	0.00309729	down	LOC123047777	4.61983	0.00194612	0.0102499	up	LOC123066906	2.68604	0.00198601	0.0456425	up	LOC123166038	7.1128	4.42e-07	4.3e-06	up	LOC123120849	-6.7751	8.23e-10	1.39e-08	down
LOC123182899	-8.19801	2.38e-10	2.73e-09	down	TRNAQ-UUG_27	4.80799	0.0100111	0.0410353	up	LOC123169250	3.75855	0.00359469	0.0190702	up	LOC123095982	4.61405	0.0107803	0.0404983	up	LOC123167947	2.68305	1.09e-08	1.27e-06	up	LOC123093913	-7.10788	2.4e-07	2.45e-06	down	LOC123145840	-6.75791	3.77e-40	5.73e-38	down
LOC100037531	-8.19556	1.19e-33	8.05e-32	down	LOC123083647	4.79983	0.0105699	0.0428312	up	LOC123160929	3.75228	0.00931223	0.0401925	up	LOC123135301	4.61405	0.0107803	0.0404983	up	LOC123113481	2.68113	1.28e-05	0.00071603	up	LOC123131980	7.09527	1.46e-07	1.55e-06	up	LOC123138917	-6.74263	5.15e-218	3.83e-214	down
LOC123096873	-8.18455	4.97e-11	6.19e-10	down	LOC123094912	4.79867	0.0124784	0.0487571	up	LOC123187322	-3.75068	0.000165555	0.00161843	down	LOC123106541	4.60459	0.0111693	0.0416849	up	LOC123116322	2.68046	8.49e-06	0.000496603	up	LOC123120924	-7.09514	3.17e-07	3.16e-06	down	LOC123063569	-6.73933	3.72e-24	2.56e-22	down
LOC123145122	8.18324	8e-40	7.45e-38	up	LOC123128885	-4.79854	0.000265599	0.00211474	down	LOC123081650	-3.74085	0.00157709	0.00999621	down	LOC123071258	4.60424	0.00333708	0.0158341	up	LOC123104048	2.68	1.44e-07	1.34e-05	up	LOC123048485	-7.09011	3.71e-27	2.68e-25	down	LOC543198	-6.71977	2.61e-252	3.55e-248	down
LOC123187278	8.18281	4.25e-10	4.74e-09	up	LOC123162805	-4.78859	0.000596481	0.00416896	down	LOC123130417	-3.74024	0.0121963	0.0494395	down	LOC123073142	4.59889	0.0129259	0.0468196	up	LOC123056574	2.67728	0.000981127	0.026254	up	LOC123072513	-7.08997	1.75e-07	1.83e-06	down	LOC123185659	-6.71816	3.19e-06	2.88e-05	down
LOC123054913	8.171	7.81e-32	4.79e-30	up	LOC123141454	4.78747	0.0103956	0.0422572	up	TRNAR-ACG_97	3.73493	0.00035136	0.0029824	up	LOC123072651	4.59156	0.01392	0.0495757	up	LOC123187281	2.67169	1.37e-07	1.28e-05	up	LOC123176636	-7.0882	1.14e-18	4.51e-17	down	LOC123141838	6.717	1.58e-20	8.23e-19	up
LOC123115694	8.16466	3.01e-30	1.69e-28	up	LOC123106857	4.78736	0.00240097	0.0130812	up	LOC123088449	-3.73238	0.010712	0.0447114	down	LOC123050532	4.591	0.0134376	0.0482406	up	LOC123102507	2.66807	1.63e-05	0.000874671	up	LOC123038305	-7.08755	2.43e-07	2.48e-06	down	LOC123171862	-6.71522	1.54e-21	8.71e-20	down
LOC123124838	8.15228	6.35e-10	6.94e-09	up	TRNAQ-UUG_32	4.78302	0.0115729	0.0459869	up	LOC123081052	-3.72967	8.53e-05	0.000947015	down	LOC123083646	4.57796	1.26e-05	0.000153113	up	LOC123169059	2.66378	0.00144164	0.0356234	up	LOC123162525	7.08433	3.07e-07	3.08e-06	up	LOC123159690	-6.71485	7.76e-06	6.45e-05	down
LOC123180686	8.15017	7.31e-10	7.92e-09	up	LOC123146150	4.77976	0.0115795	0.0459984	up	LOC123093967	-3.72932	0.00992209	0.0421326	down	LOC123105408	4.57116	0.00381031	0.0176007	up	LOC123049709	-2.66227	0.00131359	0.0332592	down	LOC123137896	7.08417	1.23e-07	1.33e-06	up	LOC123049644	6.70874	2.93e-07	3.23e-06	up
LOC123177379	-8.14994	3.14e-52	4.76e-50	down	LOC123108510	4.77509	0.0104636	0.0424892	up	LOC123156291	-3.72343	0.00106609	0.00729701	down	LOC123080534	4.57073	0.0026905	0.0132974	up	LOC123082548	2.66208	1.59e-18	7.75e-16	up	LOC123094883	7.08134	3.61e-08	4.29e-07	up	LOC123183245	6.70618	2.73e-07	3.03e-06	up
LOC123052499	8.14177	6.29e-19	1.69e-17	up	LOC123040783	4.77248	0.0106531	0.0430935	up	LOC123188013	-3.714	2.73e-21	2.54e-18	down	LOC123040925	4.56769	0.00251342	0.0125746	up	LOC123074153	2.6539	0.000986163	0.0263404	up	LOC100682455	7.06971	4.79e-06	3.81e-05	up	LOC123132053	-6.7049	1.42e-100	1.29e-97	down
LOC123106502	-8.14048	1.22e-09	1.28e-08	down	LOC123077008	4.76728	0.0119804	0.0472377	up	LOC123181824	-3.71351	4.68e-06	8.61e-05	down	LOC123167444	4.56608	0.0125883	0.0458666	up	LOC123188324	-2.6512	2.82e-05	0.00139647	down	LOC123110101	-7.05636	3.98e-32	3.77e-30	down	LOC123061713	6.69702	6.72e-06	5.66e-05	up
LOC123110101	8.12947	2.28e-53	3.63e-51	up	LOC123122056	4.7633	0.0127559	0.049627	up	LOC123083341	3.71226	1.11e-10	9.61e-09	up	LOC123073166	4.56561	0.00381447	0.0176146	up	LOC123075224	2.64404	1.82e-07	1.65e-05	up	LOC123086361	-7.04649	3.62e-07	3.58e-06	down	LOC123179816	6.69074	5.91e-06	5.04e-05	up
LOC123180327	8.11941	1.96e-58	3.69e-56	up	LOC123071938	-4.75725	0.0102377	0.0417538	down	LOC123178038	-3.71119	7.8e-09	3.83e-07	down	LOC123163630	4.56071	0.00026213	0.00198798	up	LOC123123630	2.64289	6.9e-08	6.83e-06	up	LOC123051517	7.03447	3.65e-08	4.34e-07	up	LOC123141827	6.68172	9.4e-15	2.92e-13	up
LOC123049786	8.10321	1.95e-09	1.99e-08	up	LOC123105295	4.75649	0.000325099	0.00250485	up	LOC123048319	3.70986	0.00590991	0.0282272	up	LOC123092088	4.55768	0.00240327	0.0121323	up	LOC123186224	2.64227	0.000154178	0.00586672	up	LOC123123470	-7.03282	1.16e-17	4.18e-16	down	LOC123189758	-6.67666	5.17e-07	5.45e-06	down
LOC123166274	-8.08021	9.06e-10	9.72e-09	down	LOC123188820	4.75537	0.0111734	0.0447533	up	LOC123074088	3.70533	1.1e-05	0.000175258	up	LOC123098279	-4.55232	5.58e-06	7.64e-05	down	LOC123172784	2.63885	0.00171401	0.0406597	up	LOC123184335	7.00341	2.85e-07	2.87e-06	up	LOC123171846	-6.66205	9.25e-19	4.15e-17	down
LOC123141582	8.07508	1.89e-09	1.94e-08	up	LOC123156326	4.7547	0.0125587	0.0490045	up	LOC123117664	3.69969	2.86e-05	0.000384941	up	LOC123111460	4.54644	0.0133082	0.0478985	up	LOC123057983	2.63466	0.000405932	0.0129645	up	LOC123143134	7.00228	3.51e-07	3.48e-06	up	LOC123158092	-6.65663	5.25e-06	4.53e-05	down
LOC123168276	8.07258	1.03e-09	1.1e-08	up	LOC123055133	4.75273	0.0111411	0.0446552	up	LOC123068439	-3.69266	0.00261485	0.0148707	down	LOC123126416	4.54043	0.0136941	0.0489518	up	LOC123191634	2.62958	7.38e-06	0.000440248	up	LOC123087703	-6.99586	1.13e-134	1.89e-131	down	LOC123123073	-6.64527	3.73e-06	3.32e-05	down
LOC123167703	-8.06026	7.16e-10	7.77e-09	down	LOC123141105	4.75273	0.0111411	0.0446552	up	LOC123131598	-3.69259	0.0107742	0.0449056	down	LOC123100515	-4.50212	0.0138212	0.0493098	down	LOC123093781	-2.62705	0.000696907	0.01985	down	LOC123079539	6.98972	1.69e-83	8.88e-81	up	LOC123190219	6.62375	2.88e-20	1.47e-18	up
LOC123050013	8.06005	6.79e-09	6.47e-08	up	LOC123071009	4.74539	0.0119417	0.0471349	up	LOC123100251	3.68534	0.00606221	0.0287783	up	LOC123103639	4.48694	1.02e-05	0.00012809	up	LOC123079002	2.624	0.000374692	0.0121313	up	LOC123136078	-6.96875	1.52e-10	2.57e-09	down	LOC123185773	-6.61344	7.71e-06	6.41e-05	down
LOC123184339	8.04555	7.95e-19	2.12e-17	up	LOC123044696	4.74273	0.0118275	0.0467897	up	LOC123120645	3.68204	0.00810316	0.0360578	up	LOC123042849	4.48401	0.0062223	0.0261682	up	LOC123115673	-2.6166	4.33e-05	0.00199953	down	LOC123126137	-6.95643	1.87e-22	9.83e-21	down	LOC123168602	6.61206	7.27e-07	7.46e-06	up
LOC123064327	8.04165	1.54e-09	1.6e-08	up	LOC123095690	4.74006	0.0118981	0.0470022	up	LOC123113353	-3.6817	0.00413699	0.0213257	down	LOC123067006	4.47881	0.00349351	0.0164233	up	LOC123130667	2.60871	0.000575155	0.0171104	up	LOC123138401	-6.95513	2.83e-14	7.4e-13	down	LOC123039743	-6.61154	6.74e-06	5.67e-05	down
LOC123108229	-8.03832	2.14e-09	2.18e-08	down	LOC123152010	4.73465	0.012615	0.0491807	up	LOC123182970	-3.67791	0.0021934	0.0129334	down	LOC123188808	4.47137	1.86e-06	2.99e-05	up	LOC123081770	2.60786	0.000295791	0.0100076	up	LOC123040652	6.95052	8.92e-07	8.2e-06	up	LOC543338	6.60966	4.97e-08	6.34e-07	up
LOC123115654	-8.03797	1.24e-09	1.3e-08	down	LOC123149243	4.73058	0.00297956	0.0156078	up	LOC123093652	-3.67681	0.000124081	0.0012798	down	LOC123115655	4.45306	0.00429138	0.0193849	up	LOC123124934	2.60514	1.12e-06	8.3e-05	up	LOC100125679	-6.93241	5.5e-246	5.01e-242	down	LOC123126137	-6.60481	4.51e-20	2.27e-18	down
LOC123176907	-8.03779	5.82e-53	9.15e-51	down	LOC123079850	4.72136	2.04e-14	3.27e-12	up	LOC123160729	-3.6746	4.95e-24	7.56e-21	down	LOC123122447	-4.43983	2.73e-06	4.16e-05	down	LOC123090930	2.59216	0.000196944	0.00716968	up	LOC123107268	6.93232	3.29e-07	3.27e-06	up	LOC123147117	6.59535	3.57e-06	3.19e-05	up
LOC123108220	-8.0372	6.92e-10	7.52e-09	down	LOC123177653	4.70509	5.15e-16	1.35e-13	up	LOC123063524	-3.65925	0.000163222	0.00159933	down	LOC123083715	4.43872	0.00694973	0.0286253	up	LOC123185910	2.5866	4.23e-17	1.71e-14	up	LOC123185659	-6.93151	2.51e-06	2.12e-05	down	LOC123164298	6.58793	6.62e-06	5.59e-05	up
LOC123088876	-8.01546	9.81e-10	1.05e-08	down	LOC123188144	4.70461	0.000484816	0.00349491	up	LOC123061350	-3.65546	0.0120517	0.048997	down	LOC123174181	4.43679	0.000543163	0.00362866	up	LOC123149847	2.58605	0.00164622	0.0394752	up	LOC123084674	6.92638	7.76e-07	7.21e-06	up	LOC123114903	6.57932	3.68e-05	0.000262067	up
LOC123061634	8.00931	1.17e-13	1.96e-12	up	LOC123111479	-4.6962	0.0119513	0.0471651	down	LOC123094840	3.65439	0.0109175	0.0453657	up	LOC123094986	-4.4353	0.00224385	0.0114849	down	LOC123048195	2.58508	1.94e-05	0.00101222	up	LOC123115619	-6.92316	5.39e-10	8.44e-09	down	LOC123053937	6.57587	6.85e-08	8.51e-07	up
LOC123179827	-8.00609	1.83e-10	2.12e-09	down	LOC123106899	-4.6959	0.00437854	0.0212819	down	LOC123148203	-3.64777	0.00304071	0.0167559	down	LOC123151251	4.42595	5.77e-05	0.000556736	up	LOC123143487	-2.58257	1.2e-25	9.52e-23	down	LOC123087554	-6.9135	3.26e-14	8.46e-13	down	LOC123098548	6.57577	3.37e-06	3.02e-05	up
LOC123150631	-8.0018	1e-09	1.07e-08	down	LOC123117666	4.68928	0.00325593	0.016775	up	LOC123120046	-3.64048	0.00034679	0.00294989	down	TRNAQ-UUG_7	4.42471	0.0037537	0.0173964	up	LOC123170029	-2.57828	5.61e-27	5.05e-24	down	LOC123176437	-6.90649	9.52e-18	3.46e-16	down	LOC123096736	6.56698	9.33e-63	3.19e-60	up
LOC123052445	8.00111	1.57e-18	4.1e-17	up	LOC123137856	4.67786	0.00259741	0.0139425	up	LOC123159464	-3.64035	0.00586221	0.0280461	down	LOC123165252	4.4213	0.00472939	0.020983	up	LOC123049823	2.57047	1.51e-11	2.88e-09	up	LOC123130935	-6.90483	5.39e-07	5.16e-06	down	LOC123084027	6.56368	2.39e-07	2.68e-06	up
LOC100682407	-8.00097	3.11e-56	5.42e-54	down	LOC123162451	4.65885	0.00299553	0.0156761	up	LOC123179980	3.63368	0.000368225	0.00309407	up	LOC123046100	4.40594	2.82e-20	1.12e-17	up	LOC123083635	2.57042	1.85e-11	3.47e-09	up	LOC123107494	6.90026	2.14e-06	1.83e-05	up	LOC123062975	6.56131	4.84e-06	4.21e-05	up
LOC123069122	7.98915	2.01e-77	6.54e-75	up	LOC123164903	4.65328	0.00387496	0.0192849	up	LOC123170446	-3.63109	0.000129308	0.00132268	down	LOC123177120	-4.40158	0.00310884	0.0149285	down	LOC123185909	2.56256	4.62e-15	1.52e-12	up	LOC123089728	-6.89301	5.76e-27	4.12e-25	down	LOC123152176	6.55476	8.35e-07	8.46e-06	up
LOC123039161	7.98618	1.14e-08	1.06e-07	up	LOC123076780	4.64654	0.0105006	0.0426031	up	LOC123059426	3.62323	6.84e-05	0.000786968	up	LOC123068439	4.39693	2e-05	0.000227573	up	LOC123179783	2.5579	1.99e-26	1.65e-23	up	LOC123183346	-6.89128	2.11e-06	1.81e-05	down	LOC123089270	-6.55355	7.48e-06	6.24e-05	down
LOC123160157	7.97393	3.16e-13	5.05e-12	up	LOC123125382	4.63212	0.00545835	0.0253772	up	LOC123040174	-3.61333	0.00294742	0.0163587	down	LOC123042647	4.39364	0.00486538	0.0214807	up	LOC123167288	-2.55438	6.54e-18	2.93e-15	down	LOC123154857	-6.88559	6.02e-07	5.7e-06	down	LOC123043330	6.55345	3.05e-05	0.000221565	up
LOC123107769	-7.97342	2.1e-09	2.14e-08	down	LOC123177461	-4.62992	0.00516047	0.0242513	down	LOC123168442	3.60935	0.00606025	0.0287728	up	LOC123185137	-4.39335	0.0134101	0.0481669	down	LOC123048378	2.55424	7.43e-07	5.75e-05	up	LOC123106654	-6.87872	1.58e-14	4.25e-13	down	LOC123093284	6.54962	9.41e-07	9.44e-06	up
LOC123116367	-7.96915	1.09e-08	1.01e-07	down	LOC123187326	-4.62854	0.00722553	0.0316896	down	LOC123161506	-3.60881	4.93e-08	1.86e-06	down	LOC123100947	4.39102	0.00554258	0.0238259	up	LOC123176437	2.55219	2.08e-13	5.33e-11	up	LOC542773	-6.86996	9.46e-32	8.86e-30	down	LOC123084025	6.54853	7.55e-06	6.3e-05	up
LOC123120849	7.96884	3.47e-09	3.44e-08	up	LOC123180958	-4.62782	0.0057592	0.0264604	down	LOC123149718	-3.59937	6.86e-10	4.63e-08	down	LOC100125743	4.38591	0.00957458	0.0368835	up	LOC780673	-2.5437	1.09e-13	2.89e-11	down	LOC123074192	-6.85283	1.4e-06	1.24e-05	down	LOC123181844	6.53673	1.1e-06	1.09e-05	up
LOC123146124	7.96756	1.85e-09	1.9e-08	up	LOC123147044	4.59515	0.00343112	0.0174923	up	LOC123150444	3.59502	0.00998135	0.0423191	up	LOC123159845	-4.37871	0.0123278	0.0451384	down	LOC123176852	2.53736	4.35e-20	2.37e-17	up	LOC123168223	6.84809	2.01e-07	2.07e-06	up	LOC123078628	6.5345	8.16e-07	8.28e-06	up
LOC123154323	7.95499	1.76e-142	2.47e-139	up	LOC123059306	4.59307	0.00489011	0.023224	up	LOC123054048	-3.58885	0.00642097	0.0300754	down	LOC123163739	4.37162	7.63e-07	1.4e-05	up	LOC123128571	-2.5359	1.13e-21	6.65e-19	down	LOC123075352	6.83969	4.13e-06	3.33e-05	up	LOC123114238	-6.52238	2.51e-183	8.21e-180	down
LOC123050917	7.95227	6.98e-10	7.59e-09	up	LOC123186641	4.58758	0.00411614	0.0202444	up	LOC123130974	3.58809	0.00102023	0.00705241	up	LOC123143633	4.36854	0.00483845	0.0213792	up	LOC123167823	2.53527	0.000693202	0.0197599	up	LOC543198	-6.83754	6.51e-255	7.62e-251	down	LOC123072513	-6.51601	7.39e-06	6.18e-05	down
LOC123071452	7.94524	5.3e-09	5.12e-08	up	LOC123188246	4.58686	0.0048138	0.0229286	up	LOC123088059	3.58603	0.0043604	0.0222582	up	LOC123100459	4.35569	0.00170586	0.00921347	up	LOC123093777	-2.53504	0.00130588	0.0330869	down	LOC123045061	6.82768	6.16e-07	5.83e-06	up	LOC123114132	-6.5151	6.3e-06	5.35e-05	down
LOC123107060	7.94022	9.07e-09	8.5e-08	up	LOC123042387	4.57383	0.000915009	0.00595758	up	TRNAR-ACG_33	3.58553	0.000358798	0.00303262	up	LOC123075292	4.3483	7.64e-05	0.000708643	up	LOC123185920	-2.53429	0.000543432	0.016313	down	LOC123162409	6.82409	5.53e-07	5.29e-06	up	LOC123172639	-6.50379	9.33e-06	7.6e-05	down
LOC123162244	7.93768	4.84e-10	5.35e-09	up	LOC123075134	4.57342	6.05e-07	1.16e-05	up	LOC123120221	-3.57815	0.000326126	0.00281552	down	LOC123042765	-4.34547	0.00499928	0.0219594	down	LOC123075863	2.532	6.33e-09	7.6e-07	up	LOC123123471	-6.80916	2.9e-17	1.01e-15	down	LOC123141624	6.50015	6.85e-07	7.06e-06	up
LOC123119106	7.93235	8.15e-112	6.26e-109	up	LOC123168136	-4.55622	0.0076387	0.0331146	down	LOC123168781	3.57564	0.000217962	0.00203004	up	LOC123061816	4.34022	0.00100288	0.00597593	up	LOC123075573	2.52874	1.16e-16	4.54e-14	up	LOC123181004	-6.80315	1.72e-27	1.27e-25	down	LOC542773	-6.49437	1.27e-19	6.15e-18	down
LOC123074866	-7.92851	1.42e-09	1.48e-08	down	LOC123053723	4.54454	0.000419013	0.00309744	up	LOC123104494	-3.57259	0.00133017	0.00872967	down	LOC123164315	4.33923	0.00627276	0.0263352	up	LOC123129849	2.52429	2.47e-08	2.68e-06	up	LOC123159704	-6.79816	1.02e-27	7.61e-26	down	LOC123149946	6.49067	6.46e-06	5.47e-05	up
LOC123162343	7.91852	2.67e-09	2.68e-08	up	LOC123136980	4.53997	0.00602806	0.0274415	up	LOC123177379	-3.5716	8.51e-07	2.05e-05	down	LOC123139943	4.33694	0.00606347	0.0256166	up	LOC123082075	-2.52268	2.69e-05	0.00134297	down	LOC123187050	-6.79462	1.45e-07	1.54e-06	down	LOC123135881	-6.48673	7.4e-09	1.09e-07	down
LOC123138917	7.91433	1.13e-197	4.75e-194	up	LOC123108166	4.52565	0.00453468	0.0218592	up	LOC123169769	3.56738	7.68e-05	0.000868169	up	LOC123151674	-4.33348	0.0026273	0.0130352	down	LOC123054637	-2.52074	0.00167856	0.0400795	down	LOC123128711	-6.79239	7.09e-152	2.08e-148	down	LOC123093219	-6.48492	2.53e-05	0.000187322	down
LOC123106654	7.90796	3.36e-09	3.33e-08	up	LOC123076294	-4.51822	5.8e-06	8.1e-05	down	LOC123114464	-3.56452	2.12e-07	6.43e-06	down	LOC123136888	-4.33314	0.000851438	0.00522957	down	LOC123170103	-2.51675	0.000569339	0.016965	down	LOC123122139	-6.78881	1.3e-06	1.16e-05	down	LOC123183680	-6.47829	1.08e-08	1.54e-07	down
LOC123102261	-7.90242	1.94e-09	1.98e-08	down	LOC123104450	4.51615	0.00515396	0.0242252	up	LOC123132204	-3.56025	1.91e-06	4.09e-05	down	LOC123093245	4.32969	0.0102976	0.0390639	up	LOC123107567	2.51553	6.57e-07	5.18e-05	up	LOC123170666	-6.78676	2.53e-06	2.13e-05	down	LOC123051845	6.47696	4.67e-07	4.97e-06	up
LOC123141780	-7.88838	1.91e-09	1.95e-08	down	LOC123143222	4.51218	0.000598474	0.00417977	up	LOC123108295	-3.55662	1.97e-06	4.19e-05	down	LOC123116840	4.3286	0.000656234	0.00424032	up	LOC123055355	-2.50698	1.5e-70	5.47e-66	down	LOC123141711	-6.78512	4.08e-07	3.99e-06	down	LOC123129765	-6.4698	2.02e-05	0.000153005	down
LOC123080360	7.87902	9.6e-10	1.02e-08	up	LOC123160702	-4.50927	0.000101965	0.000947242	down	LOC123169352	-3.55634	9.47e-09	4.5e-07	down	LOC123187343	4.31322	0.00564972	0.0241844	up	LOC123187274	2.50617	1.94e-37	4.43e-34	up	LOC123172639	-6.77343	1.35e-06	1.2e-05	down	LOC123061410	-6.46173	1.29e-05	0.000102199	down
LOC123058715	7.87772	5.37e-09	5.18e-08	up	LOC123148923	4.5003	0.0054554	0.0253666	up	LOC123099464	-3.55621	1.6e-05	0.00023923	down	LOC123182907	4.30339	0.00612066	0.0258137	up	LOC123150327	2.50195	4.71e-28	4.77e-25	up	LOC123084023	6.77121	7.27e-06	5.57e-05	up	LOC123119030	-6.45166	2e-06	1.88e-05	down
LOC123082649	7.87442	5.24e-10	5.78e-09	up	LOC123131914	4.49793	2.46e-05	0.000280988	up	LOC123161035	-3.55528	0.00213651	0.0126689	down	LOC123116164	4.29856	0.00600864	0.0254317	up	LOC123117888	2.50194	6.95e-37	1.41e-33	up	LOC123108043	6.76707	2.06e-06	1.77e-05	up	LOC123190615	6.44786	1.88e-05	0.000143338	up
LOC123073788	7.84584	5.93e-38	4.95e-36	up	LOC123152695	-4.48824	0.0105966	0.0429068	down	LOC780595	-3.54769	7.38e-06	0.000124833	down	LOC123134351	-4.29733	0.000832323	0.00513712	down	LOC123094260	2.48937	8.3e-05	0.00346345	up	LOC123115452	-6.75929	8.18e-45	1.31e-42	down	LOC123143136	6.44499	1.87e-06	1.77e-05	up
LOC123185881	7.83948	9.09e-09	8.52e-08	up	LOC101669850	4.47222	0.0059781	0.0272621	up	LOC123118585	-3.5434	1.53e-09	9.42e-08	down	LOC123038801	4.29427	0.00604859	0.025578	up	LOC123112512	-2.48728	6.67e-45	2.56e-41	down	LOC123080383	-6.75733	2.37e-06	2.01e-05	down	LOC123128108	6.4443	5.23e-05	0.000360051	up
LOC123115653	-7.83105	1.09e-12	1.64e-11	down	LOC123081510	4.46276	0.0066351	0.0296179	up	LOC123143193	-3.53201	0.000737476	0.00543801	down	LOC123118601	4.29416	9.41e-06	0.000119401	up	LOC123115452	2.4794	1.42e-27	1.37e-24	up	LOC123113819	-6.74826	2.21e-07	2.26e-06	down	LOC123102147	6.44153	2.7e-22	1.62e-20	up
LOC123052018	7.83038	7.9e-10	8.53e-09	up	LOC123175147	-4.4506	0.00375896	0.0188151	down	LOC123135561	-3.52572	0.0028737	0.0160289	down	LOC123080632	4.29161	0.00855382	0.0336813	up	LOC123145201	2.47698	6.94e-30	8.57e-27	up	LOC123123898	6.74439	1e-30	8.89e-29	up	LOC123138401	-6.42405	2.6e-11	5.42e-10	down
LOC123106344	-7.81705	1.05e-08	9.75e-08	down	LOC123176575	4.44477	4.11e-06	6.05e-05	up	LOC123159554	3.52437	0.00881098	0.0384971	up	LOC123048855	4.28161	0.00120499	0.00694059	up	LOC123083150	-2.47673	0.000704673	0.0200321	down	LOC123138917	-6.73444	2.52e-252	2.58e-248	down	LOC123184546	-6.42103	3e-05	0.000218538	down
LOC123049146	-7.80467	0.000951173	0.00349097	down	LOC123086394	-4.42951	0.00148282	0.00883911	down	LOC123068532	-3.52157	0.000954872	0.00668895	down	LOC123154492	-4.27288	0.000317682	0.00233214	down	LOC123172582	2.47356	1.21e-11	2.34e-09	up	LOC123145201	-6.72916	1.22e-83	6.47e-81	down	LOC123058706	6.40121	1.08e-05	8.69e-05	up
LOC123128712	7.80431	3.01e-31	1.79e-29	up	LOC123076355	4.42595	0.00020696	0.00171971	up	LOC123170103	-3.51353	2.41e-05	0.000334148	down	LOC123125607	-4.27228	0.00154741	0.00850416	down	LOC123080562	2.46756	1.53e-07	1.41e-05	up	LOC123063569	-6.7251	8.58e-25	5.37e-23	down	LOC123170459	6.3961	1.16e-17	4.7e-16	up
LOC123049650	7.80188	1.46e-31	8.83e-30	up	LOC123047552	4.42361	0.00683121	0.0302928	up	LOC123065057	3.51189	0.00512642	0.0252814	up	LOC123058463	4.26605	0.00844521	0.0333419	up	LOC123116273	2.46434	0.000974131	0.0260955	up	LOC542853	6.72495	2.95e-09	4.15e-08	up	LOC123134129	6.37349	3.43e-05	0.000246227	up
LOC123057418	7.80006	1.2e-12	1.81e-11	up	LOC123178983	-4.40637	0.0124206	0.0485768	down	LOC123129076	-3.49754	1.4e-07	4.54e-06	down	LOC123086912	4.26314	0.00689898	0.0284542	up	LOC123167868	-2.46313	1.24e-06	9.08e-05	down	LOC123188263	6.71301	5.27e-07	5.06e-06	up	LOC123151651	6.37128	2.48e-05	0.000183748	up
LOC123119107	7.79613	1.58e-53	2.54e-51	up	LOC123185012	-4.40436	0.0127922	0.049742	down	LOC123125942	3.48881	0.00258329	0.0147222	up	LOC123066209	4.25677	0.0116587	0.043157	up	LOC123074158	2.46103	1.4e-05	0.00077057	up	LOC123190226	-6.70631	3.38e-132	5.13e-129	down	LOC123114243	-6.36705	1.75e-05	0.000134242	down
LOC123143527	-7.79162	3.92e-09	3.85e-08	down	LOC123172402	4.40398	5.88e-06	8.2e-05	up	LOC123079451	3.48253	0.00478	0.0239218	up	LOC123048319	-4.25556	0.00117043	0.00677484	down	LOC123080910	2.46091	6.63e-28	6.62e-25	up	LOC123052517	6.69821	3.17e-45	5.16e-43	up	LOC123163221	-6.36574	2.1e-126	3.17e-123	down
LOC123149980	-7.77816	4.26e-09	4.17e-08	down	LOC123154442	4.39684	0.00750305	0.0326655	up	LOC123093904	-3.48146	3.72e-06	7.11e-05	down	LOC123150059	4.24073	0.0100569	0.038358	up	LOC123125450	2.46	0.000123373	0.00485209	up	LOC123179691	-6.6956	4.45e-06	3.57e-05	down	LOC123082711	6.35732	1.41e-05	0.00011073	up
LOC123100824	7.76298	1.19e-12	1.79e-11	up	LOC123091768	4.39355	0.000777693	0.00519544	up	LOC123043696	-3.48015	0.00415468	0.0214077	down	LOC123177941	4.24033	0.00387865	0.0178663	up	LOC123116840	-2.45567	0.00128238	0.0326389	down	LOC123041673	6.6753	1.56e-06	1.37e-05	up	LOC123166199	-6.35235	2.21e-05	0.000165754	down
LOC123099641	-7.74888	1.45e-08	1.33e-07	down	LOC123145228	4.38023	0.00719178	0.0316035	up	LOC123140724	-3.47333	2.42e-06	4.99e-05	down	LOC123188824	4.23802	0.00199062	0.010443	up	LOC123141711	2.45527	2.63e-05	0.00131709	up	LOC123179816	6.67472	5.13e-06	4.06e-05	up	LOC123152469	6.35033	3.01e-06	2.73e-05	up
LOC123154743	7.74184	5.47e-147	8.74e-144	up	LOC123050182	4.37672	0.0071265	0.0313682	up	LOC123151075	-3.46976	0.00025858	0.00233909	down	LOC123184844	-4.23692	0.00661872	0.0275257	down	LOC123058689	2.45441	0.000281037	0.00958402	up	LOC543383	-6.6685	0	0	down	LOC123082322	6.34572	1.66e-05	0.000127859	up
LOC123088588	7.73633	8.65e-136	1.08e-132	up	LOC123096374	4.36712	0.00745184	0.0324945	up	LOC123070883	-3.46474	0.00862989	0.0378838	down	LOC100125708	4.22572	0.00340849	0.0161077	up	LOC123187513	2.45075	2.76e-05	0.00137264	up	LOC123119106	-6.64268	1.77e-143	3.64e-140	down	LOC123098596	6.33836	1.29e-05	0.000102199	up
LOC123039790	7.73286	1.19e-09	1.25e-08	up	LOC123090571	-4.36452	0.00363774	0.0183276	down	LOC123097349	-3.45585	6.81e-07	1.7e-05	down	LOC123075224	4.22226	0.00836465	0.0331152	up	LOC123055645	-2.45037	3.54e-35	6.15e-32	down	LOC123052499	-6.62766	2.24e-29	1.83e-27	down	LOC123183346	-6.32809	2.27e-05	0.00016986	down
LOC123183680	7.72416	1.79e-09	1.84e-08	up	LOC123160876	4.34366	0.00810167	0.0347216	up	LOC123120117	-3.45508	0.00321013	0.0174681	down	LOC123085600	4.21032	0.0076363	0.0308267	up	LOC123049246	2.445	0.00137185	0.0344119	up	LOC123156126	-6.62521	4.36e-13	9.98e-12	down	LOC543234	6.31759	5.16e-05	0.000355766	up
LOC123080880	7.719	8.43e-35	6e-33	up	LOC123155586	4.34311	0.000922199	0.00599397	up	LOC123147154	-3.45337	9.81e-07	2.33e-05	down	LOC732706	-4.20621	0.0130919	0.0472792	down	LOC123187496	-2.4423	2.35e-39	6.86e-36	down	LOC123134796	6.62199	1.93e-06	1.67e-05	up	LOC123177748	-6.31731	6.3e-05	0.000423521	down
LOC123046469	7.71734	1.54e-143	2.24e-140	up	LOC123084581	4.34082	5.91e-05	0.000596047	up	TRNAR-ACG_29	3.4508	0.00128977	0.00851987	up	LOC123130569	-4.20461	0.00134465	0.00758036	down	LOC123167030	2.44102	2.42e-26	1.97e-23	up	LOC123163221	-6.60966	5.32e-165	1.9e-161	down	LOC542853	6.31645	3.97e-50	8.73e-48	up
LOC123075730	-7.71546	7.79e-09	7.36e-08	down	LOC123073905	4.34046	0.00878641	0.0370309	up	LOC123178484	-3.45041	6.57e-06	0.00011352	down	LOC123099900	4.19834	0.00100113	0.00596879	up	LOC123122408	2.43998	9.53e-24	6.95e-21	up	LOC123083513	-6.6048	3.46e-06	2.84e-05	down	LOC123089728	-6.3158	3.5e-22	2.09e-20	down
LOC123141380	-7.71454	6.8e-09	6.47e-08	down	LOC123153269	-4.31857	0.00210765	0.0117955	down	LOC123098279	3.44942	0.000808812	0.00585921	up	LOC123076516	4.19763	0.0076256	0.0308032	up	LOC123183438	2.43874	1.08e-07	1.03e-05	up	LOC123166632	-6.60155	2.6e-16	8.31e-15	down	LOC123175844	-6.31074	5.83e-06	4.99e-05	down
LOC543256	7.70713	3.44e-216	2.5e-212	up	LOC123148370	4.31524	0.00131328	0.00800237	up	LOC123088620	-3.44929	0.00492607	0.0244971	down	LOC123167088	-4.19197	0.0129397	0.0468433	down	LOC123166096	2.43679	0.000466839	0.0145156	up	LOC123161576	6.59969	4.36e-06	3.5e-05	up	LOC123191373	-6.30731	2.36e-05	0.000175958	down
LOC123169692	-7.68467	1.17e-08	1.09e-07	down	LOC123133942	4.3109	0.00849382	0.0360133	up	LOC123143071	3.44444	3.06e-06	6.05e-05	up	LOC123050991	4.19135	0.00863947	0.0339394	up	LOC123160116	2.43617	2.95e-22	1.87e-19	up	LOC123108383	-6.59955	3.8e-12	7.8e-11	down	LOC123064691	6.30645	2.32e-06	2.16e-05	up
LOC123052390	-7.68397	2.15e-08	1.92e-07	down	LOC123177066	4.30393	6.36e-06	8.76e-05	up	LOC123044433	-3.44194	7.08e-15	1.78e-12	down	LOC123172689	-4.18846	0.00689397	0.0284429	down	LOC123081046	2.43601	1.86e-25	1.46e-22	up	LOC123117196	-6.59648	3.95e-06	3.2e-05	down	LOC123161488	6.30453	2.29e-06	2.13e-05	up
LOC123094961	7.67808	4.62e-08	3.92e-07	up	LOC123066371	4.29105	1.24e-05	0.000156004	up	TRNAF-GAA_47	-3.4392	0.000183825	0.0017648	down	LOC123124850	4.18679	0.00165426	0.008984	up	LOC123141756	2.43372	1.13e-14	3.5e-12	up	LOC123130737	-6.5943	6.89e-06	5.31e-05	down	LOC123091102	6.30277	8.78e-05	0.000568855	up
LOC123146663	7.67796	8.27e-09	7.79e-08	up	LOC123167123	4.28974	0.00980653	0.0403758	up	LOC123139779	-3.43253	0.00457603	0.0231352	down	LOC100192164	4.18597	0.000310454	0.00228793	up	LOC123095963	2.43301	3.17e-06	0.000209352	up	LOC123085130	-6.58951	3.02e-10	4.91e-09	down	LOC123059603	6.30268	1.62e-05	0.000125263	up
LOC123102468	7.67107	2.19e-08	1.95e-07	up	LOC123088163	-4.26563	0.0110107	0.0442413	down	LOC123105847	-3.42686	1.41e-09	8.76e-08	down	LOC123164001	4.17934	0.0113807	0.0423492	up	LOC123161788	2.42876	4.58e-09	5.67e-07	up	LOC123052398	6.58076	8.23e-88	4.79e-85	up	LOC123112894	6.29774	8.99e-06	7.35e-05	up
LOC123185659	7.65579	2.22e-08	1.97e-07	up	LOC123045109	4.26189	0.00981842	0.0404158	up	LOC123067832	-3.42656	0.00190062	0.0115851	down	LOC123075288	4.17608	0.0015876	0.00868497	up	LOC123095769	-2.41389	4.49e-29	5.04e-26	down	LOC123147117	6.57934	2.82e-06	2.36e-05	up	LOC123052499	-6.29439	9.67e-25	6.89e-23	down
LOC101290683	-7.65226	1.52e-09	1.58e-08	down	LOC123103639	4.24454	4.83e-06	6.94e-05	up	LOC123116045	-3.42204	0.00101329	0.00701934	down	LOC123100658	4.17274	0.0088972	0.034761	up	LOC123042908	-2.41115	4.18e-06	0.000267226	down	LOC123045781	-6.5715	9.43e-74	3.74e-71	down	LOC123108032	-6.29164	3.63e-05	0.000258842	down
LOC123107643	7.65087	3.24e-09	3.22e-08	up	LOC123043520	4.2439	0.0103039	0.0419577	up	LOC123106604	3.414	0.000190564	0.00181782	up	LOC123130552	4.1675	0.0122433	0.0448807	up	LOC123169691	2.41111	2.28e-18	1.07e-15	up	LOC123039161	-6.56739	1.78e-08	2.23e-07	down	LOC123049312	6.28158	6.57e-25	4.76e-23	up
LOC123081851	7.64623	1.16e-31	7.06e-30	up	LOC123121499	4.23808	0.00175387	0.0101454	up	LOC123058783	-3.41242	0.00955528	0.0409394	down	LOC123078735	4.16039	8.01e-06	0.000103926	up	LOC123163719	2.40951	1.92e-08	2.13e-06	up	LOC123085229	6.55268	3.66e-06	2.99e-05	up	LOC123041670	6.2808	2.04e-05	0.000154493	up
LOC123183245	-7.63561	3.13e-08	2.72e-07	down	LOC123152552	4.23265	9.22e-05	0.000871202	up	LOC123131321	-3.40723	8.31e-05	0.000926887	down	LOC123063223	4.15723	3.61e-05	0.000373408	up	LOC123133379	2.40886	0.000186922	0.00689682	up	LOC123138943	-6.54889	1.14e-126	1.38e-123	down	LOC123053542	-6.27651	2.89e-68	1.14e-65	down
LOC123130435	7.62793	2.83e-08	2.47e-07	up	LOC123065787	-4.22904	0.00328612	0.016898	down	LOC123144124	3.40685	0.0034559	0.018505	up	LOC123129176	-4.15693	0.00508588	0.0222411	down	LOC123186668	2.40688	0.00154825	0.0377589	up	LOC123113980	-6.5488	2.09e-200	1.32e-196	down	LOC123149819	6.27541	2.52e-05	0.000186697	up
LOC123186464	-7.62761	2.25e-12	3.28e-11	down	LOC123126456	4.22051	0.0119568	0.0471745	up	LOC123127942	-3.39167	0.00540198	0.0263272	down	LOC123161035	4.15143	0.000191646	0.00152699	up	LOC123172914	2.40356	0.000105225	0.00423832	up	LOC123062975	6.54487	3.86e-06	3.14e-05	up	LOC123040945	6.26193	3.7e-05	0.000263678	up
LOC123046127	-7.62473	2.16e-50	3.08e-48	down	LOC123138635	4.2185	0.0115968	0.0460597	up	LOC123038797	3.38752	0.00592947	0.0283037	up	LOC123107955	4.14879	0.013863	0.0494242	up	LOC123066557	2.39762	1.03e-05	0.000589727	up	LOC543245	-6.54274	3.62e-290	9.88e-286	down	LOC123077841	-6.26095	6.27e-107	6.4e-104	down
LOC123168699	-7.61594	3.27e-43	3.52e-41	down	LOC123186447	-4.21223	0.000101767	0.000945749	down	LOC123177653	-3.38508	6.86e-21	6.31e-18	down	LOC123176886	4.14673	0.0139183	0.0495748	up	LOC123176840	2.39631	9.07e-09	1.07e-06	up	LOC123058529	-6.53767	1.13e-05	8.28e-05	down	LOC123095732	6.25643	2.99e-05	0.000217509	up
LOC123172443	7.6143	4.73e-31	2.78e-29	up	LOC123188589	4.20919	4.32e-06	6.3e-05	up	LOC123060249	-3.37665	3.27e-05	0.00042813	down	LOC123139771	4.14384	0.00920126	0.0357027	up	LOC780694	2.39523	0.00141364	0.0351699	up	LOC123071179	6.53543	4.43e-55	1.01e-52	up	LOC123060157	6.25495	5.79e-17	2.21e-15	up
LOC123072845	7.61083	2.49e-08	2.2e-07	up	LOC100526690	4.20703	0.00356011	0.0180101	up	LOC123042392	-3.3754	0.0120816	0.0490741	down	LOC123168958	4.14241	0.00939745	0.0363283	up	LOC123039743	2.39374	8.54e-06	0.000499049	up	LOC123084025	6.53243	6.25e-06	4.85e-05	up	LOC123139414	6.25477	1.06e-105	1.02e-102	up
LOC123138270	7.60984	3.2e-08	2.78e-07	up	LOC123134291	4.20441	0.00204775	0.0115214	up	LOC123156299	-3.37102	1.85e-17	8.38e-15	down	LOC123100475	4.13852	0.00943849	0.0364629	up	LOC123182744	2.39207	5.07e-05	0.00227588	up	LOC123099015	6.52804	0.000410082	0.00204844	up	LOC123116732	-6.24764	0.000119704	0.000749177	down
LOC123089270	7.60907	1.04e-08	9.71e-08	up	LOC123069394	4.20282	0.00227913	0.0125563	up	LOC123096217	-3.36731	0.00378935	0.0198969	down	LOC123139903	4.1193	0.0109879	0.041103	up	LOC123115619	2.38467	1.09e-08	1.27e-06	up	LOC123073998	-6.52734	7.48e-06	5.72e-05	down	LOC100037607	-6.24277	1.69e-80	9.1e-78	down
LOC123161320	-7.58688	6.16e-17	1.4e-15	down	LOC123183910	4.20185	0.00203248	0.0114547	up	LOC123107372	-3.36552	0.000206954	0.00194724	down	LOC123152307	4.11107	0.00984632	0.0377177	up	LOC123079670	2.38165	0.000253506	0.00881832	up	LOC123139305	-6.52495	1.06e-08	1.38e-07	down	LOC123061932	6.24054	5.2e-18	2.17e-16	up
LOC123165422	7.58677	4.77e-09	4.63e-08	up	LOC123122447	-4.20069	1.71e-05	0.000205814	down	LOC123167555	-3.36406	0.00884677	0.0386158	down	LOC123186313	4.1043	0.0138586	0.0494156	up	LOC123042818	2.37245	3.93e-22	2.47e-19	up	LOC123132049	-6.52273	1.64e-130	2.36e-127	down	LOC123084035	-6.23617	3.49e-05	0.000249756	down
LOC123117530	-7.58357	2.47e-08	2.18e-07	down	LOC123096394	4.19756	1.79e-08	5.51e-07	up	LOC123163349	-3.34777	0.00956892	0.0409897	down	LOC123063907	4.10276	0.000366503	0.00262874	up	LOC123121257	2.37151	2.79e-05	0.00138439	up	LOC100415885	-6.51508	1.18e-135	2.02e-132	down	LOC123176163	-6.23358	4.58e-07	4.89e-06	down
LOC123064485	7.57545	7.42e-16	1.53e-14	up	LOC123038801	4.19595	0.0119075	0.0470319	up	LOC123170424	-3.34213	0.00122377	0.00816131	down	LOC123131623	4.09734	1.57e-05	0.000184802	up	LOC123159935	-2.37068	0.000199361	0.00722424	down	LOC123186217	-6.51508	4.01e-05	0.000258801	down	LOC123117218	6.22826	3.26e-06	2.94e-05	up
LOC123065550	7.57423	3.36e-81	1.23e-78	up	LOC123135711	4.18656	0.0123359	0.0483062	up	LOC123188324	-3.33812	6.68e-10	4.52e-08	down	LOC542780	4.09419	0.00842716	0.0332949	up	LOC100037607	2.37053	5.49e-08	5.53e-06	up	LOC123077621	-6.50846	6.94e-06	5.34e-05	down	LOC123161053	6.22644	3.09e-10	5.6e-09	up
LOC123114243	7.56332	5.58e-08	4.68e-07	up	LOC123144701	4.18247	0.00242187	0.0131637	up	LOC123062639	3.31971	0.00209392	0.0124825	up	LOC123046610	-4.08946	0.00795346	0.0318546	down	LOC123088637	2.36938	2.52e-09	3.29e-07	up	LOC123074885	6.50676	5.31e-07	5.1e-06	up	LOC123074192	-6.22294	6.15e-05	0.000414432	down
LOC123117055	7.5632	3.87e-08	3.32e-07	up	LOC123099464	4.15965	1.77e-06	2.94e-05	up	LOC123068732	-3.319	0.000300159	0.00263743	down	LOC123147615	4.08849	0.00319643	0.0152756	up	LOC123150067	2.36854	3.86e-05	0.00182733	up	LOC123048197	-6.49961	4.39e-146	1.03e-142	down	LOC123123330	-6.22173	7.36e-75	3.34e-72	down
LOC123112988	7.56317	4.66e-08	3.95e-07	up	TRNAY-GUA_9	-4.14068	0.00170863	0.00992748	down	LOC123122447	3.31596	0.00234678	0.013646	up	LOC123122157	4.07942	0.0122819	0.0449987	up	LOC123074752	-2.36124	0.00103866	0.027511	down	LOC123073523	-6.49732	7.89e-06	6.01e-05	down	LOC123069320	-6.21512	2.05e-152	4.79e-149	down
LOC123059281	7.56228	7.15e-22	2.39e-20	up	LOC123188661	4.12704	2.26e-05	0.000262043	up	LOC123087311	-3.31546	0.00506085	0.0250337	down	LOC123087569	4.07655	0.0124524	0.0454741	up	LOC778394	-2.34957	0.00111749	0.0291752	down	LOC123160209	-6.49643	1.28e-06	1.15e-05	down	LOC123050148	-6.20832	0.00018364	0.00109219	down
LOC123114242	7.56224	2.23e-214	1.37e-210	up	LOC123176852	4.12152	0.000529051	0.00376337	up	LOC123123239	3.31279	0.000344838	0.00293782	up	LOC123119045	4.07406	1.17e-07	2.77e-06	up	LOC123190921	-2.34752	9.96e-07	7.51e-05	down	LOC123141827	6.48603	1.11e-23	6.39e-22	up	LOC123092872	-6.20749	2.83e-89	1.92e-86	down
LOC123143050	7.5347	4.55e-08	3.87e-07	up	LOC123104847	4.10938	0.00227865	0.0125545	up	LOC123160342	3.31123	0.000380241	0.0031731	up	LOC123070139	4.07332	0.0108692	0.0407675	up	LOC123099112	-2.34209	1.31e-06	9.53e-05	down	LOC123107925	-6.48427	2.13e-05	0.000146802	down	LOC123074275	6.20442	2.28e-05	0.000170355	up
LOC543103	7.53172	5.5e-08	4.62e-07	up	LOC123068188	4.09408	0.000372366	0.0028075	up	LOC123062304	-3.30974	0.0106539	0.0445207	down	LOC123134553	4.0706	2.24e-06	3.51e-05	up	LOC123189633	2.34075	3.87e-17	1.6e-14	up	LOC123106508	6.47718	1.2e-05	8.72e-05	up	LOC123058169	-6.20328	0.000209174	0.00122383	down
LOC123043867	7.53135	4.25e-08	3.62e-07	up	LOC123102379	4.09184	0.00260793	0.0139889	up	LOC123087393	-3.30833	2.94e-26	6.59e-23	down	LOC123171115	-4.06591	0.00516441	0.022514	down	LOC123064270	2.33832	2.43e-22	1.56e-19	up	LOC123106509	6.47577	1.18e-05	8.65e-05	up	LOC123138882	-6.20322	8.84e-11	1.72e-09	down
LOC123125216	-7.52672	1.18e-16	2.61e-15	down	LOC123111172	4.06318	0.00742402	0.0323947	up	LOC123114714	-3.3072	3.41e-11	3.47e-09	down	LOC123177079	4.05929	3.99e-05	0.000407225	up	LOC123084598	2.33374	6.02e-08	6.04e-06	up	LOC123149946	6.47486	5.08e-06	4.03e-05	up	LOC123125357	6.1995	1.48e-13	4.04e-12	up
LOC123189025	-7.52547	0.00100384	0.00366203	down	LOC123043892	4.05957	0.000416122	0.00307908	up	LOC123087523	-3.30567	0.000425589	0.00348331	down	LOC123137239	4.05756	0.0134266	0.0482148	up	LOC123174154	2.33054	9.63e-10	1.36e-07	up	LOC123124325	6.46989	2.8e-25	1.81e-23	up	LOC123117695	6.19752	3.43e-05	0.000246402	up
LOC100136986	-7.52128	2.43e-08	2.15e-07	down	LOC123082594	4.05411	0.00381301	0.0190272	up	LOC123100363	-3.30463	0.000183516	0.00176278	down	LOC123047267	4.05557	0.00373738	0.0173441	up	LOC123093732	2.32838	0.000746183	0.0209993	up	LOC123093219	-6.45139	1.96e-05	0.00013588	down	LOC123144817	6.18836	3.2e-05	0.000231171	up
LOC123134381	-7.51571	1.24e-47	1.58e-45	down	LOC123119475	-4.03225	0.00755912	0.0328609	down	LOC123168831	3.29719	0.000537349	0.00422047	up	LOC123176822	4.05485	2.76e-06	4.19e-05	up	LOC123051567	-2.32382	0.000107268	0.00431588	down	LOC123106510	6.44847	1.32e-05	9.55e-05	up	LOC123049822	-6.18334	3.34e-16	1.19e-14	down
LOC123061735	-7.50892	3.31e-08	2.86e-07	down	LOC123065455	-4.02931	0.00276788	0.0146942	down	LOC123070669	-3.29584	0.00983021	0.0418719	down	LOC123188589	4.05299	1.86e-07	4.15e-06	up	LOC123136398	-2.31864	7.96e-13	1.87e-10	down	LOC123082548	-6.44584	1.06e-18	4.24e-17	down	LOC123048723	6.17903	6.62e-05	0.000442471	up
LOC123163048	-7.49764	5.01e-12	7.04e-11	down	LOC123054752	-4.01119	0.00566718	0.0261339	down	LOC123176533	3.28918	0.000263711	0.00237383	up	LOC123043185	4.05254	0.000321855	0.00235867	up	LOC123148063	2.31211	1.94e-14	5.79e-12	up	LOC123190615	6.43102	1.61e-05	0.000114095	up	LOC123051517	6.16999	7.45e-08	9.17e-07	up
LOC123113675	7.49463	1.32e-07	1.04e-06	up	LOC123043185	4.00902	5.6e-05	0.00056871	up	TRNAR-ACG_28	3.28617	0.000634035	0.00482429	up	LOC123141091	4.04809	0.0137619	0.0491537	up	LOC543498	-2.31208	3.58e-11	6.46e-09	down	LOC123054070	6.42451	9.92e-07	9.04e-06	up	LOC123132049	-6.16887	2.1e-93	1.6e-90	down
LOC123101706	-7.48583	5.06e-08	4.27e-07	down	LOC123129496	3.99444	0.0117427	0.0465207	up	LOC123114446	-3.27946	0.000769117	0.00562391	down	LOC123175159	4.04097	0.0128828	0.0467067	up	LOC123157247	2.30918	4.51e-05	0.00206574	up	LOC123130435	-6.41652	1.08e-05	7.97e-05	down	LOC123166038	6.16658	1.18e-05	9.39e-05	up
LOC123124437	7.48473	6.45e-08	5.36e-07	up	LOC123178084	-3.98564	0.00795131	0.0342103	down	LOC123191112	-3.27802	0.00167711	0.0104828	down	LOC123046025	4.03619	9.58e-08	2.33e-06	up	LOC123123920	2.30778	1.19e-17	5.09e-15	up	LOC123125776	-6.41531	1.3e-06	1.16e-05	down	LOC123114242	-6.16012	6.34e-189	2.59e-185	down
LOC123185148	7.48193	6.28e-08	5.23e-07	up	LOC123085478	3.97901	0.0051972	0.0243841	up	TRNAR-ACG_31	3.27712	0.000883404	0.00628593	up	LOC123094866	-4.03534	0.0056122	0.0240625	down	LOC123187227	2.30567	9.54e-12	1.88e-09	up	LOC123050148	-6.41031	3.27e-05	0.000216116	down	LOC543339	6.1587	1.8e-07	2.07e-06	up
LOC123044579	7.47098	4.56e-11	5.7e-10	up	LOC123154292	3.96156	0.000755861	0.00507541	up	LOC123058913	3.27617	0.0010047	0.00696967	up	LOC123157400	-4.01192	0.0117748	0.0435024	down	LOC123081524	-2.30539	3.7e-09	4.71e-07	down	LOC123102171	6.40856	6.33e-06	4.91e-05	up	LOC123055295	-6.14859	5.29e-35	6.5e-33	down
LOC123185145	7.46648	6.21e-08	5.17e-07	up	LOC123184463	3.96149	0.00507578	0.023924	up	LOC123120965	-3.27451	0.00671237	0.0311112	down	LOC123082829	-4.00824	0.00252085	0.0126051	down	LOC123186690	-2.30521	1.23e-10	2.03e-08	down	LOC123117915	-6.40193	1.7e-05	0.000119699	down	LOC123114380	-6.14552	6.13e-06	5.22e-05	down
LOC123123483	7.46457	2.19e-187	6.74e-184	up	LOC123180062	-3.9581	0.000310561	0.0024122	down	LOC123178888	-3.2743	0.00319833	0.0174184	down	LOC123186678	4.00703	0.000218318	0.00170215	up	LOC123113480	2.30394	0.000113817	0.00453681	up	LOC123052390	6.39845	8.98e-12	1.77e-10	up	LOC123059959	6.14126	7.18e-22	4.17e-20	up
LOC123150895	7.4561	1.81e-11	2.39e-10	up	LOC123113025	3.95662	0.00539204	0.025118	up	LOC123144670	-3.27406	6.22e-05	0.000728429	down	LOC123124059	3.99293	1.78e-12	1.55e-10	up	LOC123115831	2.30244	2.81e-05	0.0013896	up	LOC123131265	-6.3948	1.39e-05	9.95e-05	down	LOC123139305	-6.13869	8.43e-08	1.03e-06	down
LOC778380	-7.44951	6.43e-08	5.34e-07	down	LOC123128298	3.9565	8.42e-20	6.43e-17	up	LOC123050017	3.27198	0.00424386	0.0217842	up	LOC123066570	3.97119	2.81e-05	0.000302268	up	LOC123187999	2.30167	0.000315278	0.0105544	up	LOC123125632	-6.39034	1.32e-05	9.5e-05	down	LOC123125412	6.1345	5.36e-05	0.000367943	up
LOC123068745	7.44473	4.85e-25	2.01e-23	up	TRNAY-GUA_70	-3.95246	0.00698115	0.0308357	down	LOC123141544	-3.27015	0.00557904	0.0270053	down	LOC123159272	-3.97087	0.0124491	0.0454687	down	LOC123041014	2.2969	0.000772668	0.0216611	up	LOC123186261	-6.3896	1.36e-05	9.75e-05	down	LOC123097401	-6.1212	6.18e-14	1.75e-12	down
LOC123049156	7.4446	4.67e-80	1.64e-77	up	LOC123138452	-3.95191	0.00897866	0.0376652	down	LOC123076305	-3.26447	0.0114352	0.0470131	down	TRNAR-ACG_31	-3.96911	0.000310913	0.0022902	down	LOC123079443	2.29497	0.000602331	0.0177482	up	LOC123086605	6.38438	7.75e-06	5.91e-05	up	LOC123130435	-6.1158	8.61e-05	0.000558667	down
LOC123167535	-7.44073	9.97e-08	8.05e-07	down	LOC123154954	3.94855	0.00525989	0.0246258	up	LOC123165150	-3.26015	0.00207399	0.0123985	down	LOC123111798	3.96134	0.000560243	0.00371984	up	LOC123073580	2.29377	1.25e-17	5.29e-15	up	LOC123176854	-6.38284	3.38e-11	6.22e-10	down	LOC123172320	6.11554	7.93e-06	6.58e-05	up
LOC123077841	7.43961	3.98e-117	3.38e-114	up	LOC123088052	-3.94446	0.00264474	0.0141565	down	LOC123161993	-3.25964	0.00809568	0.0360369	down	LOC123107588	3.95864	0.0110313	0.0412293	up	LOC123130829	2.29122	9.36e-18	4.09e-15	up	LOC123085835	6.37958	1.43e-08	1.81e-07	up	LOC123154323	-6.11537	6.79e-35	8.28e-33	down
LOC123069320	7.43836	1.43e-144	2.2e-141	up	LOC123107189	3.94439	0.00598385	0.0272833	up	LOC123135578	3.25181	0.000142961	0.00143317	up	LOC123089020	3.95761	0.00334697	0.0158691	up	LOC123140775	2.29021	0.000338836	0.0112141	up	LOC123185773	-6.37293	1.82e-05	0.000127006	down	LOC123182839	-6.11378	6.89e-05	0.000458643	down
LOC123115661	-7.43592	2.64e-11	3.39e-10	down	LOC123150873	3.94287	0.00587524	0.0268864	up	LOC123101310	3.25121	0.00586941	0.028076	up	LOC123132112	3.95709	5.79e-06	7.89e-05	up	LOC123041682	-2.28578	4.59e-07	3.78e-05	down	LOC123075997	6.3725	1.61e-05	0.000113697	up	LOC123084804	6.10941	7.81e-06	6.49e-05	up
LOC123165659	7.43222	8.2e-08	6.71e-07	up	LOC123079504	3.9304	0.00100799	0.00646737	up	LOC100037652	-3.24173	7.68e-06	0.000129295	down	LOC123170446	3.95486	3.91e-06	5.65e-05	up	CRD53_mgp32	-2.28328	0.000362225	0.0118063	down	LOC123168583	6.37197	5.53e-31	4.97e-29	up	LOC123050553	-6.1034	1.82e-13	4.91e-12	down
LOC123094197	7.42775	1.57e-07	1.23e-06	up	LOC123184308	-3.92049	0.00836951	0.0355944	down	LOC123071967	-3.23991	0.00467109	0.0234881	down	LOC123149718	3.95037	1.35e-13	1.55e-11	up	LOC123104984	2.28312	0.00201288	0.0461104	up	LOC123179899	-6.36227	1.75e-05	0.00012248	down	LOC123188686	-6.1028	6.9e-05	0.000459114	down
LOC123148605	-7.42697	4.65e-08	3.95e-07	down	LOC123075736	-3.91587	3.59e-07	7.38e-06	down	LOC123167414	3.23922	0.000178036	0.0017204	up	LOC123068532	3.95024	0.000272895	0.00205565	up	LOC123050190	2.27996	4.61e-11	8.19e-09	up	LOC123170459	6.36116	7.19e-18	2.65e-16	up	LOC123138943	-6.09899	2.79e-99	2.37e-96	down
LOC123168416	7.42556	2.92e-07	2.19e-06	up	LOC123071272	-3.88998	0.00108967	0.00688175	down	LOC123069139	-3.23759	0.000107502	0.00114324	down	LOC123078590	3.94982	0.00511774	0.0223542	up	LOC123189634	2.27887	9.29e-14	2.49e-11	up	LOC123157564	-6.35515	3.53e-05	0.000230917	down	LOC123039161	-6.09763	6.9e-07	7.11e-06	down
LOC123071179	-7.42526	4.53e-78	1.51e-75	down	LOC123128410	3.85779	0.00688047	0.0304733	up	LOC123164817	-3.23644	0.00821781	0.0364336	down	LOC123066572	3.94979	0.000761852	0.00477321	up	LOC123161526	2.27637	1.55e-06	0.000111259	up	LOC123081003	-6.35081	4.84e-123	5.44e-120	down	LOC123106529	6.09372	7.42e-08	9.15e-07	up
LOC732714	-7.4245	4.37e-08	3.72e-07	down	LOC123186464	3.85097	0.00757903	0.0329249	up	LOC123132583	3.23523	0.000244182	0.00222994	up	LOC123189467	3.94395	0.00411703	0.0187303	up	LOC123098363	2.27525	6.47e-05	0.00281768	up	LOC123154323	-6.34792	7.62e-130	1.06e-126	down	LOC123156126	-6.07597	5.4e-10	9.44e-09	down
LOC123110690	7.42173	1.71e-11	2.25e-10	up	LOC123122889	3.84285	0.00220821	0.0122457	up	LOC123083264	3.23218	0.00811366	0.0360945	up	LOC123174139	3.9426	6.79e-06	9.03e-05	up	LOC123093816	2.27089	3.57e-28	3.67e-25	up	LOC123160521	6.34407	1.11e-05	8.15e-05	up	LOC123190921	-6.07311	1.33e-07	1.57e-06	down
LOC123061713	-7.42116	1.69e-11	2.23e-10	down	LOC123139731	3.83676	1.32e-06	2.27e-05	up	LOC123116911	3.22948	0.00431324	0.0220535	up	LOC123130417	3.93844	0.00645092	0.0269534	up	LOC123139771	2.27002	7.89e-07	6.07e-05	up	LOC123057488	-6.33323	1.91e-06	1.65e-05	down	LOC123159214	6.06599	6.46e-08	8.06e-07	up
LOC123100006	7.42114	6.3e-247	6.29e-243	up	LOC123149556	3.83032	0.00205599	0.0115574	up	LOC123074652	-3.22896	0.000215109	0.00200842	down	LOC123141215	3.93486	8.31e-05	0.000761004	up	LOC123121688	2.26847	2.99e-55	2.42e-51	up	LOC123082322	6.32933	1.33e-05	9.56e-05	up	LOC123071179	6.06097	9.08e-58	2.61e-55	up
LOC123126052	-7.41378	1.75e-21	5.7e-20	down	LOC123099854	3.83005	0.00603451	0.0274642	up	LOC123092647	3.21947	0.000517195	0.00408904	up	LOC123146967	3.93159	0.00290767	0.0141324	up	LOC123046226	2.25962	2.97e-43	9.86e-40	up	LOC123098596	6.32218	9.97e-06	7.41e-05	up	LOC123086879	6.05944	2.09e-07	2.37e-06	up
LOC123050354	7.41247	8.69e-08	7.08e-07	up	LOC123171158	3.81786	0.000981899	0.00631783	up	LOC123116281	3.21944	6.7e-14	1.41e-11	up	LOC123154606	3.92966	1.93e-07	4.28e-06	up	LOC123143229	-2.25873	1.21e-26	1.03e-23	down	LOC780687	-6.32065	7.19e-110	6.55e-107	down	LOC123166104	6.05094	0.000230101	0.001333	up
LOC123075337	7.40733	3.64e-07	2.68e-06	up	LOC123088891	3.81479	8.77e-05	0.000833625	up	LOC123092317	-3.21722	0.00310668	0.0170314	down	LOC123106854	3.9295	0.00630103	0.0264319	up	LOC123151981	2.25803	0.000894571	0.0243305	up	LOC123130456	6.31909	2.84e-05	0.000190219	up	LOC123040381	6.04818	9.17e-05	0.000590863	up
LOC123063693	7.40281	2.28e-92	1.11e-89	up	LOC123079442	3.79045	0.00128746	0.00787389	up	LOC123044722	3.21112	0.00652058	0.0304267	up	LOC123065545	3.92064	0.00376511	0.0174355	up	LOC123094044	2.25658	2.03e-09	2.7e-07	up	LOC123169322	-6.31637	3.12e-05	0.000206848	down	LOC780687	-6.04265	1.51e-28	1.37e-26	down
LOC123066803	-7.39992	3.39e-16	7.18e-15	down	LOC123132112	3.77082	5.93e-05	0.000597322	up	LOC123175301	3.206	0.0101216	0.0427619	up	LOC123094390	3.91611	1.03e-10	5.76e-09	up	LOC123123573	-2.25049	8.97e-05	0.00368949	down	LOC123071403	-6.3103	4.7e-53	9.99e-51	down	LOC123093273	-6.04101	0.000109051	0.000689105	down
LOC123103202	7.39382	4.96e-07	3.58e-06	up	LOC123086342	-3.76779	0.00112246	0.00704546	down	LOC123143917	3.19546	0.000233945	0.0021518	up	LOC123049943	3.89933	0.00271292	0.0133856	up	LOC123187886	-2.24957	0.00158292	0.0382973	down	LOC123184334	6.30629	1.31e-08	1.68e-07	up	LOC123092176	6.03586	0.000107075	0.000677928	up
LOC543383	7.39285	2.4e-209	1.2e-205	up	LOC123173092	3.7644	0.00981937	0.0404175	up	LOC123128090	-3.19371	0.00213672	0.0126689	down	LOC123090405	3.89914	2.86e-06	4.32e-05	up	LOC123075862	2.24868	7.57e-15	2.38e-12	up	LOC123141838	6.303	2.25e-14	5.93e-13	up	LOC100136977	-6.03566	0.000138854	0.000854113	down
LOC123108420	7.37864	1.91e-07	1.48e-06	up	LOC123162133	3.76333	0.0098479	0.0405105	up	LOC123054243	3.19083	0.00831586	0.036791	up	LOC123091384	-3.87878	6.56e-06	8.77e-05	down	LOC123176822	-2.24452	8.36e-06	0.000490714	down	LOC543234	6.30202	4.52e-05	0.000288879	up	LOC123066887	-6.03297	8.18e-94	6.36e-91	down
LOC123131714	-7.37283	1.12e-07	8.96e-07	down	LOC123069465	3.76276	0.00187376	0.0107124	up	LOC123163739	-3.18884	0.00884315	0.0386023	down	LOC123108479	-3.87009	0.000965464	0.00579347	down	LOC123139774	2.24262	1.9e-25	1.47e-22	up	LOC123181692	-6.29632	9.25e-40	1.21e-37	down	LOC123152160	-6.03181	7.04e-10	1.21e-08	down
LOC123185982	-7.37282	6.36e-08	5.29e-07	down	LOC123059804	3.75173	1.28e-22	1.77e-19	up	LOC123082744	3.18863	0.00508509	0.0251294	up	LOC123098461	3.8669	0.00572325	0.0244378	up	LOC123154211	2.24254	1.69e-15	5.75e-13	up	LOC123099305	-6.29038	2.6e-05	0.000175345	down	LOC123181692	-6.02777	2.99e-31	3.09e-29	down
LOC123169717	-7.36683	7.06e-68	1.81e-65	down	LOC123071040	3.74831	0.00135603	0.0082214	up	LOC123149570	-3.18237	0.00627405	0.0295512	down	LOC123180265	-3.86447	0.0019814	0.0104018	down	LOC123049441	2.24191	4.83e-09	5.92e-07	up	LOC123059603	6.28671	1.26e-05	9.12e-05	up	LOC100037541	6.02733	0.000161601	0.000976301	up
LOC123103809	7.36126	3e-25	1.26e-23	up	LOC123116886	3.74801	0.0101025	0.0413183	up	LOC123125450	-3.18045	0.000155232	0.00153255	down	LOC123131062	3.86328	1.42e-05	0.000169841	up	LOC123094842	2.24137	4.46e-09	5.54e-07	up	LOC123091102	6.28606	7.97e-05	0.00048019	up	LOC123048197	-6.02617	2.03e-28	1.83e-26	down
LOC123108110	-7.35327	4.23e-11	5.3e-10	down	LOC123066590	3.74642	0.00204223	0.0114956	up	LOC123157953	3.17928	0.00175392	0.0108705	up	LOC123115540	3.86146	0.00014796	0.00123642	up	LOC123104652	-2.24022	3.2e-10	5e-08	down	LOC123144270	6.28023	2.43e-21	1.17e-19	up	LOC123124325	6.02594	1.96e-26	1.57e-24	up
LOC123190650	-7.35296	1.73e-07	1.34e-06	down	LOC123047315	3.7279	3.59e-08	1.01e-06	up	LOC123104308	-3.17841	0.00437751	0.0223296	down	LOC123067082	3.85196	0.00556578	0.0238986	up	LOC123174139	2.23959	2.96e-12	6.25e-10	up	LOC123129765	-6.27801	3.11e-05	0.000206363	down	LOC123113980	-6.01506	2e-168	5.45e-165	down
LOC123059419	-7.35152	1.01e-07	8.18e-07	down	LOC123156225	3.71915	0.0122922	0.0481704	up	LOC123076748	3.17736	0.0093002	0.0401648	up	LOC123169674	-3.84935	0.000263578	0.00199677	down	LOC123080383	2.23749	0.00159847	0.0386095	up	LOC123050987	-6.27738	3.04e-05	0.000202124	down	LOC123048722	6.01486	0.000241419	0.00138784	up
LOC123174929	-7.35047	2.87e-16	6.12e-15	down	TRNAQ-UUG_35	3.70789	0.0116215	0.0461407	up	LOC123158077	3.1751	0.0113203	0.0466261	up	LOC123043504	-3.84845	0.000915475	0.00554879	down	LOC123087705	-2.23481	9.36e-63	1.71e-58	down	LOC123170348	-6.27531	2.18e-13	5.16e-12	down	LOC543245	-6.00997	1.89e-262	3.09e-258	down
LOC100873119	7.34676	3.25e-51	4.74e-49	up	LOC123079060	3.70055	0.00101054	0.00647986	up	LOC123148075	-3.17336	0.000249213	0.00226909	down	LOC123040174	3.84546	0.00063795	0.00414299	up	LOC123130751	2.23026	0.000289304	0.00982462	up	LOC123172464	6.27457	8.12e-08	9.06e-07	up	LOC123106358	6.00648	1.13e-05	9.07e-05	up
LOC123168642	7.33927	1.99e-07	1.53e-06	up	LOC123051220	3.69084	7.78e-12	6.24e-10	up	LOC123046341	-3.16606	0.00709617	0.0325202	down	LOC123143148	3.84408	0.0068573	0.0283192	up	LOC123168624	2.22938	0.00170261	0.0404287	up	LOC123154751	-6.27187	4.49e-05	0.000287322	down	LOC123186767	6.0046	8.48e-05	0.00055113	up
LOC123147333	-7.33694	0.00253379	0.00830313	down	LOC123059495	3.68969	0.000440842	0.00322349	up	LOC123176907	-3.16384	1.41e-05	0.000215458	down	LOC123048237	3.83987	1.23e-06	2.1e-05	up	LOC123183275	-2.22147	6.98e-37	1.41e-33	down	LOC123161775	6.26707	3.82e-05	0.000247928	up	LOC123104759	6.0006	0.000128392	0.000797388	up
LOC123108225	-7.33376	2.77e-37	2.22e-35	down	LOC123071830	-3.68752	0.00757912	0.0329249	down	LOC123063170	-3.16273	0.00666448	0.0309532	down	LOC123185517	3.83831	8.01e-13	7.56e-11	up	LOC100125708	2.22051	7.11e-05	0.00304615	up	LOC123050553	-6.26592	1.13e-14	3.1e-13	down	LOC123189316	5.99703	1.52e-07	1.77e-06	up
LOC123117218	-7.32791	4e-11	5.03e-10	down	LOC123160106	3.68126	0.00334759	0.0171493	up	LOC123046810	-3.16162	9.25e-05	0.00101059	down	LOC123120221	3.83771	2.09e-05	0.00023565	up	LOC123102494	2.21296	4.43e-12	9.09e-10	up	LOC123138703	-6.26166	2.34e-05	0.000159597	down	LOC123071403	-5.99687	7.59e-46	1.44e-43	down
LOC123054911	7.32458	4.17e-15	8.05e-14	up	LOC123072453	3.67831	0.0020075	0.0113359	up	LOC123108134	3.16059	1.34e-08	6.08e-07	up	LOC123163349	3.82684	0.00109544	0.00641463	up	LOC123130438	-2.20828	1.65e-09	2.24e-07	down	LOC123149819	6.25939	2.02e-05	0.000139873	up	LOC123134635	5.99087	9.47e-05	0.000607935	up
LOC123093546	7.32324	6.91e-104	4.38e-101	up	LOC123186910	3.66693	0.00120307	0.00744227	up	LOC123086342	3.15601	0.012025	0.0489273	up	LOC123189177	3.82606	0.00407669	0.0185813	up	LOC100049056	2.20516	2.09e-05	0.00107405	up	LOC123097401	-6.25891	1.29e-14	3.5e-13	down	LOC123079539	5.98559	5.45e-13	1.4e-11	up
LOC123096665	7.32266	2.45e-07	1.86e-06	up	LOC123182981	3.66198	7.44e-05	0.00072385	up	LOC123128985	-3.15269	0.000275837	0.00246289	down	LOC123107372	3.82533	1.53e-06	2.52e-05	up	LOC123134955	2.20253	0.00085062	0.023388	up	LOC123096350	-6.24952	3.26e-05	0.000215145	down	LOC123060895	5.97547	0.000103524	0.000657328	up
LOC123135917	7.32211	1.65e-07	1.28e-06	up	LOC123041233	3.6619	0.00287159	0.0151343	up	LOC123079850	-3.13852	2.07e-09	1.22e-07	down	LOC123151518	-3.8139	0.00587921	0.0249926	down	LOC123065009	2.2016	6.17e-05	0.00270257	up	LOC123102054	6.24829	6.53e-06	5.05e-05	up	LOC123056734	5.97516	3.85e-07	4.17e-06	up
LOC123150377	7.31803	4.71e-07	3.41e-06	up	LOC123066796	-3.65109	0.000168777	0.00144991	down	LOC123189025	-3.13665	0.00011796	0.00122761	down	LOC123128090	3.81185	1.22e-05	0.000149132	up	LOC123102286	-2.19937	2.49e-06	0.000168807	down	LOC123056734	6.24242	3.98e-07	3.9e-06	up	LOC123074979	-5.97362	0.00015628	0.000948309	down
LOC123056225	-7.31621	9.67e-08	7.83e-07	down	LOC123068299	3.64723	0.0114138	0.0455081	up	LOC123102286	-3.13531	4.76e-06	8.71e-05	down	LOC123154709	-3.80685	0.00473305	0.0209941	down	LOC123168035	-2.19921	0.00143216	0.0354733	down	LOC123123073	-6.23305	4.5e-05	0.000287361	down	LOC123084026	5.9679	0.000163268	0.000984866	up
LOC123124873	-7.31413	2.01e-15	3.98e-14	down	LOC123094857	-3.64312	0.00243904	0.0132404	down	LOC123150306	-3.13427	2.99e-06	5.95e-05	down	LOC123157579	-3.8068	1.51e-05	0.000178773	down	LOC123082330	-2.19877	1.33e-13	3.49e-11	down	LOC123177748	-6.23069	2.7e-05	0.000181412	down	LOC123073998	-5.95812	0.000198078	0.00116744	down
LOC123167419	-7.31243	1.62e-07	1.27e-06	down	LOC123172608	3.63562	1.39e-08	4.4e-07	up	LOC123148453	-3.1333	4.68e-11	4.57e-09	down	LOC123185150	3.79823	0.000100898	0.000896456	up	LOC123116425	-2.19614	1.61e-07	1.47e-05	down	LOC123042299	-6.22406	3.59e-06	2.94e-05	down	LOC123107925	-5.95713	0.000194228	0.00114789	down
LOC123136085	7.30559	4.24e-143	6.04e-140	up	LOC123122111	3.63326	1.43e-05	0.000175805	up	LOC123048237	-3.1307	0.000998771	0.00693685	down	LOC123171831	-3.79	4.35e-08	1.17e-06	down	LOC123081554	2.19244	7.98e-05	0.00334944	up	LOC123075511	-6.21324	1.85e-11	3.5e-10	down	LOC123136482	-5.95283	3.03e-05	0.000220425	down
LOC123116251	-7.30276	4.62e-39	4.1e-37	down	LOC123100551	-3.62507	0.00646338	0.0290069	down	LOC123153426	-3.13017	0.00763116	0.0344069	down	LOC123175844	3.78704	0.00695051	0.0286263	up	LOC123124488	-2.18785	6.85e-11	1.18e-08	down	LOC123117218	6.21197	2.81e-06	2.36e-05	up	LOC123119106	-5.95257	5.99e-111	6.9e-108	down
LOC123190760	7.29585	2.82e-20	8.39e-19	up	LOC123117664	-3.62149	3.48e-05	0.000377513	down	LOC123186194	-3.12681	0.000625869	0.00477304	down	LOC123045401	-3.78653	0.00264353	0.0131003	down	LOC123163020	2.18001	2.52e-06	0.00017081	up	LOC123159577	6.21108	5.14e-11	9.23e-10	up	LOC123162402	5.95164	0.000423428	0.00226833	up
LOC123097401	7.29254	1.67e-15	3.31e-14	up	LOC123146247	3.6194	0.0119523	0.0471666	up	LOC123150896	3.11913	0.0120981	0.0491213	up	LOC123079459	-3.78364	0.00106224	0.00625934	down	LOC123185592	2.17486	8.13e-22	4.86e-19	up	LOC123092872	-6.2093	3.74e-96	2.67e-93	down	LOC123100363	-5.94582	0.000212986	0.00124399	down
LOC123138038	-7.29029	4.64e-07	3.36e-06	down	LOC123171593	3.61735	0.00353691	0.0179181	up	LOC123134653	3.11517	0.0109984	0.0456254	up	LOC123098693	3.77749	0.000275781	0.00207327	up	LOC123170444	2.17294	5.03e-05	0.00226045	up	LOC123110252	-6.20868	4.31e-06	3.47e-05	down	LOC123152068	5.94567	2.94e-09	4.61e-08	up
LOC123103009	-7.28987	1.12e-07	8.95e-07	down	LOC123164561	3.57236	0.000854852	0.0056246	up	LOC123177386	-3.11433	7.45e-08	2.63e-06	down	LOC123127479	-3.77121	0.00293432	0.0142318	down	LOC123131291	2.17157	5.27e-11	9.18e-09	up	LOC123149996	6.19543	4.8e-05	0.000304664	up	LOC123074489	-5.9436	0.000237062	0.00136722	down
LOC123124371	7.2885	1.43e-19	4.01e-18	up	LOC123130610	3.57199	1.61e-05	0.000195778	up	LOC123126525	3.11247	0.00725157	0.0330801	up	LOC123181110	-3.77038	0.0124035	0.0453433	down	LOC123065004	2.16889	7.61e-06	0.000450926	up	LOC123138079	6.19082	2.48e-05	0.000168029	up	LOC123040799	5.94195	0.00013035	0.000807519	up
LOC123159667	-7.28791	4.48e-11	5.6e-10	down	LOC123152952	3.56963	0.00118478	0.00735524	up	LOC123180119	-3.11241	2.91e-06	5.83e-05	down	LOC123138349	3.76147	0.000728771	0.00460741	up	LOC123043706	-2.16776	1.41e-37	3.42e-34	down	LOC123068321	6.1853	3.26e-06	2.69e-05	up	LOC123060807	5.94182	0.000105459	0.000668581	up
LOC123186251	-7.28423	1.95e-07	1.51e-06	down	LOC123131750	3.56944	0.00300628	0.0157224	up	LOC123190578	3.1114	0.00515951	0.0254096	up	LOC123080402	3.75776	0.00233804	0.0118709	up	LOC123099797	2.16631	0.00107022	0.0282035	up	LOC123141888	6.1743	4.09e-08	4.81e-07	up	LOC123185680	5.9367	0.000349788	0.00191734	up
LOC100125705	7.28279	1.54e-06	1.02e-05	up	LOC123135369	3.56873	0.000197945	0.00165823	up	LOC123102248	-3.10977	0.00499532	0.024779	down	LOC123091091	3.75254	0.00147017	0.00815469	up	LOC123169150	-2.16252	2.43e-29	2.81e-26	down	LOC123064947	6.17388	5.78e-11	1.03e-09	up	LOC123094021	-5.93632	9.98e-111	1.13e-107	down
LOC123185785	7.28154	1.78e-86	7.55e-84	up	LOC123185437	3.55675	0.00134455	0.00816303	up	LOC123172532	-3.10971	0.000121724	0.00125984	down	LOC123047770	3.74713	0.000162572	0.00133747	up	LOC123079761	2.16183	0.000319026	0.0106652	up	LOC123183680	-6.17356	5.54e-08	6.37e-07	down	LOC123165480	5.93247	3.19e-18	1.36e-16	up
LOC123053542	7.27562	8.14e-45	9.17e-43	up	LOC123071399	3.55246	0.00431775	0.0210465	up	LOC123185517	-3.10919	5.8e-06	0.000102625	down	LOC123141792	-3.74709	0.000745276	0.00469105	down	LOC123121799	2.15814	4.71e-06	0.000296324	up	LOC123068538	6.17205	2.27e-05	0.000155184	up	LOC123060564	-5.92612	2.41e-125	3.52e-122	down
LOC123079797	-7.27531	1.53e-185	4.51e-182	down	LOC123185127	3.54595	0.000234922	0.00191425	up	LOC123051363	-3.10706	0.00657114	0.0306128	down	LOC123068187	3.72957	0.00886103	0.0346561	up	LOC123055356	-2.1562	2.36e-62	3.45e-58	down	LOC123042091	-6.17102	5.75e-144	1.24e-140	down	LOC123099305	-5.92365	0.000249399	0.00142739	down
LOC123176783	-7.27338	3.3e-115	2.61e-112	down	LOC123166708	-3.54262	2.75e-05	0.000308789	down	LOC123137909	-3.10411	2.5e-05	0.000343875	down	LOC123088672	-3.72785	1.54e-06	2.54e-05	down	LOC123046266	-2.15528	1.21e-06	8.93e-05	down	LOC123044858	-6.17039	4.54e-05	0.000289563	down	LOC123172447	5.9115	0.00013134	0.000813098	up
LOC123144996	7.27237	4.45e-11	5.56e-10	up	LOC123149718	3.53643	4.6e-10	2.22e-08	up	LOC123073869	3.10342	4.75e-06	8.71e-05	up	LOC123107189	3.72538	9.97e-06	0.000125337	up	LOC123060088	2.15044	1.4e-06	0.000101442	up	LOC123143588	-6.16464	1.32e-22	7.03e-21	down	LOC123182515	-5.91148	0.000259776	0.00147829	down
LOC123165568	7.26294	6.28e-195	2.39e-191	up	LOC123131812	3.51411	5.4e-05	0.000550865	up	LOC123170784	-3.10319	0.000462914	0.0037386	down	LOC123132204	3.72242	7.39e-08	1.86e-06	up	LOC123186888	2.14735	1.99e-05	0.00103195	up	LOC123110042	-6.16227	4.06e-05	0.000261899	down	LOC123105222	-5.9112	0.000189619	0.00112366	down
LOC123052444	7.25636	1.79e-10	2.08e-09	up	LOC123038797	-3.51136	0.00265127	0.0141828	down	LOC123140133	3.10226	0.00624086	0.0294323	up	LOC123044587	3.72198	0.000149	0.00124278	up	LOC123124047	2.14341	7.96e-20	4.3e-17	up	LOC123048723	6.16216	5.59e-05	0.000349002	up	LOC123172113	5.90239	2.72e-05	0.00019952	up
LOC123105309	-7.24579	7.24e-07	5.09e-06	down	LOC123137911	3.50643	0.00573757	0.0263773	up	LOC123181525	-3.09796	0.0096506	0.0412481	down	LOC123161640	-3.71057	0.0134929	0.0483959	down	LOC123110334	2.14309	1.71e-37	4.02e-34	up	LOC123176186	-6.16155	1.63e-13	3.91e-12	down	LOC123048972	5.90047	1.59e-05	0.000123028	up
LOC123117545	-7.24095	1.07e-12	1.62e-11	down	LOC123125001	-3.49742	0.000710689	0.00481048	down	LOC123049667	3.09683	0.00718182	0.0328287	up	LOC123156299	3.70973	4.92e-23	2.99e-20	up	LOC123162394	2.14068	0.00210095	0.047698	up	LOC123073776	6.16137	4.77e-06	3.8e-05	up	LOC123054968	-5.89762	0.00024067	0.00138383	down
LOC123083020	7.24074	3.37e-07	2.5e-06	up	LOC123187474	3.48836	0.00226778	0.012514	up	LOC123170120	3.09525	0.00586445	0.0280549	up	TRNAR-ACG_16	-3.7095	0.000826216	0.00510607	down	LOC123129936	2.14028	3.93e-05	0.00184864	up	LOC123180078	-6.1591	8.86e-05	0.000527061	down	LOC123175966	-5.89448	0.000273602	0.00154769	down
LOC123186624	-7.23666	1.94e-08	1.74e-07	down	LOC123148236	3.48814	0.000436921	0.00320044	up	LOC123084819	-3.09471	0.00777441	0.0349192	down	LOC123137978	3.70818	0.000907855	0.00551052	up	LOC123097284	2.13979	0.00135951	0.0341846	up	LOC123148018	6.1586	5.09e-05	0.000320859	up	LOC123125776	-5.89331	2.21e-05	0.000165744	down
LOC123060944	7.23511	8.55e-144	1.29e-140	up	LOC123066564	-3.4812	0.0117939	0.0466872	down	LOC123043057	-3.0903	0.00300948	0.0166234	down	LOC123169145	3.70717	0.000676852	0.00434763	up	LOC123112279	-2.13749	4.11e-10	6.31e-08	down	LOC123048858	6.15244	0.000227778	0.00122059	up	LOC123116973	5.89263	3.01e-05	0.000218904	up
LOC123078700	7.22962	3.22e-08	2.79e-07	up	LOC123106078	-3.47429	2.88e-05	0.000321701	down	LOC123168421	-3.08965	0.000366808	0.0030865	down	LOC123084581	3.69827	1.11e-08	3.55e-07	up	LOC123172945	2.13667	0.000265828	0.00915093	up	LOC123048701	-6.14622	8.91e-05	0.000530058	down	LOC123180180	5.89178	0.0002609	0.00148406	up
LOC123148018	-7.22851	1.71e-07	1.33e-06	down	LOC123114929	-3.47147	0.000369974	0.00279228	down	LOC123150802	3.08716	0.00508765	0.0251351	up	LOC123055293	3.69567	0.00166854	0.00904475	up	LOC123120412	-2.13445	1.91e-05	0.000997349	down	LOC123089597	-6.14054	3.56e-26	2.43e-24	down	LOC123153449	-5.88942	0.000207208	0.00121354	down
LOC123113082	-7.22717	5.22e-79	1.78e-76	down	LOC123051725	3.47044	4.2e-09	1.56e-07	up	LOC123176406	-3.08415	0.00453378	0.0229635	down	LOC123112279	3.68909	7.03e-11	4.09e-09	up	LOC123117847	-2.12786	5.22e-37	1.15e-33	down	LOC123139776	-6.13829	5.48e-05	0.000343162	down	LOC100037531	5.88808	1e-71	4.29e-69	up
LOC123058473	7.21583	3.15e-87	1.36e-84	up	LOC123163330	3.4601	0.00676865	0.0300866	up	LOC123136433	3.08401	2.95e-05	0.000394429	up	LOC123089330	-3.68724	0.0139637	0.0496907	down	LOC123100490	2.12728	1.57e-05	0.000849339	up	LOC123087704	-6.13735	1.95e-118	2.05e-115	down	LOC123089603	5.88462	0.000199319	0.00117306	up
LOC123185146	7.21499	1.35e-10	1.59e-09	up	LOC123107372	3.457	0.000160069	0.00138783	up	LOC123042989	-3.08397	7.2e-08	2.56e-06	down	LOC123160729	3.68617	2.45e-25	2.22e-22	up	LOC123176403	2.12431	0.000282409	0.00961286	up	LOC123062414	-6.13334	7.59e-06	5.8e-05	down	LOC123166713	-5.88326	3.01e-05	0.000218616	down
LOC123132055	7.20871	2.3e-172	5.25e-169	up	LOC543104	3.45627	0.00230886	0.0126846	up	LOC123144520	3.08397	0.001173	0.00788724	up	LOC123116082	3.68137	0.0117864	0.0435366	up	LOC123043698	-2.12258	2.04e-11	3.8e-09	down	LOC123051231	6.13158	9.76e-05	0.000574971	up	LOC123055490	5.88315	0.000291797	0.00163736	up
LOC123168972	7.20729	1.52e-25	6.52e-24	up	LOC123164267	3.45315	2.27e-16	6.86e-14	up	LOC123176989	-3.08365	3.72e-06	7.11e-05	down	LOC123074241	-3.67971	0.000100571	0.000894286	down	LOC123121321	2.11816	2.46e-17	1.02e-14	up	LOC123146958	6.12597	7.81e-08	8.74e-07	up	LOC123085130	-5.87692	5.98e-08	7.51e-07	down
LOC123040094	7.20276	4.18e-07	3.06e-06	up	LOC123149647	3.45182	1.71e-05	0.000205963	up	LOC123141939	3.08349	0.00906966	0.0393707	up	LOC123159554	-3.67769	0.00179484	0.00959708	down	LOC123039095	2.11698	5.56e-05	0.00246767	up	LOC123136482	-6.1255	7.02e-06	5.4e-05	down	LOC123118996	5.87633	0.000167711	0.00100876	up
LOC123172532	7.20032	4.1e-07	3e-06	up	LOC123062061	-3.44929	0.00348532	0.0177155	down	LOC123154128	-3.08223	2.45e-09	1.42e-07	down	LOC123114714	3.67754	2.51e-17	6.21e-15	up	LOC123108495	-2.11621	2.92e-06	0.000194643	down	LOC778385	-6.12527	1.13e-61	3.21e-59	down	LOC123047144	5.87494	6.05e-07	6.31e-06	up
LOC123134589	-7.19956	2.36e-07	1.8e-06	down	LOC123154128	3.44877	4.16e-08	1.14e-06	up	LOC123046752	-3.08219	0.00396827	0.0206294	down	LOC123187024	3.6746	0.00235612	0.0119419	up	LOC123143591	2.11425	6.33e-07	5.02e-05	up	LOC123123202	-6.12469	3.43e-05	0.000225437	down	LOC123124827	5.87268	0.000157984	0.000957229	up
LOC123125998	-7.19811	3.15e-07	2.35e-06	down	LOC123147235	-3.44761	0.0003032	0.00236336	down	LOC123188247	-3.0791	0.00235311	0.0136706	down	LOC123077062	3.67271	0.00456507	0.0203824	up	LOC123051262	2.09789	3.92e-16	1.45e-13	up	LOC123097578	-6.12152	4.61e-05	0.000293668	down	LOC123058758	-5.87182	5.31e-96	4.3e-93	down
LOC123167789	7.1939	1.5e-10	1.76e-09	up	LOC123149570	3.44709	0.00751045	0.0326873	up	LOC123144647	-3.07775	0.000312375	0.00271906	down	LOC123079999	3.66938	0.0116593	0.0431571	up	CRD53_mgp25	-2.09651	0.000544889	0.01635	down	LOC123107602	-6.11979	6.66e-05	0.000408809	down	LOC123146109	5.86916	6.46e-09	9.59e-08	up
LOC123108471	7.18893	5.9e-15	1.12e-13	up	LOC100873147	3.44313	0.00160178	0.00941111	up	LOC123135939	-3.0749	0.00854643	0.0376046	down	LOC123088449	3.66858	0.00778136	0.0312871	up	LOC123186956	-2.09511	1.93e-09	2.57e-07	down	LOC123125412	6.11789	4.32e-05	0.000277096	up	LOC123096104	5.86893	1.07e-09	1.78e-08	up
LOC123132204	-7.18756	0.00402361	0.0124315	down	LOC123143938	3.44196	0.00171767	0.00997148	up	LOC123115904	3.07205	1.82e-07	5.66e-06	up	LOC123185912	3.66801	3.58e-05	0.000371354	up	LOC123150429	2.0909	0.000432087	0.0136503	up	LOC123190758	-6.11779	8.23e-15	2.28e-13	down	LOC123041044	5.86407	0.000148911	0.000908115	up
LOC123117577	-7.18396	4.09e-08	3.5e-07	down	LOC123087523	3.43793	0.000406371	0.00302039	up	LOC123104132	-3.07063	0.00287433	0.01603	down	LOC123177798	3.66023	0.00909784	0.0353792	up	LOC123050693	2.09064	1.14e-10	1.89e-08	up	LOC123065814	6.11432	0.000139882	0.000793888	up	LOC123054868	-5.85971	0.000548658	0.0028468	down
LOC123057725	7.18158	5.07e-07	3.65e-06	up	LOC123059735	3.43363	7.01e-05	0.000689679	up	LOC123163882	-3.07046	0.00984711	0.041906	down	LOC123040109	-3.64853	0.000236298	0.00182008	down	LOC123184424	2.08978	3.59e-11	6.47e-09	up	LOC123064270	-6.11396	6.03e-41	8.44e-39	down	LOC123115594	-5.85682	0.000300889	0.0016811	down
LOC123124291	-7.18086	1.21e-10	1.43e-09	down	LOC123117316	3.43345	0.00293796	0.0154305	up	LOC123080788	-3.07009	0.00992376	0.0421372	down	LOC123129675	3.64843	0.0113942	0.0423895	up	LOC543363	-2.08814	4.37e-05	0.0020146	down	LOC123083263	6.11186	0.000110004	0.000639951	up	LOC123065771	-5.85244	5.75e-07	6.02e-06	down
LOC123053669	7.17907	7.93e-07	5.53e-06	up	LOC123122480	3.43297	0.00870469	0.0367423	up	LOC123096394	-3.06499	3.94e-06	7.47e-05	down	LOC123090606	-3.64607	0.000658717	0.00425098	down	LOC123135609	-2.08564	1.8e-19	9.38e-17	down	LOC100125738	6.11035	4.25e-05	0.00027275	up	LOC123179691	-5.84964	0.000304106	0.00169723	down
LOC123082820	-7.17797	3.03e-08	2.64e-07	down	LOC123131399	3.4195	0.00654089	0.0293004	up	LOC123104822	-3.0537	0.00195144	0.0118275	down	LOC123159464	3.64601	0.00223933	0.0114698	up	LOC123105343	2.08332	1.47e-05	0.000804201	up	LOC123160157	-6.091	7.82e-64	2.38e-61	down	LOC123108216	5.84159	0.000461034	0.00244256	up
LOC123159690	7.17658	2.56e-06	1.63e-05	up	LOC123135176	-3.41694	0.00393267	0.0195177	down	LOC123062157	3.04721	0.00887279	0.0387034	up	LOC123178038	3.6444	2.48e-09	9.62e-08	up	LOC123043397	2.08178	1.21e-19	6.46e-17	up	LOC123055295	-6.08955	1.68e-34	1.79e-32	down	LOC123115741	-5.83688	9.66e-28	8.36e-26	down
LOC123126053	-7.16727	2.37e-07	1.8e-06	down	LOC123143290	3.41396	0.00889775	0.0373907	up	LOC123051173	-3.04479	0.00449038	0.0227903	down	LOC123101939	3.64303	0.000152592	0.00126773	up	LOC123075860	2.0814	1.31e-30	1.73e-27	up	LOC123080067	-6.08393	5.67e-05	0.00035366	down	LOC123140664	-5.83274	0.000440365	0.00235013	down
LOC123113980	7.16381	5.28e-213	3.01e-209	up	LOC123144124	-3.40669	0.0014996	0.00892048	down	LOC123055867	3.04442	9.76e-05	0.00105557	up	LOC123170605	3.63934	0.00254536	0.0127022	up	LOC543007	-2.08073	4.22e-06	0.000269131	down	LOC123182839	-6.07525	6.38e-05	0.000393359	down	LOC123175927	-5.83153	5.66e-05	0.000386318	down
LOC123123897	7.15802	5.84e-07	4.16e-06	up	LOC123080825	3.40051	0.00597799	0.0272621	up	LOC123050930	-3.04162	0.00988583	0.0420259	down	LOC123080136	3.63905	0.0127764	0.0464047	up	LOC123051207	2.0738	0.000525308	0.0158932	up	LOC123094395	-6.07229	8.44e-05	0.000505324	down	LOC123071989	5.8276	0.000183019	0.00108873	up
LOC123167959	7.15782	6.12e-07	4.34e-06	up	LOC123160990	3.39682	1.16e-05	0.000147466	up	LOC123159308	3.04082	8.23e-06	0.000136861	up	LOC123115495	-3.63463	0.00762736	0.0308045	down	LOC123147949	2.07367	1.52e-08	1.73e-06	up	LOC123057956	-6.06788	8.94e-06	6.71e-05	down	LOC123041693	5.82662	2.48e-14	7.36e-13	up
LOC123085577	7.15638	1.29e-10	1.53e-09	up	LOC123114155	3.39397	3.52e-08	9.9e-07	up	LOC123097951	3.03589	0.00137456	0.00896683	up	LOC123094279	3.6303	2.38e-06	3.68e-05	up	LOC123147378	2.0661	6.54e-08	6.52e-06	up	LOC123185772	-6.06218	7.91e-05	0.000477111	down	LOC123093650	5.82464	2.48e-05	0.000184293	up
LOC123141539	-7.15409	9.19e-07	6.35e-06	down	LOC123068537	3.38247	0.00143758	0.00861878	up	LOC123191180	3.03542	0.00709549	0.0325191	up	LOC123139242	3.62553	0.00838505	0.0331821	up	LOC123091896	2.06142	0.00149472	0.0366004	up	LOC123115760	6.05763	9.61e-05	0.00056681	up	LOC123044645	5.8214	5.23e-09	7.89e-08	up
LOC100682421	7.14536	1.32e-117	1.13e-114	up	LOC123044432	3.37384	0.00190777	0.0108706	up	LOC123135735	3.03098	0.00789863	0.0353595	up	LOC123087314	-3.62258	0.00218203	0.0112348	down	LOC123119294	2.06131	1.89e-06	0.000132584	up	LOC123122320	-6.05424	6.93e-05	0.000423325	down	LOC123125146	5.82026	0.000189036	0.00112061	up
LOC123121897	7.14337	3.17e-10	3.59e-09	up	LOC123066546	3.37301	0.00203875	0.0114803	up	LOC123133599	3.02924	0.000606295	0.00465097	up	LOC123076778	3.61725	0.000974394	0.0058369	up	LOC123169199	-2.05694	1.86e-05	0.000976828	down	LOC123098513	6.05339	6.77e-05	0.000414926	up	LOC123096576	5.81426	0.000204434	0.00119945	up
LOC123128301	7.13999	8.12e-07	5.66e-06	up	LOC123154340	3.36211	0.0122317	0.0479809	up	LOC123060688	-3.02874	9.92e-06	0.000160384	down	LOC123065247	-3.61481	0.00203804	0.0106405	down	LOC123104247	2.05671	7.2e-30	8.76e-27	up	LOC123150153	-6.05153	2.31e-143	4.62e-140	down	LOC123160157	-5.80546	3.45e-54	8.7e-52	down
LOC123162705	-7.1399	3.19e-07	2.37e-06	down	LOC123124325	-3.36173	0.000319449	0.00246945	down	LOC123041846	3.0261	0.00405229	0.0209669	up	LOC123145850	3.61282	8.89e-07	1.59e-05	up	LOC123178015	2.05307	0.00104215	0.0275733	up	LOC123058169	-6.04763	7.97e-05	0.00048029	down	LOC123062414	-5.80102	3.65e-05	0.000260341	down
LOC123091317	-7.13874	3.02e-07	2.26e-06	down	LOC123115916	-3.34327	0.00189446	0.0108125	down	LOC123073936	3.02317	0.00146313	0.00942207	up	LOC123069850	3.59902	0.011651	0.0431411	up	LOC123089728	2.0529	1e-10	1.69e-08	up	LOC123057466	-6.04656	8.17e-05	0.000491185	down	LOC123043563	-5.79407	1.1e-06	1.09e-05	down
LOC123058467	7.1377	6.21e-06	3.69e-05	up	LOC123169966	3.34267	0.0122776	0.0481307	up	LOC123090537	-3.02147	1.61e-07	5.11e-06	down	LOC123182970	3.59506	0.00190789	0.0100906	up	LOC123050732	2.05213	2.38e-07	2.07e-05	up	LOC123078829	-6.04446	0.000120614	0.000694481	down	LOC123190614	5.79179	2.3e-229	2.09e-225	up
LOC123158481	-7.13739	7.13e-08	5.89e-07	down	LOC123066583	3.33696	0.00879938	0.0370772	up	LOC123183910	-3.01757	0.00443364	0.0225614	down	LOC123100701	3.59403	0.0109366	0.0409656	up	LOC123128536	-2.0491	1.67e-08	1.89e-06	down	LOC123166104	6.03391	0.000205961	0.00111667	up	LOC123142918	5.78625	2.55e-14	7.56e-13	up
LOC123057660	7.13664	6.65e-07	4.7e-06	up	LOC123163739	3.33479	0.00615162	0.0278735	up	LOC123146919	-3.01123	0.00279885	0.0156944	down	LOC123108295	3.59071	2e-07	4.41e-06	up	LOC123119771	2.04886	5.57e-06	0.000342945	up	LOC123040381	6.03208	7.48e-05	0.000453483	up	LOC123062567	-5.78512	0.000882032	0.00429381	down
LOC123116732	7.13634	8.12e-06	4.73e-05	up	LOC123136664	3.32971	0.007615	0.0330271	up	LOC123182631	-3.01104	2.01e-07	6.17e-06	down	LOC123190697	3.58924	0.0126747	0.0461259	up	LOC123121903	2.04825	5.69e-14	1.61e-11	up	LOC123186863	-6.0297	7.55e-05	0.000457494	down	LOC123161773	5.78288	1.27e-06	1.24e-05	up
LOC123074138	-7.1294	5.95e-11	7.34e-10	down	LOC123161992	3.32785	3.3e-05	0.000360625	up	LOC123066914	-3.01072	3.4e-08	1.34e-06	down	LOC123068455	3.58104	0.00135699	0.00763647	up	LOC123190159	-2.04505	4.23e-22	2.61e-19	down	LOC123151312	-6.02863	9.45e-53	1.97e-50	down	LOC123108383	-5.7782	4.58e-09	7e-08	down
LOC123101984	7.12499	2.48e-106	1.65e-103	up	LOC123091634	-3.32638	8.43e-08	2.11e-06	down	LOC123055285	-3.00666	0.00403737	0.0209083	down	LOC123188013	3.57905	5.23e-20	2e-17	up	LOC123108379	-2.04137	0.00180224	0.0422716	down	LOC123154974	6.02233	9.06e-05	0.000538024	up	LOC123135560	5.77806	0.000224975	0.00130636	up
LOC123088083	7.12036	7.55e-07	5.29e-06	up	LOC123110210	3.32534	0.00253536	0.0136722	up	LOC123077185	-3.00479	7.02e-21	6.37e-18	down	LOC123139779	3.57713	0.00158592	0.00867871	up	LOC123048485	2.03958	3.4e-14	9.82e-12	up	LOC123074489	-6.02072	0.000147785	0.000833436	down	LOC123141082	5.77501	0.000233262	0.00134863	up
LOC123058601	-7.11819	4.05e-07	2.96e-06	down	LOC123059426	-3.31755	0.000106405	0.000981546	down	LOC123148539	-3.002	4.1e-07	1.11e-05	down	LOC123144670	3.57462	1.31e-06	2.22e-05	up	LOC123128129	-2.03006	3.33e-15	1.11e-12	down	LOC123089733	-6.02028	1.17e-05	8.55e-05	down	LOC123103655	-5.77081	0.000529645	0.0027606	down
LOC123184270	-7.1162	3.45e-07	2.56e-06	down	LOC123177379	3.31441	3.14e-07	6.58e-06	up	LOC123042559	-2.99869	1.01e-06	2.38e-05	down	LOC123183013	3.57031	9.59e-05	0.000860086	up	LOC123068772	-2.0251	5.96e-07	4.76e-05	down	LOC123092176	6.0191	8.84e-05	0.000526373	up	LOC778385	-5.76984	1.45e-54	3.71e-52	down
LOC123116614	-7.11491	3.96e-08	3.39e-07	down	TRNAQ-UUG_28	3.31148	0.00525538	0.0246093	up	LOC123162292	-2.99384	6.23e-05	0.000729383	down	LOC123119210	3.56809	0.0106049	0.0399658	up	LOC123131574	-2.02225	9.96e-05	0.00405002	down	LOC123119012	-6.01679	0.000485739	0.00237835	down	LOC123133396	5.76572	2.32e-62	7.75e-60	up
LOC123059076	-7.1063	7.96e-15	1.5e-13	down	LOC123140658	3.31026	9.42e-07	1.7e-05	up	LOC123187304	2.99222	0.000609743	0.00467159	up	LOC123060381	3.56146	0.00184067	0.00979997	up	LOC123062631	-2.01957	9.75e-21	5.56e-18	down	LOC123099968	6.01268	7.42e-05	0.000450457	up	LOC123050049	-5.7627	0.000427454	0.00228705	down
LOC123136084	7.1046	3.13e-139	4.09e-136	up	LOC123159953	-3.30612	0.00302084	0.0157809	down	LOC123158415	-2.98864	0.00697406	0.0320712	down	LOC123063141	3.56078	6.98e-23	4.17e-20	up	LOC123080634	2.0187	5.93e-23	3.97e-20	up	LOC123114132	-6.00756	1.03e-05	7.66e-05	down	LOC100037600	-5.75529	7.33e-18	3.02e-16	down
LOC123117501	-7.10449	4.08e-07	2.99e-06	down	LOC123102518	-3.30562	1.08e-07	2.61e-06	down	LOC123127773	-2.98425	4.09e-05	0.000516088	down	LOC123140647	3.55593	0.000543712	0.003632	up	LOC123106685	2.01613	0.000858652	0.0235478	up	LOC123048722	5.99778	0.000213899	0.00115416	up	LOC123122320	-5.75195	0.000438898	0.00234398	down
LOC123141644	-7.10162	4.6e-08	3.9e-07	down	LOC123109698	3.3054	9.81e-06	0.000127363	up	LOC123106671	2.98209	0.00213559	0.0126664	up	LOC123150111	-3.55255	0.00747156	0.0303225	down	LOC123105827	2.01537	0.000307933	0.0103465	up	LOC123105382	5.99353	3.72e-16	1.17e-14	up	LOC123123898	5.7484	1.46e-12	3.55e-11	up
LOC123089235	-7.10123	3.82e-07	2.8e-06	down	LOC542887	3.30502	0.0012124	0.00749069	up	LOC123143487	-2.97177	5.66e-20	4.51e-17	down	LOC123148635	3.55136	0.00191164	0.0101049	up	LOC543492	2.01305	7.86e-06	0.000464628	up	LOC100037531	5.99076	1.64e-67	5.66e-65	up	LOC123191487	-5.74787	0.000467843	0.00247335	down
LOC123134896	7.09798	9.39e-07	6.47e-06	up	LOC123187304	-3.29449	0.000139175	0.00123061	down	LOC123113765	-2.96913	0.000728066	0.00538634	down	LOC123152708	-3.55087	0.000520237	0.00350512	down	LOC123175988	2.01213	1.03e-18	5.1e-16	up	LOC123106358	5.99009	9.76e-06	7.27e-05	up	LOC123116276	5.74647	3.21e-09	5e-08	up
LOC123100752	7.09757	1.18e-06	7.97e-06	up	LOC123071003	-3.29347	0.0038085	0.0190199	down	LOC123159358	2.96365	0.0102181	0.0430724	up	LOC123042022	3.55065	0.0129355	0.0468371	up	LOC123070611	-2.01061	6.06e-07	4.83e-05	down	LOC123046275	-5.98726	0.000187704	0.00102877	down	LOC123099291	-5.73937	4.15e-09	6.38e-08	down
LOC123093356	7.09715	1.28e-06	8.6e-06	up	LOC123091546	3.29198	0.00326403	0.0168063	up	LOC123186910	-2.96297	6.42e-18	3.34e-15	down	LOC123044433	3.54293	7.15e-06	9.43e-05	up	LOC543365	-2.01026	0.000378873	0.0122287	down	LOC543338	5.98612	4.24e-43	6.36e-41	up	LOC123134456	-5.73866	0.000459933	0.00243831	down
LOC123141191	-7.09586	5.41e-07	3.88e-06	down	LOC123084819	3.29155	0.00303864	0.0158535	up	LOC123093219	2.96242	0.00292217	0.0162512	up	LOC123063222	3.53568	1.49e-29	2.45e-26	up	LOC123063551	-2.00379	0.000240309	0.00844787	down	LOC123104759	5.98493	0.000105956	0.000618996	up	LOC123124901	5.73066	0.00029434	0.00164946	up
LOC123164954	-7.0933	5.48e-07	3.92e-06	down	LOC123061816	3.29125	0.00664081	0.029631	up	LOC123089732	2.95641	0.000225003	0.00208345	up	LOC123079015	3.53053	1.02e-08	3.28e-07	up	LOC123043400	2.00235	2.09e-14	6.18e-12	up	LOC123152284	-5.98395	2.01e-05	0.000139497	down	LOC123058905	5.72902	0.000320647	0.00177763	up
LOC123075644	-7.09229	8.39e-07	5.84e-06	down	LOC123097457	3.29108	0.0011593	0.00723341	up	LOC123167280	2.95273	0.00556713	0.0269617	up	LOC123187322	3.53018	0.000130028	0.00110948	up	LOC123115655	2.00196	0.000143633	0.00552893	up	LOC123066357	-5.98379	0.000134089	0.000764341	down	LOC123054318	-5.72629	4.16e-189	1.79e-185	down
LOC123190100	7.09072	1.48e-06	9.85e-06	up	LOC123128545	-3.29054	0.00731704	0.0320093	down	LOC123057708	2.94905	1.19e-06	2.74e-05	up	LOC123049825	3.52794	0.0051496	0.0224636	up	LOC123182739	2.00161	5.19e-12	1.05e-09	up	LOC123103655	-5.98051	0.00024018	0.00127763	down	LOC123078774	-5.72614	0.000644268	0.00326757	down
LOC123167696	-7.08687	9.3e-07	6.42e-06	down	LOC123076795	3.28623	0.0066083	0.0295314	up	LOC123080346	-2.94851	0.000192942	0.00183562	down	LOC123177379	3.51895	6.69e-07	1.25e-05	up						LOC123082189	-5.97819	5.39e-16	1.67e-14	down	LOC123124288	5.7259	0.000653219	0.00330804	up
LOC123099663	-7.08339	7.13e-07	5.02e-06	down	LOC123055394	3.28464	0.00138335	0.00836265	up	LOC780608	-2.94334	3.77e-06	7.18e-05	down	LOC123123073	-3.51636	7.88e-23	4.63e-20	down						LOC123103063	5.97702	4.64e-10	7.34e-09	up	LOC123049894	5.72471	0.00057066	0.00294395	up
LOC123168942	-7.06797	9.28e-07	6.41e-06	down	LOC123179774	3.28387	1.47e-05	0.000180382	up	LOC123149719	-2.94059	1.99e-25	3.86e-22	down	LOC123048840	-3.51533	0.00244978	0.0123201	down						LOC123123330	-5.977	2.41e-67	8.28e-65	down	LOC123150153	-5.7237	1.94e-96	1.62e-93	down
LOC123065881	7.06739	1.59e-18	4.13e-17	up	LOC123119318	3.28239	7.91e-07	1.46e-05	up	LOC123074498	2.93742	0.00351788	0.0187547	up	LOC123132075	-3.51282	0.00336004	0.0159241	down						LOC123152068	5.97694	8.54e-42	1.24e-39	up	LOC123038305	-5.72349	0.000460076	0.00243891	down
LOC123125932	-7.06688	8.33e-31	4.85e-29	down	LOC123114714	3.27974	6.89e-10	3.17e-08	up	LOC123081633	2.93036	0.000787358	0.005731	up	LOC123079603	3.5068	0.000454695	0.00314421	up						LOC123188686	-5.97686	9.73e-05	0.00057314	down	LOC123045781	-5.71978	1.96e-15	6.5e-14	down
LOC543245	7.05615	9.29e-182	2.47e-178	up	LOC123058339	3.27953	1.11e-12	1.13e-10	up	LOC123120194	2.92869	4.88e-05	0.00059536	up	LOC123087337	3.50046	0.00175823	0.00944924	up						LOC123078730	5.97526	2e-07	2.07e-06	up	LOC123062374	5.71833	0.000468469	0.00247618	up
LOC123083385	7.05516	5.81e-129	6.73e-126	up	LOC123074088	-3.27901	0.000122455	0.00110415	down	LOC123135614	-2.92413	0.00502708	0.0249028	down	LOC123169352	3.49037	4.63e-09	1.66e-07	up						LOC123106536	5.97422	3.02e-18	1.15e-16	up	TRNAG-GCC_38	-5.71378	0.00151917	0.0068555	down
LOC123115845	-7.05001	1.01e-07	8.12e-07	down	LOC123161976	3.26974	0.00109797	0.00692435	up	LOC123054960	-2.92215	9.18e-05	0.00100487	down	LOC123181278	-3.48729	6.22e-05	0.000594215	down						LOC123068540	5.96787	6.68e-05	0.000409892	up	LOC123049251	5.7136	0.000708853	0.003547	up
LOC123184960	-7.04744	2.11e-10	2.43e-09	down	LOC123086175	3.266	0.0102122	0.0416654	up	LOC123180393	-2.92139	0.00262181	0.0148997	down	LOC123184296	3.48226	4.24e-06	6.06e-05	up						LOC123059028	-5.96735	0.000110998	0.000645234	down	LOC123130944	-5.71295	8.27e-05	0.000538565	down
LOC123080994	-7.04687	5.56e-06	3.33e-05	down	LOC123052254	3.26468	3.22e-08	9.17e-07	up	LOC123111365	-2.92007	7.34e-05	0.000835202	down	LOC123147570	3.48064	2.73e-06	4.16e-05	up						LOC123150995	-5.96688	3.65e-07	3.6e-06	down	LOC123077711	5.71008	0.000384611	0.00208596	up
LOC123122240	7.04361	6.3e-13	9.77e-12	up	LOC123079962	3.26386	0.000229562	0.00187887	up	LOC123137666	2.91996	0.00335715	0.0180921	up	LOC123121499	3.48001	0.0075148	0.0304415	up						LOC123148855	-5.96317	3.47e-33	3.45e-31	down	LOC123081003	-5.70643	3.25e-86	2e-83	down
LOC123072843	7.02954	4.35e-38	3.66e-36	up	LOC123166215	3.2612	0.00583868	0.0267534	up	LOC123078073	-2.91822	0.0106316	0.0444441	down	LOC123148203	3.47066	0.00421242	0.0190864	up						LOC123170183	5.95352	2.83e-16	9.04e-15	up	LOC123048485	-5.70375	7.87e-16	2.71e-14	down
LOC123122138	7.0269	3.28e-06	2.05e-05	up	LOC123147154	3.26099	2.09e-07	4.64e-06	up	LOC123157970	-2.91716	0.00836284	0.0369523	down	LOC123170424	3.46868	0.000207746	0.00163349	up						LOC123084026	5.95202	0.000136111	0.000774819	up	LOC123163214	-5.70088	0.000733178	0.00365319	down
LOC123167005	-7.02402	3.67e-43	3.94e-41	down	LOC123073869	-3.25471	2.45e-07	5.31e-06	down	LOC123124143	2.91056	0.00137241	0.0089569	up	LOC123104132	3.46838	9.7e-05	0.000868304	up						LOC123059100	-5.95092	2.21e-22	1.15e-20	down	LOC123128927	-5.7005	0.0005333	0.00277752	down
LOC123081580	7.02253	2.43e-06	1.56e-05	up	LOC123119428	3.25373	0.00890881	0.0374309	up	LOC123061181	2.90541	0.00662596	0.0308042	up	LOC123074088	-3.46725	0.00011061	0.000968012	down						LOC123077841	-5.93623	2.69e-93	1.79e-90	down	LOC123174146	-5.69742	3.15e-16	1.13e-14	down
LOC123071403	7.02219	1.58e-29	8.53e-28	up	LOC123082057	-3.25346	0.002732	0.0145347	down	LOC123186192	-2.90189	0.00216139	0.0127867	down	LOC123177653	3.46244	1.81e-22	1.01e-19	up						LOC123165095	-5.93377	2.22e-05	0.000152013	down	LOC123107233	5.6937	0.000707619	0.00354226	up
LOC123138943	7.022	2.83e-162	5.52e-159	up	LOC123191064	-3.24879	0.0100687	0.041224	down	LOC123073819	2.8996	0.000312536	0.00271997	up	LOC123104494	3.4624	0.00100329	0.00597794	up						LOC123128927	-5.93301	0.000299734	0.00155418	down	LOC123068643	-5.68968	9.59e-35	1.16e-32	down
LOC123114429	7.02093	3.75e-06	2.32e-05	up	LOC123099514	3.24872	7.4e-07	1.38e-05	up	LOC123052444	-2.89574	1.12e-14	2.73e-12	down	TRNAR-ACG_29	-3.46175	0.00212602	0.0109949	down						LOC123183331	-5.93159	0.000151375	0.000851746	down	LOC123107447	-5.68939	0.000663938	0.00335318	down
LOC123103036	-6.99973	1.67e-06	1.1e-05	down	LOC123044433	3.24343	1.14e-16	3.68e-14	up	LOC123089739	2.89547	3.1e-06	6.11e-05	up	LOC123147928	-3.45288	0.00711403	0.0291526	down						LOC123160116	-5.92686	9.23e-19	3.69e-17	down	LOC123141606	5.68827	0.000797154	0.00393263	up
LOC123150317	6.99944	1.33e-204	6.25e-201	up	LOC123071168	3.24343	0.00136399	0.00826428	up	LOC123072188	-2.8939	0.000560865	0.00437071	down	LOC123069332	3.44294	0.0136353	0.0487797	up						LOC123040799	5.92581	0.000104469	0.000611218	up	LOC123072581	5.68679	4.55e-05	0.000316879	up
LOC123103981	-6.99889	1.97e-06	1.28e-05	down	LOC123157916	3.24339	0.00203526	0.0114651	up	LOC123053600	-2.89105	1.8e-05	0.000263903	down	LOC123054227	3.43858	0.00591093	0.025098	up						LOC123185680	5.9206	0.000309856	0.00159961	up	LOC123080242	-5.68494	0.000600322	0.00307658	down
LOC123149232	-6.99447	2.3e-26	1.03e-24	down	LOC123161375	3.23932	0.00114129	0.00714449	up	LOC123131586	2.88949	0.0104858	0.0439588	up	LOC123129076	3.43109	1.72e-08	5.23e-07	up						LOC123140837	-5.91953	0.000136959	0.000779025	down	LOC123106081	-5.684	9.39e-47	1.85e-44	down
LOC123117835	6.99043	2.05e-07	1.58e-06	up	LOC123190001	-3.23918	0.000910036	0.0059298	down	LOC123063223	-2.88885	0.0039324	0.0204815	down	LOC123108033	3.43024	0.00281677	0.0137833	up						LOC123048378	-5.91615	1.43e-09	2.11e-08	down	LOC123099152	-5.6817	0.000790957	0.00390796	down
LOC123180016	6.97718	2.02e-06	1.31e-05	up	LOC123125522	-3.23824	0.00628055	0.0283517	down	LOC123185815	2.88803	0.000111447	0.00117603	up	LOC123184297	3.42087	4.27e-05	0.000431371	up						LOC123095164	-5.91094	0.000156089	0.00087419	down	LOC123159909	5.68062	1.31e-17	5.28e-16	up
LOC123141606	-6.97492	9.08e-07	6.28e-06	down	LOC123157080	3.23709	0.000164592	0.00141851	up	LOC123077279	-2.88785	2.08e-07	6.34e-06	down	LOC123085807	3.4184	0.00201076	0.0105281	up						LOC123051908	5.90897	0.000185734	0.00101914	up	LOC123093546	-5.67985	1.4e-160	3.69e-157	down
LOC123074795	-6.97221	9.88e-07	6.78e-06	down	LOC123146110	-3.23656	0.00118472	0.00735524	down	LOC123040643	-2.88666	5.08e-24	7.59e-21	down	LOC123113583	-3.40961	0.00728647	0.0297308	down						LOC123139779	-5.89905	8.2e-09	1.08e-07	down	LOC123176783	5.67954	1.93e-29	1.85e-27	up
LOC123176938	6.96835	2.19e-21	7.08e-20	up	LOC123053706	-3.2356	0.00155097	0.00916652	down	LOC123081044	-2.88563	4.43e-12	5.77e-10	down	LOC123068732	3.40805	6.64e-05	0.000627789	up						LOC123088588	-5.89763	9.41e-149	2.57e-145	down	LOC123080734	-5.67851	1.08e-15	3.68e-14	down
LOC123184882	-6.96575	2.17e-06	1.4e-05	down	LOC123108188	3.23525	0.00080664	0.00535443	up	LOC123167465	-2.87901	1.06e-05	0.000169375	down	LOC123137282	3.39344	9.18e-05	0.000827726	up						LOC123068643	-5.89749	1.63e-39	2.13e-37	down	LOC123046275	-5.6753	0.000552594	0.0028645	down
LOC123168941	-6.9622	8.81e-07	6.1e-06	down	LOC123165255	3.23291	0.00374725	0.0187651	up	LOC123156120	2.87516	0.00435548	0.0222394	up	LOC123079861	3.39119	0.00396427	0.0181748	up						LOC123081568	5.89578	0.000155883	0.000873277	up	LOC606391	-5.67373	9.81e-160	2.5e-156	down
LOC123058088	6.95487	1.77e-06	1.16e-05	up	LOC123063040	-3.23011	0.00446311	0.0215934	down	LOC123074142	2.87448	7.18e-06	0.000121937	up	LOC123188486	3.38431	0.000270488	0.00203995	up						LOC123062061	5.89236	9.9e-05	0.00058194	up	LOC123162123	-5.6683	0.000548361	0.00284563	down
LOC123096070	6.95416	3.32e-50	4.7e-48	up	LOC123080655	3.22912	4.7e-05	0.000489795	up	LOC123098603	-2.87442	0.00216391	0.0127963	down	LOC123043367	3.38087	0.0093578	0.0362083	up						LOC123158092	-5.89115	0.000260385	0.00137272	down	LOC123117034	-5.66576	0.000802333	0.00395436	down
LOC123107152	-6.94486	2.32e-06	1.49e-05	down	LOC123110273	3.22724	8.17e-08	2.06e-06	up	LOC123052531	2.87137	0.00225909	0.0132412	up	LOC123125229	3.37007	2.19e-05	0.000245348	up						LOC123184445	-5.89036	0.000208669	0.00112964	down	LOC123124287	5.66536	0.000478249	0.00252297	up
LOC123100669	6.94289	1.46e-40	1.42e-38	up	LOC123061014	3.22512	0.0118237	0.046785	up	LOC123044277	-2.86852	0.00815538	0.0362237	down	LOC123058783	3.36669	0.0102637	0.0389558	up						LOC123066887	-5.89003	2.62e-73	1.03e-70	down	LOC123159460	-5.66213	0.00068595	0.00344963	down
LOC123065087	6.94171	2.51e-36	1.94e-34	up	TRNAT-UGU_14	-3.22264	0.00164831	0.00963761	down	LOC123146030	2.86726	0.00563902	0.027217	up	LOC123048276	-3.36384	9.52e-05	0.000855075	down						LOC123153135	-5.88514	0.000192054	0.00104995	down	LOC123137982	-5.66132	0.00100294	0.00479921	down
LOC123160721	-6.93391	5.43e-10	5.98e-09	down	LOC123135154	3.21773	0.00806543	0.0346039	up	LOC123148011	-2.86694	3.39e-08	1.34e-06	down	LOC123096730	3.35914	0.000507898	0.00343622	up						LOC123048409	-5.88122	0.000166431	0.000925153	down	LOC123169929	5.65936	6.42e-06	5.43e-05	up
LOC123116210	6.92957	2.51e-06	1.6e-05	up	LOC123053707	3.21602	0.000586061	0.00410841	up	LOC123124947	2.86554	0.000634069	0.00482429	up	LOC123047079	3.35683	0.00409305	0.0186424	up						LOC123119321	5.87795	5.44e-18	2.03e-16	up	LOC123181004	-5.65844	7.22e-21	3.87e-19	down
LOC123094211	-6.92938	1.07e-06	7.29e-06	down	LOC123077185	3.21452	7.98e-19	4.33e-16	up	LOC123162206	-2.86155	0.0103948	0.0436763	down	LOC123150306	3.354	2.68e-08	7.69e-07	up						LOC123083687	-5.87736	0.000237302	0.00126477	down	LOC123059100	-5.65672	1.41e-19	6.81e-18	down
LOC123186076	6.92839	3.44e-07	2.55e-06	up	LOC123103993	3.21358	0.000171686	0.00147129	up	LOC123110907	-2.85784	1.37e-07	4.47e-06	down	LOC123123469	3.34726	7.68e-05	0.000711832	up						LOC123083339	-5.87082	7.38e-10	1.14e-08	down	LOC123161576	5.65441	8.32e-05	0.000541848	up
LOC123074659	6.91796	3.59e-80	1.27e-77	up	LOC123125674	-3.19964	0.0116314	0.046173	down	LOC123090527	-2.85634	3.93e-34	4.03e-30	down	LOC123042020	-3.34015	0.000165217	0.00135365	down						LOC123108353	-5.87059	2.73e-05	0.000183225	down	LOC123049875	5.65373	0.000470168	0.00248403	up
LOC123068766	-6.91711	2.06e-06	1.34e-05	down	LOC123094839	-3.19855	0.0112937	0.0451297	down	LOC123124439	2.85526	5.58e-05	0.000667046	up	LOC123167555	3.33302	0.00530376	0.0229999	up						LOC123055490	5.86761	0.000248293	0.00131574	up	LOC123059281	-5.65072	7.43e-25	5.37e-23	down
LOC123168899	-6.91145	1.23e-06	8.31e-06	down	LOC123040771	3.19733	0.00403834	0.019935	up	LOC123044227	2.85437	1.6e-05	0.000238486	up	LOC123038441	3.33139	0.00564754	0.0241785	up						LOC123061410	-5.85959	0.000285603	0.00148892	down	LOC123116908	5.63843	0.000527486	0.00275005	up
LOC123184338	6.90746	3.1e-06	1.94e-05	up	LOC123160729	3.19528	2.61e-13	3.11e-11	up	LOC123166737	-2.85175	0.00164596	0.0103286	down	LOC123120965	3.32296	0.00332241	0.0157733	up						LOC123153308	5.85277	0.000118177	0.000682222	up	TRNAG-GCC_32	-5.63702	0.000864615	0.00421832	down
LOC123177749	6.90552	3.73e-06	2.3e-05	up	LOC123042271	-3.19486	0.00261911	0.0140385	down	LOC123103859	-2.85122	6.63e-05	0.000767509	down	LOC123099932	3.32253	2.74e-11	1.78e-09	up						LOC123167092	5.85216	1.95e-18	7.54e-17	up	LOC123042647	-5.63627	0.000761477	0.00377921	down
LOC123163214	6.90442	2.52e-06	1.61e-05	up	LOC123042738	3.19326	0.00809468	0.0347015	up	LOC123089747	2.85085	3.74e-12	4.97e-10	up	LOC123072342	-3.32246	0.00734935	0.0299327	down						LOC123089751	-5.84835	0.000229417	0.00122785	down	LOC123190999	-5.63388	8.9e-05	0.000575828	down
LOC123098240	6.90057	9.27e-10	9.93e-09	up	LOC123069289	-3.19231	6.5e-05	0.000646269	down	LOC123134740	2.84949	0.000954616	0.00668781	up	LOC123130921	-3.32033	0.000562502	0.00373223	down						LOC123041044	5.8479	0.000115918	0.000670554	up	LOC123135054	5.63351	3.53e-06	3.16e-05	up
LOC123180623	-6.89927	1.57e-06	1.04e-05	down	LOC123148075	3.18884	0.00051093	0.00365511	up	LOC123139731	-2.84808	1.57e-06	3.44e-05	down	LOC123134052	3.31882	0.00606504	0.025619	up						LOC123090966	-5.84273	0.000715727	0.00333026	down	LOC123103831	-5.63308	5.74e-90	4.01e-87	down
LOC123120970	6.89533	1.74e-115	1.39e-112	up	LOC123171831	-3.18878	5.96e-06	8.3e-05	down	LOC123068537	-2.84704	0.00158412	0.0100248	down	LOC123141595	3.30912	0.0086727	0.0340381	up						LOC123188908	5.8391	2.63e-15	7.69e-14	up	LOC123093281	5.62624	0.000132341	0.000818304	up
LOC123087451	6.88222	3e-06	1.89e-05	up	LOC123099900	3.18359	0.00411381	0.0202382	up	LOC123121747	2.84564	0.00930887	0.0401895	up	LOC123070008	3.30689	0.00911199	0.0354185	up						LOC123094021	-5.83678	3.31e-104	2.63e-101	down	LOC123065222	5.62449	0.000724923	0.00361802	up
LOC123105281	6.87957	8.86e-06	5.13e-05	up	LOC123120354	3.17867	2.64e-06	4.15e-05	up	LOC123151326	-2.83897	0.00739982	0.0335939	down	LOC123105882	-3.2995	0.00855532	0.0336855	down						LOC123113134	5.83158	5.57e-12	1.12e-10	up	LOC123147133	-5.62333	0.00243316	0.0102235	down
LOC123185765	6.87913	3.22e-06	2.01e-05	up	LOC123139157	-3.17846	0.00115032	0.00718897	down	LOC123176617	-2.83802	1.77e-18	1.06e-15	down	LOC543330	3.29581	0.00348604	0.0163943	up						LOC123147995	5.83018	0.000189403	0.00103718	up	LOC123120487	-5.62185	0.0007144	0.00357139	down
LOC100136959	-6.87713	2.32e-32	1.46e-30	down	LOC123135387	3.17637	5.96e-05	0.000600068	up	LOC123137732	-2.83635	0.000660716	0.00498107	down	LOC123114446	3.29307	0.000472415	0.00324281	up						LOC123108216	5.82599	0.000401702	0.00201155	up	LOC123125315	-5.61773	9.63e-05	0.00061672	down
LOC123152160	6.87599	5.62e-06	3.36e-05	up	LOC123096400	3.17496	8.46e-06	0.000111902	up	LOC123071366	2.83017	0.00192276	0.0116912	up	LOC123124404	3.29141	0.0120799	0.0444087	up						LOC123122325	-5.82501	0.000255925	0.00135198	down	LOC123108166	-5.61586	9.16e-05	0.000590472	down
LOC123060157	-6.87572	2.39e-06	1.53e-05	down	LOC123044857	3.17253	0.0002766	0.00218967	up	LOC123079974	-2.82426	5.97e-05	0.000704104	down	LOC123060068	3.28667	6.64e-22	3.52e-19	up						LOC123123201	-5.81499	1.26e-41	1.81e-39	down	LOC123074885	5.61512	1.5e-06	1.45e-05	up
LOC123081725	-6.87159	3.51e-06	2.18e-05	down	LOC123131811	3.17012	0.00227083	0.0125225	up	LOC123107975	-2.82295	8.05e-11	7.23e-09	down	LOC123119633	3.28585	0.000501833	0.00340471	up						LOC123115673	5.80848	1.03e-34	1.1e-32	up	LOC123099822	5.61493	0.000800152	0.00394526	up
LOC123113107	-6.86692	1.79e-06	1.18e-05	down	LOC123162347	3.1689	0.00414062	0.0203446	up	LOC123185908	2.82052	0.00853009	0.0375511	up	LOC123164169	-3.283	1.21e-08	3.84e-07	down						LOC123120408	-5.80792	0.00121837	0.00528434	down	LOC123136060	5.61324	0.00101131	0.00483244	up
LOC123181004	6.86601	4.76e-17	1.09e-15	up	LOC123157382	3.16535	4.23e-05	0.000447843	up	LOC123153599	-2.81927	0.00625738	0.0294843	down	LOC123114717	3.2799	0.00962775	0.0370506	up						LOC123125146	5.80421	0.000147994	0.000834553	up	LOC123074893	5.60885	0.000537817	0.00279713	up
LOC123059997	6.86374	3.25e-07	2.42e-06	up	LOC123140715	3.16438	1.06e-05	0.000136048	up	LOC123183721	-2.81808	0.00974274	0.0415686	down	LOC123163882	3.27545	0.00220923	0.0113507	up						LOC123135813	5.79326	6.77e-10	1.05e-08	up	LOC123144170	-5.60815	0.00134665	0.00618517	down
LOC123182990	-6.86326	6.04e-12	8.4e-11	down	LOC123162132	3.16328	0.00216714	0.0120608	up	LOC123172339	2.81789	1.99e-22	2.34e-19	up	LOC123076305	3.2752	0.00923964	0.0358242	up						LOC123170376	-5.79119	7.97e-101	6.05e-98	down	LOC123117530	5.60375	0.000624309	0.00318127	up
LOC123043239	-6.85994	1.97e-06	1.28e-05	down	LOC123176617	3.16049	2.75e-18	1.3e-15	up	LOC123041455	2.81601	0.00149275	0.00957668	up	LOC123128571	3.27323	1.38e-28	1.94e-25	up						LOC123187709	-5.78922	1.08e-67	3.77e-65	down	LOC123041196	5.59835	0.000594818	0.00305314	up
LOC123059028	6.85792	5.43e-06	3.26e-05	up	LOC123068439	3.15611	0.0105194	0.0426632	up	LOC123169494	-2.81024	0.00598206	0.0284808	down	LOC123159330	3.27061	0.000292261	0.00217668	up						LOC123117048	5.78846	0.000390127	0.00195993	up	LOC123089597	-5.58977	7e-20	3.46e-18	down
LOC123189085	6.85636	3.33e-06	2.08e-05	up	LOC123074142	-3.15559	0.00013401	0.00119128	down	LOC123080825	-2.80242	0.0108711	0.0452333	down	LOC123060688	3.26856	1.42e-07	3.29e-06	up						LOC123152276	5.78719	2.73e-05	0.00018365	up	LOC123168394	-5.58665	0.00135466	0.00621681	down
LOC123114477	6.85532	3.1e-06	1.94e-05	up	LOC123073936	-3.15233	0.000224949	0.00184786	down	LOC123180663	2.80098	8.72e-05	0.000963875	up	LOC123071399	3.26714	1.3e-27	1.54e-24	up						LOC123075584	5.78586	6.97e-07	6.53e-06	up	LOC123046941	5.58555	1.67e-186	6.2e-183	up
LOC123128533	-6.85473	1.7e-06	1.12e-05	down	LOC123170784	3.15183	0.000859618	0.00565347	up	LOC123134606	2.80042	0.000846545	0.0060828	up	LOC123167243	3.2671	0.000317901	0.00233352	up						LOC123114238	-5.78113	2.83e-146	7.03e-143	down	LOC123060410	5.58452	0.000710517	0.00355415	up
LOC123141273	6.85124	4.44e-07	3.23e-06	up	LOC123169352	3.15039	1.4e-05	0.000172865	up	LOC123102183	-2.79967	0.00129893	0.00856697	down	LOC123093838	-3.26519	0.00363528	0.0169553	down						LOC123117199	-5.77937	2.07e-55	4.82e-53	down	LOC123124286	5.57518	0.00082131	0.00403378	up
LOC123148981	6.85036	5.17e-06	3.11e-05	up	LOC123117236	3.14895	0.000866407	0.00568563	up	LOC123137282	-2.79736	0.00621127	0.0293268	down	LOC123050930	3.26492	0.00223432	0.01145	up						LOC123040109	-5.77049	1.34e-09	1.99e-08	down	LOC123122139	-5.57025	0.00102961	0.00490527	down
LOC123049886	-6.84999	2.02e-06	1.31e-05	down	LOC123091469	3.14482	0.000421602	0.00311197	up	LOC123136651	2.79307	1.06e-05	0.000169305	up	TRNAR-ACG_97	-3.26042	0.00128431	0.00730473	down						LOC123121003	5.77043	0.000357409	0.00181345	up	LOC123187050	-5.56873	0.00121506	0.0056605	down
LOC123162532	6.84443	3.94e-06	2.42e-05	up	LOC123044575	3.14466	1.16e-08	3.76e-07	up	LOC123131928	-2.79247	0.000369917	0.00310507	down	LOC123188529	3.26008	0.00222585	0.0114143	up						LOC123155552	5.76797	0.000188281	0.00103166	up	LOC123083687	-5.56285	0.00122693	0.00570888	down
LOC123185752	6.83707	4.01e-07	2.94e-06	up	LOC123047179	3.14133	7.31e-05	0.000714185	up	LOC123083562	-2.79089	0.00732782	0.0333389	down	LOC123099855	3.25861	0.00738084	0.0300319	up						LOC123060157	5.76744	1.73e-18	6.75e-17	up	LOC123130935	-5.56269	0.00110709	0.00522527	down
LOC123050553	6.83609	4.61e-07	3.34e-06	up	LOC123089637	3.14114	0.000335259	0.00257228	up	LOC123105621	2.7902	6.92e-08	2.47e-06	up	TRNAR-ACG_28	-3.257	0.000665909	0.0042875	down						LOC123142606	-5.76684	0.00034288	0.00174839	down	LOC123170376	-5.56075	1.18e-84	6.94e-82	down
LOC123075728	-6.83124	1.9e-06	1.24e-05	down	LOC123099014	3.13812	0.000188149	0.00158862	up	LOC123070960	-2.78869	0.00268341	0.0151685	down	LOC123149603	-3.25645	0.00265028	0.0131269	down						LOC123184163	-5.76268	0.000285604	0.00148892	down	LOC123100453	-5.55976	0.000940594	0.00454236	down
LOC123089597	6.83025	6.17e-07	4.38e-06	up	LOC123143193	3.13739	0.00142015	0.00853621	up	LOC123140018	2.78718	0.000616247	0.0047137	up	LOC123107607	-3.25645	0.000187883	0.00150364	down						LOC123093546	-5.76231	1.17e-129	1.59e-126	down	LOC123170348	-5.5572	4.05e-10	7.2e-09	down
LOC123172901	6.8266	3.63e-07	2.68e-06	up	LOC123056066	-3.1367	0.0128174	0.0498254	down	LOC123094279	-2.78604	0.0025894	0.0147474	down	LOC123139930	3.25067	0.000257852	0.0019618	up						LOC123135560	5.762	0.00017577	0.000970692	up	LOC123074299	-5.55594	0.000913113	0.00442351	down
LOC123123182	6.82593	5.69e-30	3.15e-28	up	LOC123089863	-3.13436	0.000692483	0.0047081	down	LOC123182979	-2.78361	0.000313301	0.00272481	down	LOC123095971	-3.24909	0.0121091	0.0444987	down						LOC123067701	5.75609	0.000194396	0.0010612	up	LOC123085255	-5.54977	4.5e-80	2.36e-77	down
LOC123189683	-6.82297	2.9e-06	1.83e-05	down	LOC123115904	-3.13408	4.79e-09	1.75e-07	down	LOC123065004	2.78254	0.00550132	0.0267024	up	LOC123114097	3.24774	0.009272	0.0359221	up						LOC123169574	-5.75531	1.18e-93	8.02e-91	down	LOC123086036	-5.54838	0.0022616	0.0095993	down
LOC123182255	6.81043	4.31e-07	3.14e-06	up	LOC123176057	3.1326	2.3e-08	6.84e-07	up	LOC123128648	2.78059	0.00671812	0.0311249	up	LOC123153827	-3.24421	0.00821663	0.0326399	down						LOC123060564	-5.74981	8.12e-121	8.76e-118	down	LOC123144270	5.54716	4.01e-23	2.54e-21	up
LOC123165145	6.8098	4.08e-07	2.99e-06	up	LOC123078950	3.13167	0.00978692	0.0403128	up	LOC123165588	-2.7744	3.54e-06	6.81e-05	down	LOC123116427	3.24388	0.0115666	0.0429019	up						LOC123054968	-5.74879	0.000364551	0.0018466	down	LOC123094395	-5.54647	0.00100088	0.00479037	down
LOC123074838	6.8015	4.28e-06	2.62e-05	up	LOC123112631	3.13161	6.94e-06	9.44e-05	up	LOC123088439	-2.77089	6.52e-05	0.000757564	down	LOC123171067	3.24268	0.00652709	0.0272132	up						LOC123185463	-5.74857	4.71e-14	1.2e-12	down	LOC123049995	5.54551	0.000689453	0.00346545	up
LOC123159730	-6.79941	3.34e-06	2.08e-05	down	LOC123152517	3.11891	0.00212328	0.0118609	up	LOC123159322	-2.76489	0.000143997	0.00144168	down	LOC123106269	3.23837	0.000659492	0.00425449	up						LOC123079698	5.742	3.43e-05	0.000225291	up	LOC123175215	-5.54255	0.00153084	0.00690014	down
LOC123100625	6.79408	1.35e-11	1.81e-10	up	LOC123176907	3.11459	1.4e-06	2.38e-05	up	LOC123150274	-2.76339	3.86e-06	7.34e-05	down	LOC123043696	3.23815	0.00766753	0.0309199	up						LOC123134482	-5.73861	8.46e-07	7.8e-06	down	LOC123069199	5.5425	0.00192177	0.00837889	up
LOC123089539	-6.79351	4.72e-06	2.87e-05	down	LOC123083625	3.10313	0.00103047	0.00657836	up	LOC123064498	2.76044	0.00724492	0.0330609	up	LOC123096394	3.23528	1.36e-07	3.15e-06	up						LOC123073580	-5.73837	6.18e-24	3.61e-22	down	LOC123169574	-5.54009	1.85e-28	1.67e-26	down
LOC123039049	-6.79307	6.06e-06	3.61e-05	down	LOC123047455	3.10243	0.000777152	0.00519276	up	LOC123068198	-2.75918	4.36e-10	3.13e-08	down	LOC123180089	3.23107	0.00246193	0.0123664	up						LOC123083681	-5.73522	0.000412716	0.00206041	down	LOC123145696	5.5388	7.6e-15	2.39e-13	up
LOC123188103	-6.78824	2.92e-06	1.83e-05	down	LOC123160151	3.08846	2.08e-05	0.000243099	up	LOC123122138	2.75912	0.000213111	0.00199418	up	LOC123066269	3.23005	0.0130618	0.0471885	up						LOC123172316	-5.73167	3.22e-19	1.34e-17	down	LOC123108420	-5.53757	5.04e-08	6.42e-07	down
LOC123166057	-6.78805	9.79e-25	3.99e-23	down	LOC123090325	3.08739	0.00378317	0.0189174	up	LOC123191902	-2.75595	7.88e-05	0.000887773	down	LOC123170103	3.21446	0.000582923	0.00384787	up						LOC123069320	-5.73098	3.82e-141	7.46e-138	down	LOC123065856	5.53723	0.000939184	0.00453689	up
LOC123188808	-6.78512	1.17e-05	6.61e-05	down	LOC123168162	3.08715	2.51e-06	3.97e-05	up	LOC123143376	-2.75569	0.00429501	0.0219823	down	LOC123065289	-3.21322	0.00164051	0.00892401	down						LOC123125420	-5.7275	0.00190591	0.00776143	down	LOC123110042	-5.53591	0.0010395	0.00494574	down
LOC123060158	-6.78135	3.37e-06	2.1e-05	down	LOC123161817	-3.08447	0.0115982	0.0460611	down	LOC123119838	-2.75522	2.37e-05	0.000329272	down	LOC123046341	3.2098	0.00533074	0.0230932	up						LOC123072717	-5.72651	1e-06	9.12e-06	down	LOC123130604	5.53548	0.00150773	0.0068142	up
LOC123175202	6.78059	2.9e-38	2.46e-36	up	LOC123079015	3.08352	8.7e-18	3.7e-15	up	LOC123083020	-2.75276	0.000395082	0.00327826	down	LOC123143487	3.20979	1.34e-30	2.75e-27	up						LOC123176816	-5.72466	6.12e-14	1.54e-12	down	LOC123051336	-5.53272	0.0001375	0.000846931	down
LOC123060778	6.77893	1.01e-39	9.34e-38	up	LOC123149557	3.07816	0.000947268	0.00613084	up	LOC123114420	2.7514	0.00446122	0.0226712	up	LOC123166902	3.20508	0.000501057	0.00340126	up						LOC123093679	5.71908	4.94e-30	4.22e-28	up	LOC123130109	-5.53201	2.14e-52	5.05e-50	down
LOC123162507	6.77835	1.46e-06	9.74e-06	up	LOC123136307	3.07269	0.0126498	0.0492827	up	LOC123182981	-2.74889	0.00879863	0.038461	down	LOC123119044	3.20252	3.55e-14	4.54e-12	up						LOC123069873	5.71657	1.86e-08	2.31e-07	up	LOC123088588	-5.53071	8e-90	5.5e-87	down
LOC123106986	-6.77747	2.94e-06	1.85e-05	down	LOC123165755	3.06874	0.00136319	0.00826011	up	LOC123103932	-2.74809	3.8e-05	0.000485551	down	LOC123179232	-3.20188	0.00145401	0.00808159	down						LOC123171288	-5.71564	1.16e-08	1.5e-07	down	LOC123043646	-5.53017	0.00101579	0.00484932	down
LOC123047098	6.77508	3.32e-33	2.18e-31	up	LOC123099013	3.06744	8.25e-06	0.000109711	up	LOC123161833	-2.74693	0.0102833	0.0432998	down	LOC123081633	-3.201	0.000396755	0.00280323	down						LOC123100453	-5.71386	0.000600405	0.00285954	down	LOC123146958	5.52982	1.39e-08	1.95e-07	up
LOC123117682	6.77323	1.37e-05	7.61e-05	up	LOC123093688	-3.06653	1.01e-08	3.34e-07	down	LOC123047599	-2.7454	2.64e-09	1.52e-07	down	LOC123105402	-3.19805	0.000471815	0.00323957	down						LOC123165083	-5.7118	7.28e-05	0.000442856	down	LOC123130505	-5.52352	5.62e-21	3.04e-19	down
LOC123125028	-6.77306	5.75e-07	4.1e-06	down	LOC123072645	3.06644	7.03e-07	1.32e-05	up	LOC123068109	2.74422	0.00699652	0.032158	up	TRNAN-GUU_50	-3.19651	0.00576438	0.0245831	down						LOC123171598	-5.7099	0.000450733	0.00222689	down	LOC123113817	-5.52183	7.49e-140	1.49e-136	down
LOC123130358	6.77191	7.7e-06	4.5e-05	up	LOC123069297	3.05684	0.00535069	0.0249557	up	LOC123089381	2.74123	0.000320063	0.00277253	up	LOC123093652	3.19607	0.00338191	0.0160077	up						LOC123124288	5.70887	0.000566371	0.00271845	up	LOC123039790	-5.5218	1.96e-26	1.57e-24	down
LOC123142722	6.77034	1.57e-05	8.65e-05	up	LOC123143917	-3.05423	0.000375453	0.00282622	down	LOC123075736	2.74016	0.00377851	0.0198528	up	LOC123146130	3.19473	7.12e-05	0.000666732	up						LOC123189758	-5.70875	4.81e-05	0.000305233	down	LOC123103373	5.52145	0.00106388	0.00504705	up
LOC123184317	-6.75971	4.13e-06	2.53e-05	down	LOC123122509	3.05346	9.57e-10	4.24e-08	up	LOC123131780	-2.73835	0.00123784	0.00823984	down	LOC123097349	3.19247	2.29e-06	3.57e-05	up						LOC123080613	5.70865	0.000282328	0.00147352	up	LOC123166632	-5.51582	8.61e-10	1.46e-08	down
LOC123046561	-6.75747	3.9e-14	6.83e-13	down	LOC123140647	3.04555	9.19e-05	0.000869173	up	LOC123187242	-2.73754	0.00981311	0.0418159	down	LOC123078920	3.1921	0.00132683	0.00749664	up						LOC123132353	5.70804	1.21e-67	4.22e-65	up	LOC123098082	5.51546	1.89e-08	2.59e-07	up
LOC123139672	-6.75667	3.25e-06	2.03e-05	down	LOC123176952	3.04554	4.92e-06	7.04e-05	up	LOC123044857	-2.73666	5.3e-17	2.12e-14	down	LOC123058465	3.19184	0.000134022	0.00113711	up						LOC123152541	-5.70584	0.000387373	0.00194777	down	LOC123049583	-5.51419	0.0017636	0.00777765	down
LOC123115461	-6.75589	3.31e-06	2.06e-05	down	LOC123181427	3.04301	0.00542725	0.025261	up	LOC123069472	-2.73645	0.00570941	0.0274524	down	LOC123070508	3.19016	2.23e-15	3.7e-13	up						LOC123073760	-5.70584	0.000387373	0.00194777	down	LOC123068347	5.51415	1.57e-46	3.05e-44	up
LOC123092872	6.75539	9.49e-34	6.44e-32	up	LOC123180119	3.04214	8.69e-06	0.000114751	up	LOC123143700	-2.73049	0.0083687	0.0369677	down	LOC123060249	3.18649	4.83e-05	0.000479574	up						LOC123165480	5.70388	3.37e-19	1.41e-17	up	LOC123049272	-5.50967	3.7e-63	1.29e-60	down
LOC123066901	-6.75161	3.81e-06	2.35e-05	down	LOC123072806	3.03794	0.00189569	0.0108187	up	LOC123162532	2.72927	2.11e-06	4.42e-05	up	LOC123145428	3.18509	0.0102428	0.038895	up						LOC123049251	5.69818	0.000614516	0.00291773	up	LOC123117388	5.5094	0.000201544	0.00118462	up
LOC123111794	-6.748	9.49e-06	5.46e-05	down	LOC123186191	3.03777	3.52e-06	5.3e-05	up	LOC123129612	2.72863	0.00735622	0.0334384	up	LOC123114429	-3.18504	3.41e-08	9.48e-07	down						LOC123099699	-5.69741	0.000478061	0.00234529	down	LOC123101821	5.50916	0.000833047	0.00408308	up
LOC100037572	6.74752	4.3e-13	6.77e-12	up	LOC123088672	-3.03721	4.72e-06	6.8e-05	down	LOC123182108	2.72787	0.00838741	0.0370344	up	LOC123126215	3.17928	0.0128313	0.0465598	up						LOC123077711	5.69342	0.000311572	0.00160753	up	LOC123133752	5.50733	0.00010311	0.000655007	up
LOC123188966	-6.74645	3.27e-06	2.04e-05	down	LOC123176888	3.03362	1.38e-08	4.37e-07	up	LOC123099015	-2.72612	0.0022678	0.0132793	down	LOC123057632	-3.17472	0.00324655	0.0154839	down						LOC123187423	5.69263	6.24e-17	2.11e-15	up	LOC123047622	5.50644	0.000778384	0.00385376	up
LOC123058156	6.74633	7.67e-06	4.49e-05	up	LOC123118585	3.0302	4.02e-07	8.15e-06	up	LOC123190725	-2.72563	0.00394536	0.0205342	down	LOC123096183	3.17465	0.00342584	0.0161666	up						LOC123113817	-5.68727	1.53e-134	2.51e-131	down	LOC123094574	5.50571	0.00116716	0.00546863	up
LOC123048462	6.74505	1.26e-05	7.05e-05	up	LOC123129213	3.02698	2.65e-06	4.17e-05	up	LOC123154606	-2.71282	0.00700338	0.0321833	down	TRNAR-ACG_9	-3.17452	0.0063852	0.0267215	down						LOC123189132	5.68524	5.04e-05	0.000318564	up	LOC123083681	-5.50404	0.00155238	0.00697838	down
LOC123081800	-6.74295	4.01e-07	2.94e-06	down	LOC123107749	-3.02268	0.000230347	0.00188374	down	LOC123150521	-2.71177	1.31e-05	0.000202758	down	LOC123100552	3.17444	0.0130162	0.0470553	up						LOC123075862	-5.6797	1.07e-30	9.44e-29	down	LOC123139776	-5.49999	0.00164928	0.00734724	down
LOC123077461	-6.73852	3.41e-05	0.000175815	down	LOC123093048	3.01786	2.01e-09	8.21e-08	up	LOC123134281	-2.71121	0.000182428	0.00175432	down	LOC123113856	3.17147	0.00133271	0.0075253	up						LOC123070643	-5.6787	0.0004521	0.0022327	down	LOC123107234	5.4998	0.00118508	0.00553998	up
LOC123141838	-6.73026	1.03e-191	3.57e-188	down	LOC123125236	3.01604	1.67e-05	0.000201563	up	LOC123149777	-2.7103	6.15e-05	0.000721948	down	TRNAR-ACG_33	-3.17133	0.00067387	0.00433141	down						LOC123075770	5.67758	0.000356376	0.00180933	up	LOC123189853	5.49544	0.000132105	0.000817154	up
LOC123044072	-6.72541	3.71e-06	2.29e-05	down	LOC123093679	3.01373	0.0081757	0.0349369	up	LOC123122560	-2.70818	0.0056768	0.0273488	down	LOC123108091	-3.16878	0.00525435	0.0228312	down						LOC123141606	5.67233	0.000690678	0.00323038	up	LOC123172588	-5.49504	0.00153878	0.00692917	down
LOC123170904	-6.72476	5.21e-07	3.74e-06	down	LOC123075567	3.01025	0.00501764	0.0236901	up	LOC123090732	-2.7058	0.0111265	0.046017	down	LOC123176907	3.16649	5.53e-06	7.58e-05	up						LOC123159412	5.66884	0.000387686	0.00194922	up	LOC123050964	5.49418	0.00024463	0.00140334	up
LOC123073750	-6.72198	3.72e-13	5.9e-12	down	LOC123083348	3.00792	4.02e-09	1.51e-07	up	LOC123149510	-2.70185	5.2e-11	5e-09	down	LOC123160689	-3.16199	5.29e-05	0.000516715	down						LOC123158603	5.66835	0.00114315	0.00499643	up	LOC123091788	-5.48696	0.00176101	0.00776916	down
LOC123154905	-6.71786	4.21e-07	3.07e-06	down	LOC123102773	3.00498	1.19e-05	0.000149998	up	LOC123095687	2.69959	0.000181938	0.00175137	up	LOC123148539	3.15981	2.33e-08	6.82e-07	up						LOC123132351	5.66808	2.46e-67	8.42e-65	up	LOC123044858	-5.48518	0.00248685	0.0104179	down
LOC123049151	6.71719	8.27e-06	4.81e-05	up	LOC123066528	3.0008	0.00635861	0.0286249	up	LOC123147333	-2.69839	0.000259506	0.0023454	down	LOC123164561	3.15658	0.00228649	0.0116669	up						LOC123052018	-5.66766	1.07e-15	3.23e-14	down	LOC123154452	-5.48491	0.00127752	0.00591594	down
LOC123107085	6.71707	1e-05	5.75e-05	up	LOC123079974	2.99921	0.000508513	0.0036401	up	LOC123046495	-2.69732	0.000124204	0.0012807	down	LOC123179784	3.15597	0.000837609	0.00516656	up						LOC123042647	-5.66452	0.000554115	0.0026679	down	LOC123148855	-5.47949	1.04e-20	5.51e-19	down
LOC123137978	-6.71312	8.29e-06	4.82e-05	down	LOC123050148	2.99639	2.03e-05	0.000238119	up	LOC123172598	-2.69595	1.29e-20	1.12e-17	down	LOC123168800	-3.14713	0.000289416	0.00215846	down						LOC123125976	-5.66268	1.97e-132	3.04e-129	down	LOC123180522	5.47524	0.000134104	0.000828266	up
LOC123134052	-6.70555	1.64e-25	7.02e-24	down	LOC123087880	2.99423	0.00112632	0.00706496	up	LOC123147435	-2.69352	3.56e-05	0.000460992	down	LOC123143071	-3.14707	1.58e-05	0.00018628	down						LOC123096092	5.66104	5.51e-05	0.000344558	up	LOC123188385	5.47281	0.000176169	0.00105304	up
LOC123090734	6.69787	7.36e-07	5.17e-06	up	LOC123169067	-2.99397	0.00140704	0.00847031	down	LOC123161292	-2.69208	0.00319962	0.0174241	down	LOC123104003	3.14432	0.000404783	0.00284977	up						LOC123140978	-5.65829	0.000568685	0.0027278	down	LOC123121810	-5.47092	0.00132336	0.0060978	down
LOC123043516	-6.69554	5.86e-06	3.5e-05	down	LOC123185759	2.99176	0.00464275	0.0222912	up	LOC123160689	2.69128	0.00142063	0.00921205	up	LOC123176406	3.14391	0.00520184	0.022643	up						LOC123152616	5.65197	0.000110672	0.000643562	up	LOC123145567	-5.46994	0.00127937	0.00592353	down
LOC123072048	6.68776	9.67e-06	5.55e-05	up	LOC123187786	2.98992	0.000473625	0.00342308	up	LOC123169704	2.68825	0.00128881	0.00851587	up	LOC123058206	-3.14341	0.0076463	0.0308605	down						LOC123062567	-5.64968	0.000483557	0.00236873	down	LOC123123046	-5.46865	0.00215824	0.00923446	down
LOC123181790	6.68462	1.23e-05	6.9e-05	up	LOC123059707	2.98237	0.00434081	0.0211438	up	LOC123041682	-2.6875	5.22e-06	9.44e-05	down	LOC123112729	-3.14304	0.00113726	0.00661561	down						LOC123124287	5.64867	0.000389245	0.00195622	up	LOC123049777	5.46787	0.000164521	0.000991546	up
LOC123085859	6.6712	2.17e-107	1.47e-104	up	LOC123128917	2.97929	2.3e-07	5.03e-06	up	LOC123150377	2.68726	0.00351308	0.0187371	up	LOC123136025	3.14163	9.93e-07	1.75e-05	up						LOC123126143	5.64666	3.04e-06	2.52e-05	up	LOC123147523	-5.46676	0.00217639	0.00930091	down
LOC100526690	-6.66792	3.01e-09	3.01e-08	down	LOC123124024	2.97584	0.000903335	0.00589285	up	LOC123104584	2.68718	5.24e-10	3.64e-08	up	LOC123044584	3.14091	0.00065889	0.00425133	up						LOC123143423	-5.64399	6.27e-106	5.15e-103	down	LOC123178048	-5.46515	4.02e-07	4.34e-06	down
LOC123165185	-6.66583	1.02e-08	9.52e-08	down	LOC123127903	-2.97517	2.45e-05	0.000280601	down	LOC123107058	2.68563	1.15e-07	3.82e-06	up	LOC123167192	3.14004	0.00937186	0.0362497	up						LOC123123483	-5.64296	1.57e-175	6.13e-172	down	LOC123089757	-5.46316	1.06e-05	8.51e-05	down
LOC123148477	-6.66534	5.96e-06	3.55e-05	down	LOC123058573	-2.97315	0.00226934	0.0125189	down	LOC123169857	2.6855	0.00176454	0.010918	up	TRNAR-ACG	-3.13969	0.00360552	0.0168403	down						LOC123128536	-5.64281	6.13e-05	0.000379558	down	LOC123102171	5.463	0.000123606	0.000770763	up
LOC123094008	-6.66306	2.07e-32	1.3e-30	down	LOC123134777	2.96633	0.00515242	0.0242225	up	LOC123121526	-2.68507	7.07e-07	1.76e-05	down	LOC123071040	3.13568	0.00010294	0.000911927	up						LOC123075811	-5.64267	3.46e-129	4.58e-126	down	LOC123169232	5.44984	0.00196124	0.00852776	up
LOC543252	6.66228	2.72e-16	5.81e-15	up	LOC123043696	2.9651	0.000454174	0.00330256	up	TRNAF-GAA_126	-2.68492	0.00837262	0.0369805	down	LOC123042989	3.13382	1.57e-08	4.83e-07	up						LOC123159032	-5.64137	1.01e-12	2.23e-11	down	LOC123185742	-5.44535	0.00177851	0.00783234	down
LOC123138510	-6.66133	1.04e-05	5.95e-05	down	LOC123169769	-2.96258	0.00335618	0.0171839	down	LOC123040983	2.6816	0.0122184	0.0494773	up	LOC123154128	3.12989	4.02e-11	2.48e-09	up						LOC123152311	5.64065	0.000381907	0.00192418	up	LOC123077507	-5.44383	4.62e-08	5.93e-07	down
LOC123070669	6.65972	1.06e-05	6.03e-05	up	LOC123110470	-2.96176	0.00897169	0.0376486	down	LOC123123898	-2.68021	7.92e-05	0.000890739	down	LOC123165150	3.12709	0.00112587	0.00656194	up						LOC123079262	5.63971	0.000331751	0.00169797	up	LOC123072717	-5.44155	1.75e-05	0.000133819	down
LOC123053034	-6.65679	1.16e-29	6.3e-28	down	LOC123106026	2.95722	0.00633069	0.0285294	up	LOC123164454	-2.6798	0.00061055	0.0046761	down	LOC123185418	3.12673	0.00145505	0.00808499	up						LOC123129495	5.63966	0.000377108	0.00190257	up	LOC123165057	-5.44123	0.00179766	0.00790609	down
LOC123049859	6.65522	1.23e-05	6.92e-05	up	LOC123107247	2.95261	3.55e-05	0.00038464	up	LOC123094544	2.67619	0.011089	0.0459057	up	LOC123118585	3.12672	3.09e-07	6.44e-06	up						LOC123169691	-5.63848	2.72e-59	7.27e-57	down	LOC123181961	5.44015	4.59e-11	9.31e-10	up
LOC123096233	6.65407	4.01e-30	2.23e-28	up	LOC543003	2.95181	2.2e-10	1.18e-08	up	LOC123123209	-2.67569	0.0036202	0.0191871	down	LOC123121570	3.12528	0.00425266	0.01924	up						LOC123134469	-5.63476	0.00057934	0.00277355	down	LOC123073812	5.43811	0.00166119	0.00739187	up
LOC123171862	6.6523	3.53e-43	3.79e-41	up	LOC123142992	2.94781	0.00464799	0.0223106	up	LOC123104778	-2.67215	0.00650919	0.0303893	down	LOC123138237	-3.12442	7.76e-07	1.42e-05	down						LOC123172588	-5.63196	0.000622611	0.00295023	down	LOC123151312	-5.43515	1.09e-37	1.52e-35	down
LOC123086794	-6.65171	1.15e-05	6.51e-05	down	LOC123045842	2.94607	0.00245664	0.0133167	up	LOC123039386	-2.67032	0.000712993	0.0052901	down	LOC123072354	3.12183	0.0043363	0.0195439	up						LOC123083930	5.62891	1.11e-06	1.01e-05	up	LOC123104965	5.43455	0.00116339	0.00545295	up
LOC123169284	6.65155	5.06e-36	3.85e-34	up	LOC123097270	2.9431	1.24e-09	5.31e-08	up	LOC123154399	2.66502	0.000296242	0.00261031	up	LOC123170584	3.12097	0.000585588	0.00386244	up						LOC123104942	5.62659	0.000440842	0.0021821	up	LOC123190016	5.43345	0.00129794	0.0059993	up
LOC123147117	-6.64874	1.5e-05	8.27e-05	down	LOC123046341	2.94232	4.36e-09	1.61e-07	up	LOC123044579	-2.664	5.49e-09	2.84e-07	down	LOC123046077	3.11917	3.71e-06	5.39e-05	up						LOC123176174	-5.62658	0.00147928	0.00625196	down	LOC123106525	5.43338	0.000162537	0.000981104	up
LOC123089634	6.64658	9.24e-120	8.48e-117	up	LOC123093913	2.93441	0.000261441	0.00208941	up	LOC123087680	-2.65799	0.00429231	0.0219763	down	LOC123102214	3.11478	0.00135257	0.00761661	up						LOC123100410	5.62504	0.000386645	0.00194518	up	LOC123082189	-5.43049	6.27e-10	1.08e-08	down
LOC123189770	-6.64223	6.71e-06	3.97e-05	down	LOC123052781	2.934	9.01e-06	0.000118404	up	LOC123162635	2.65112	0.00949996	0.0407599	up	LOC123146919	3.11422	0.000533593	0.00357827	up						LOC123073599	-5.62467	9.75e-20	4.22e-18	down	LOC123190758	-5.43014	3.34e-10	6.02e-09	down
LOC123073571	6.64017	1.12e-08	1.03e-07	up	LOC123094279	2.93364	0.00351785	0.0178469	up	LOC123128537	-2.6503	0.00793521	0.0354762	down	LOC123183910	3.11336	0.0021268	0.010997	up						LOC123116908	5.62255	0.000427439	0.00212306	up	LOC123087963	5.42599	0.00267762	0.0110891	up
LOC123149305	-6.6341	2.88e-05	0.000150446	down	LOC123067047	-2.92274	3.74e-09	1.42e-07	down	LOC123043260	-2.6477	0.00249777	0.0143288	down	LOC123105469	3.11308	1.18e-10	6.46e-09	up						LOC123138882	-5.62106	2.35e-08	2.88e-07	down	LOC123132759	5.42539	0.00182339	0.00800159	up
LOC123133449	-6.63222	1.04e-06	7.15e-06	down	LOC123170833	2.92237	5.77e-08	1.51e-06	up	LOC123054279	2.64733	0.0110851	0.0458948	up	LOC123069860	3.11144	3.15e-09	1.18e-07	up						LOC123056066	5.62002	3.57e-06	2.92e-05	up	LOC123102468	-5.41751	0.001628	0.00726859	down
LOC123157373	-6.63091	1.17e-05	6.6e-05	down	LOC123169494	2.91999	0.00580837	0.0266421	up	LOC123148840	-2.64705	0.00834036	0.0368766	down	LOC123132120	3.10565	0.0107368	0.0403633	up						LOC123168416	-5.61903	1.54e-15	4.6e-14	down	LOC123075811	-5.41384	2.63e-106	2.59e-103	down
LOC123189841	-6.62972	7.8e-06	4.55e-05	down	LOC123086992	2.91972	0.000992653	0.00637608	up	LOC123059707	-2.64327	0.00683565	0.0315622	down	LOC123141820	-3.10363	0.00504774	0.0221209	down						LOC123050799	-5.61813	5.21e-06	4.11e-05	down	LOC123119706	-5.41229	0.00160723	0.00719088	down
LOC123063009	-6.62884	7.47e-07	5.24e-06	down	LOC123080065	2.91886	0.00133304	0.00810301	up	LOC123042818	2.64102	0.00965322	0.0412522	up	LOC123124451	3.10287	0.000681042	0.00436752	up						LOC123110361	5.61707	4.74e-08	5.52e-07	up	LOC123186750	5.41188	9.2e-54	2.28e-51	up
LOC123048747	6.62526	2.15e-05	0.000115169	up	LOC123125588	2.91447	0.000637402	0.00439751	up	LOC123071873	2.64062	0.00792064	0.0354299	up	LOC123162358	3.0925	3.38e-19	1.15e-16	up						LOC123051532	5.6135	5.31e-05	0.000333606	up	LOC123100006	-5.41107	4.48e-215	3.05e-211	down
LOC123171525	6.62354	3.28e-05	0.000169435	up	LOC123062034	2.91123	7.48e-05	0.000728058	up	LOC123137285	-2.63957	0.00212271	0.0126171	down	LOC123053436	-3.09047	0.000110561	0.000967922	down						LOC123190160	5.60925	0.000630572	0.00298192	up	LOC123116786	-5.40667	0.000621577	0.0031698	down
LOC123045334	6.62151	4.06e-05	0.000205999	up	LOC123189377	2.91005	6.51e-07	1.24e-05	up	LOC123058573	2.63954	0.00656401	0.0305856	up	LOC123049217	-3.08959	0.000839803	0.00517654	down						LOC123074299	-5.60792	0.00055065	0.00265449	down	LOC123143223	5.4062	0.00126387	0.00585972	up
LOC123121802	6.61968	3.23e-06	2.02e-05	up	LOC123136286	2.9094	0.00446665	0.0216064	up	LOC123050148	-2.63681	4.35e-05	0.000544186	down	LOC123073869	-3.08919	4.35e-06	6.19e-05	down						LOC100125708	-5.6045	1.94e-55	4.54e-53	down	LOC123085396	5.4062	0.00126387	0.00585972	up
LOC123114133	-6.61611	1.03e-26	4.74e-25	down	LOC123141655	-2.90807	0.00211467	0.0118267	down	LOC123102499	2.63631	0.00961291	0.0411265	up	LOC123099231	-3.0889	1.07e-16	2.23e-14	down						LOC123115594	-5.60347	0.000673797	0.00316063	down	LOC123058529	-5.40495	0.00204555	0.00882389	down
LOC123063080	-6.6119	7.79e-06	4.55e-05	down	LOC543438	2.90486	1.97e-05	0.000232101	up	LOC123085636	2.6363	1.28e-05	0.000198629	up	LOC123079486	3.08604	0.00686749	0.028349	up						LOC123100804	-5.60191	0.000669179	0.00314436	down	LOC123182566	-5.40495	0.00204555	0.00882389	down
LOC123059745	-6.60974	9.02e-06	5.21e-05	down	LOC123180900	2.90357	0.0128673	0.0499689	up	LOC123168277	-2.63262	2.9e-05	0.000389651	down	LOC123168781	-3.0856	3.39e-05	0.000354402	down						LOC123119107	-5.60103	3.88e-13	8.96e-12	down	LOC123078767	5.40466	0.00268545	0.0111159	up
LOC123106915	-6.60863	9.25e-06	5.33e-05	down	LOC123045401	-2.90114	1.12e-05	0.000142873	down	LOC123189098	-2.63042	0.00149626	0.00959065	down	LOC123067832	3.08527	0.00147408	0.00817219	up						LOC123101455	-5.60041	0.00100467	0.00446349	down	LOC123145201	-5.40219	1.01e-53	2.49e-51	down
LOC123107149	-6.60751	1.39e-05	7.74e-05	down	LOC123145797	-2.89853	0.00783512	0.0338037	down	LOC123152467	-2.62899	0.00045768	0.00370426	down	LOC123106883	3.08431	0.000857024	0.00525564	up						LOC123162285	5.60029	0.0012676	0.00546779	up	LOC123116470	5.39826	0.00122009	0.00567993	up
LOC123166104	-6.60508	9.29e-06	5.35e-05	down	LOC123087637	-2.89831	0.00146866	0.00876511	down	LOC123130921	2.62681	0.00524297	0.0257042	up	LOC123121928	3.08371	0.0124223	0.0453936	up						LOC123191373	-5.59863	0.000831727	0.00379104	down	LOC123166737	5.39688	5.21e-62	1.72e-59	up
LOC123159330	-6.6033	3.79e-62	7.91e-60	down	LOC123167028	2.89222	0.00727053	0.0318579	up	LOC123160990	-2.62508	0.00034055	0.0029101	down	LOC123168421	3.08225	9.89e-05	0.000882243	up						LOC123143430	-5.59729	1.57e-100	1.17e-97	down	LOC542781	-5.3959	1.17e-214	7.35e-211	down
LOC123135721	-6.60068	7.75e-06	4.53e-05	down	LOC123059900	2.88801	0.000129837	0.00116072	up	LOC123158017	-2.62432	0.000120136	0.00124574	down	LOC123141708	-3.07626	0.00682663	0.0282202	down						LOC123069284	-5.59571	0.000649673	0.00305919	down	LOC123080000	5.39323	0.00121998	0.00567977	up
LOC123100473	-6.59847	2.74e-05	0.000144007	down	LOC123147016	2.88673	2.35e-05	0.000271149	up	LOC123151083	-2.6231	3.58e-06	6.89e-05	down	LOC123106912	-3.07538	0.000274176	0.00206428	down						LOC123056755	5.5938	6.1e-08	6.96e-07	up	LOC123049115	5.39226	0.00121059	0.00564247	up
LOC123184495	6.5984	1.81e-05	9.88e-05	up	LOC123122866	2.88644	7.38e-05	0.000720051	up	LOC123182932	2.62021	8.08e-11	7.25e-09	up	LOC123100245	-3.07403	2.07e-05	0.000233795	down						LOC123076738	-5.59296	1.32e-08	1.68e-07	down	LOC123052018	-5.38987	4.2e-14	1.22e-12	down
LOC123059346	-6.59663	8.89e-06	5.14e-05	down	LOC123104141	-2.88528	0.0127049	0.049459	down	LOC123172533	-2.61986	0.00333342	0.0179956	down	LOC123074268	-3.07266	3.14e-05	0.000331797	down						LOC123115423	-5.59244	4.48e-41	6.31e-39	down	LOC123143588	-5.38965	8.53e-19	3.85e-17	down
LOC123177856	6.5963	1.49e-05	8.24e-05	up	LOC123120194	-2.88335	6.62e-05	0.000657006	down	LOC123131107	2.61914	0.00300397	0.0165981	up	LOC123071967	3.06669	0.00399402	0.0182846	up						LOC123074893	5.59244	0.000430904	0.00213884	up	LOC123065405	5.38729	8.23e-06	6.79e-05	up
LOC123172533	6.5963	1.49e-05	8.24e-05	up	LOC123099465	2.88319	1.42e-06	2.42e-05	up	LOC123112279	-2.61729	0.000457873	0.0037054	down	LOC123190951	-3.06606	2.84e-08	8.1e-07	down						LOC123046239	5.59234	0.000423556	0.00210671	up	LOC123125948	5.38428	0.00132277	0.0060958	up
LOC123111722	6.59541	1.61e-05	8.82e-05	up	LOC123053608	2.88318	1.84e-05	0.000218618	up	LOC123053436	2.61556	0.000857552	0.00614895	up	LOC123127942	3.06365	0.0105806	0.0398923	up						LOC123117530	5.58753	0.000508273	0.00247641	up	LOC123161334	5.38368	0.00027368	0.00154792	up
LOC123071927	6.59442	1.65e-05	9.07e-05	up	LOC123081535	2.88299	9.19e-09	3.08e-07	up	LOC123174555	-2.61428	0.000117183	0.00122218	down	LOC123151075	3.06341	0.001596	0.00872051	up						LOC123120487	-5.58522	0.000811593	0.00371042	down	LOC123130737	-5.38261	0.00204628	0.00882614	down
LOC123162394	-6.59204	8.69e-07	6.03e-06	down	LOC123136374	2.87206	8.24e-06	0.000109566	up	LOC123157891	-2.61057	0.000911335	0.00643773	down	LOC123063138	-3.06279	0.00611037	0.0257811	down						LOC123086796	5.58383	2.47e-06	2.09e-05	up	LOC123076882	5.38213	1.18e-06	1.16e-05	up
LOC123042544	-6.59135	9.27e-06	5.34e-05	down	LOC123107894	2.86955	0.000939137	0.00608716	up	LOC123041462	2.61014	0.00165138	0.0103527	up	LOC123083341	-3.06266	4.14e-08	1.12e-06	down						LOC123086541	-5.58341	0.000721053	0.00335029	down	LOC123107716	5.38118	0.00238453	0.0100506	up
LOC123045198	-6.59101	2.94e-27	1.4e-25	down	LOC123103636	2.86941	5.52e-07	1.07e-05	up	LOC123099514	-2.61002	0.000168832	0.00164486	down	LOC123159704	3.06054	0.000130637	0.00111334	up						LOC123140129	-5.58059	6.63e-15	1.85e-13	down	LOC123123483	-5.38008	1.99e-188	7.73e-185	down
LOC123131009	-6.58928	8.7e-06	5.04e-05	down	LOC123187073	2.86825	0.00125848	0.00772883	up	LOC123167037	-2.60783	2.23e-06	4.65e-05	down	LOC123171832	-3.05926	0.000941683	0.00567771	down						LOC123158306	-5.5775	0.000880997	0.00398177	down	LOC123186941	5.37939	1.24e-18	5.52e-17	up
LOC123054912	6.58908	1.28e-13	2.13e-12	up	LOC123127904	-2.8666	9.02e-06	0.000118433	down	LOC123087255	2.60734	6.08e-05	0.000714961	up	LOC123077185	3.05875	4.1e-24	2.91e-21	up						LOC123085170	-5.5682	0.00129196	0.00555971	down	LOC123077872	-5.37634	0.00232993	0.00985604	down
LOC123125999	-6.58629	8.26e-07	5.75e-06	down	LOC123157158	2.86333	0.00422097	0.0206636	up	LOC123162358	-2.6061	4.04e-11	4.04e-09	down	LOC123074226	-3.05392	2.46e-12	2.08e-10	down						LOC123063034	-5.5664	0.000665262	0.00312739	down	LOC123103603	-5.37519	0.00219819	0.0093779	down
LOC123060655	-6.58561	4.88e-67	1.21e-64	down	LOC123112127	2.86099	0.00131485	0.00801001	up	LOC123044298	-2.60597	3.68e-05	0.000472732	down	LOC123166773	3.05272	0.000421353	0.00295095	up						LOC123163693	5.55982	0.000957264	0.00428354	up	LOC123080383	-5.37519	0.00219819	0.0093779	down
LOC123088045	6.58437	2.2e-86	9.2e-84	up	LOC123150588	2.85766	0.00305259	0.0159152	up	LOC123077218	2.60565	0.000964897	0.00674074	up	LOC123134307	-3.04993	0.00750318	0.0304091	down						LOC123124286	5.55834	0.000684961	0.00320694	up	LOC123124419	5.37401	0.00257812	0.0107408	up
LOC123181803	6.58355	2.51e-06	1.6e-05	up	LOC123062577	2.85112	0.00981168	0.0403903	up	LOC123139598	-2.60407	0.00177311	0.0109625	down	LOC123127904	-3.04528	2.28e-05	0.000253711	down						LOC123103831	-5.55833	5.44e-88	3.19e-85	down	LOC123058369	-5.37041	6.88e-08	8.54e-07	down
LOC123100672	6.58351	2.47e-15	4.85e-14	up	LOC123134486	2.84897	2.18e-16	6.61e-14	up	LOC123105184	2.60364	0.000301553	0.00264801	up	LOC123139371	-3.04513	8.19e-08	2.03e-06	down						LOC123065771	-5.55252	2.91e-06	2.43e-05	down	LOC123099358	5.3704	0.00304529	0.0123403	up
LOC123096558	6.58339	2.2e-21	7.09e-20	up	LOC123096242	2.84752	0.000918307	0.00597438	up	LOC123164169	2.59583	7.22e-05	0.00082408	up	LOC123147154	3.04298	1.4e-05	0.000168099	up						LOC123080895	-5.54999	9.47e-28	7.06e-26	down	LOC123112064	-5.36916	4.14e-87	2.68e-84	down
LOC123187885	6.58328	5.19e-15	9.93e-14	up	LOC123099923	2.84707	0.00982214	0.0404267	up	LOC123076077	2.59419	5.9e-05	0.000698263	up	LOC123183346	3.04128	1.08e-06	1.87e-05	up						LOC123082779	-5.54917	0.000943755	0.00422975	down	LOC123106505	5.36876	0.00238417	0.0100496	up
LOC123115741	6.58007	1.35e-38	1.16e-36	up	LOC123144662	2.84371	2.45e-07	5.31e-06	up	LOC123136025	-2.59172	0.000172661	0.00167807	down	LOC123171828	-3.03952	6.11e-06	8.24e-05	down						LOC123178261	-5.54628	2.23e-08	2.74e-07	down	LOC123105947	-5.36823	0.00375733	0.0147666	down
LOC123098068	6.57591	7.13e-40	6.68e-38	up	LOC123180231	2.84033	0.00537049	0.0250399	up	LOC123140038	-2.59076	2.99e-06	5.95e-05	down	LOC123072188	3.03842	8.05e-05	0.00074055	up						LOC123154378	-5.54453	0.000767465	0.00353608	down	LOC123143430	-5.36772	6.97e-76	3.24e-73	down
LOC123131731	6.56816	2.1e-05	0.000112757	up	LOC123041894	2.83854	5.11e-09	1.85e-07	up	LOC123175826	2.58866	0.00101876	0.00704501	up	TRNAR-ACG_15	-3.03574	0.00103911	0.00615027	down						LOC123126334	-5.53708	0.00109185	0.00479856	down	LOC123190702	-5.36722	1.61e-05	0.000124647	down
LOC123074256	-6.56748	1.04e-06	7.13e-06	down	LOC123072128	2.83796	1.03e-06	1.84e-05	up	LOC123051037	-2.5877	0.00377874	0.0198528	down	LOC123039904	3.03375	0.00714518	0.0292566	up						LOC123100132	-5.53293	2.11e-06	1.8e-05	down	LOC123088597	-5.36436	0.0022592	0.0095901	down
LOC123107238	-6.56719	9.74e-06	5.59e-05	down	LOC123090997	2.83653	4.97e-08	1.33e-06	up	LOC123110456	-2.58658	2.14e-16	7.57e-14	down	LOC123165085	3.03197	0.00881087	0.0344895	up						LOC543492	-5.53253	1.55e-18	6.06e-17	down	LOC123098555	-5.35935	0.000479683	0.00252956	down
LOC123086593	-6.56595	1.06e-05	6.05e-05	down	LOC123043198	2.8319	0.00928436	0.0387047	up	LOC123051568	-2.58519	2.91e-23	3.86e-20	down	LOC123142914	3.02953	5.89e-05	0.000566704	up						LOC123041746	-5.53189	0.000790986	0.00362876	down	LOC123190204	-5.35804	1.03e-99	9.04e-97	down
LOC123046562	-6.56445	1.85e-13	3.02e-12	down	LOC123110559	2.82362	0.00182789	0.010495	up	LOC123155813	2.58371	0.00129699	0.0085573	up	LOC123050221	3.02924	0.00833901	0.0330344	up						LOC123185285	-5.53189	0.000790986	0.00362876	down	LOC123124291	5.35282	0.00166611	0.00741092	up
LOC123058625	6.56441	1.72e-05	9.38e-05	up	LOC123061935	-2.82151	2.11e-05	0.000247242	down	LOC123085705	-2.57926	1.12e-20	9.92e-18	down	LOC123117849	3.02737	2.05e-07	4.52e-06	up						LOC123053542	-5.53096	2.72e-57	6.79e-55	down	LOC123093161	-5.35208	1.39e-05	0.000109191	down
LOC123068470	6.55821	4.17e-31	2.46e-29	up	LOC123071075	2.82115	0.00163346	0.00956344	up	LOC123044733	2.57819	0.000693221	0.0051766	up	LOC123148972	-3.02414	0.00401728	0.0183743	down						LOC732714	5.5306	2.65e-06	2.23e-05	up	LOC123121856	5.35191	0.000215245	0.00125495	up
LOC123105258	6.55806	2.35e-06	1.5e-05	up	LOC123163081	2.81941	0.0107673	0.0434662	up	LOC123106244	2.57613	8.43e-14	1.71e-11	up	LOC123107435	-3.0239	0.000148994	0.00124278	down						LOC123168221	-5.53038	0.000957269	0.00428354	down	LOC123168984	-5.3502	2e-41	3.22e-39	down
LOC123096104	-6.54613	9.78e-09	9.13e-08	down	LOC123104452	-2.81791	0.0119075	0.0470319	down	LOC123190083	-2.57346	0.00142962	0.0092528	down	LOC123086620	3.02234	0.00451859	0.0202142	up						LOC123064326	-5.52533	0.000841445	0.00382939	down	LOC123066712	5.34981	0.00167789	0.007456	up
LOC123160075	-6.5446	9.63e-09	9e-08	down	LOC123103486	2.8151	0.00415621	0.0204052	up	LOC123065395	-2.57328	0.00450354	0.0228474	down	LOC123149719	3.01892	7.72e-25	6.23e-22	up						LOC123124455	-5.52472	8.74e-12	1.73e-10	down	LOC123187888	-5.34858	0.00584582	0.0214525	down
LOC123096217	6.53823	4.09e-05	0.00020715	up	LOC123111798	2.8092	0.0015388	0.00910752	up	LOC123110273	-2.57231	0.000355358	0.00300708	down	LOC123101940	3.01833	2.65e-11	1.73e-09	up						LOC123053937	5.52299	1.26e-06	1.13e-05	up	LOC123159513	-5.34798	0.0126548	0.040791	down
LOC123075946	6.53255	2.43e-05	0.0001287	up	LOC123187655	2.80886	7.38e-14	1.01e-11	up	LOC123169240	-2.57057	0.00410991	0.021209	down	LOC123177459	3.01621	0.00292149	0.0141839	up						LOC123065856	5.52148	0.000778706	0.00358054	up	LOC123079406	5.34253	0.00156778	0.00703987	up
LOC123049395	6.53135	2.12e-05	0.000113771	up	LOC123050990	2.80658	0.00700947	0.0309403	up	LOC123166777	-2.56886	0.00011851	0.00123262	down	LOC123044473	3.01609	1.35e-06	2.27e-05	up						LOC123039986	-5.52042	0.00139065	0.00592715	down	LOC123085170	-5.34126	0.00832201	0.0287971	down
LOC123096801	-6.52859	6.18e-110	4.61e-107	down	LOC123107085	-2.80467	0.00141723	0.0085255	down	LOC123165932	2.56793	0.00625093	0.0294617	up	LOC123099464	3.01319	0.000611667	0.00400245	up						LOC123159061	5.51822	0.000718156	0.00333929	up	LOC123181694	-5.34117	0.00514271	0.0192721	down
LOC123082149	6.52797	4.61e-05	0.000230821	up	LOC123128757	-2.80302	0.00812942	0.0348027	down	LOC123177710	2.56392	2.53e-05	0.000347231	up	LOC123161767	3.01214	2.39e-05	0.000263882	up						LOC123041155	-5.51536	2.93e-25	1.89e-23	down	LOC123138703	-5.33805	0.00391186	0.0152915	down
LOC123078017	6.52384	5.79e-21	1.82e-19	up	LOC123072472	2.79565	0.00578351	0.0265465	up	LOC123071431	-2.56352	0.000632545	0.00481576	down	LOC123046476	3.01134	2.42e-05	0.00026649	up						LOC123117888	-5.51489	4.28e-93	2.78e-90	down	LOC123094382	5.33406	0.00191653	0.00836095	up
LOC123131310	-6.52161	1.32e-05	7.4e-05	down	LOC123047559	2.79547	3.45e-06	5.2e-05	up	LOC123050590	2.56339	0.000109329	0.00115812	up	LOC123116326	3.00827	0.00699534	0.0287735	up						LOC123145655	-5.51445	3.42e-44	5.31e-42	down	LOC123175202	-5.33372	1.52e-06	1.47e-05	down
LOC123132620	6.52151	2.97e-104	1.9e-101	up	LOC123071412	2.79352	0.00392045	0.0194739	up	LOC123145638	-2.56297	0.00325973	0.017691	down	LOC123106414	-3.00668	0.00111989	0.00653212	down						LOC123089270	-5.51251	0.00090472	0.00407663	down	TRNAY-GUA_9	-5.33352	0.00273982	0.0113084	down
LOC778386	6.51692	9.84e-21	3.03e-19	up	LOC123081633	-2.7896	0.000163875	0.00141379	down	LOC123091854	-2.55916	1.25e-09	7.85e-08	down	LOC123141593	3.00623	0.00288221	0.0140383	up						LOC123105402	-5.51216	9.07e-09	1.18e-07	down	LOC123185772	-5.33227	0.00783116	0.0273945	down
LOC123075813	-6.51556	2.2e-06	1.41e-05	down	LOC123132314	2.78577	0.000390419	0.00292272	up	LOC123076667	2.55911	0.00649434	0.0303358	up	LOC123159999	3.00475	1.26e-05	0.000153685	up						LOC123126125	-5.51082	5.98e-08	6.83e-07	down	LOC123062585	-5.32607	2.96e-46	5.68e-44	down
LOC123107438	-6.50947	1.85e-05	0.000100701	down	LOC123137285	2.78577	0.00120411	0.00744683	up	LOC123123008	2.55883	0.00183983	0.0112949	up	LOC123123994	2.99762	1.29e-06	2.18e-05	up						LOC123100006	-5.50994	2.97e-199	1.74e-195	down	LOC123104906	5.32584	0.00172703	0.00764322	up
LOC123049142	6.50618	1.61e-06	1.07e-05	up	LOC123107657	-2.78298	0.00899605	0.0377286	down	LOC123095688	2.55856	0.000227108	0.00209913	up	LOC123150264	2.99678	2.19e-05	0.000244968	up						LOC123130768	-5.50697	0.0013277	0.00569229	down	LOC123086266	5.32567	0.00204371	0.00881819	up
LOC123121984	6.50401	2.68e-06	1.7e-05	up	LOC123103015	-2.78244	0.000489406	0.00352049	down	LOC123049022	2.55825	1.42e-05	0.000216034	up	LOC123106190	2.99543	4.05e-05	0.000412232	up						LOC123135007	5.50586	1.76e-25	1.15e-23	up	LOC123154418	5.32242	0.00235372	0.00994173	up
LOC123089936	6.50294	2.98e-05	0.000155354	up	LOC123122919	-2.77885	0.000548187	0.00387797	down	LOC123071168	-2.55754	1.73e-07	5.43e-06	down	LOC123130723	-2.99467	5.19e-09	1.83e-07	down						LOC123119030	-5.50332	0.00012907	0.000738094	down	LOC123161775	5.32157	0.00044625	0.00237672	up
LOC123168583	-6.50281	8.88e-19	2.35e-17	down	LOC123103932	2.77638	2.67e-05	0.000301459	up	LOC123116705	2.55658	1.03e-13	2.05e-11	up	LOC123110323	2.99421	9.95e-10	4.31e-08	up						LOC123060502	-5.50229	2.13e-110	1.98e-107	down	LOC123066505	5.31953	0.00199246	0.00863869	up
LOC123062567	6.5024	7.18e-05	0.000344798	up	LOC123156299	2.77415	1.33e-10	7.58e-09	up	LOC123043602	2.55352	0.00466972	0.0234845	up	LOC123088069	2.99282	1.41e-18	4.25e-16	up						LOC123080734	-5.50098	2.45e-16	7.86e-15	down	LOC123140984	5.31953	0.00199246	0.00863869	up
LOC123166749	-6.50237	1.32e-05	7.38e-05	down	LOC123089270	-2.77414	1.24e-06	2.15e-05	down	LOC123049945	2.553	0.0068916	0.0317571	up	LOC123123357	-2.99136	0.00393285	0.0180617	down						LOC123094971	-5.50039	0.000134761	0.000767799	down	LOC123164426	5.31938	0.000298429	0.00166964	up
LOC123106716	6.5014	0.000171002	0.000754621	up	LOC123186640	-2.77376	0.0033885	0.0173293	down	LOC123058450	2.55042	0.00512968	0.0252913	up	LOC123074652	2.99078	0.00072558	0.00459068	up						LOC123114242	-5.49985	4.74e-140	8.83e-137	down	LOC123061615	5.31617	0.000259705	0.00147806	up
LOC123146958	-6.50032	2.58e-42	2.7e-40	down	LOC123151251	2.76841	0.00194997	0.0110728	up	LOC123167896	2.54828	0.000316272	0.00274598	up	LOC123072128	2.98634	9.53e-19	2.99e-16	up						LOC123106702	-5.4979	0.000937164	0.00420411	down	LOC123141339	5.30852	0.00300882	0.0122119	up
LOC123125360	6.49397	4.49e-15	8.63e-14	up	LOC123050043	-2.76593	0.0101891	0.0415896	down	LOC123043635	-2.54784	0.000352128	0.0029868	down	LOC123130802	-2.9861	1.5e-05	0.000178457	down						LOC123125977	-5.49513	3.23e-111	3.08e-108	down	LOC123068321	5.30834	9.5e-06	7.73e-05	up
LOC123189404	-6.49273	1.53e-05	8.45e-05	down	LOC123167618	-2.76266	0.0109867	0.0441709	down	LOC123069844	-2.54601	0.000547119	0.00428454	down	LOC123056363	2.98554	0.00923452	0.0358061	up						LOC123186295	-5.49465	0.000905923	0.00408071	down	LOC123116992	5.30226	0.00723407	0.0256212	up
LOC123117467	-6.49063	2.13e-05	0.000114058	down	LOC123079486	2.75663	1.36e-06	2.33e-05	up	LOC123081053	-2.54552	1.44e-14	3.46e-12	down	LOC123128496	2.98532	7.26e-06	9.55e-05	up						LOC123101821	5.49273	0.000672105	0.00315553	up	LOC123142915	5.29866	0.00285805	0.011707	up
LOC123127829	-6.48947	1.67e-14	3.02e-13	down	LOC123043178	2.75535	0.00561198	0.0259465	up	LOC123146130	-2.54479	0.0110779	0.0458781	down	LOC123089297	2.98132	0.00183382	0.00976969	up						LOC123094574	5.48946	0.00098047	0.0043716	up	LOC123057660	-5.29746	0.000341585	0.00187836	down
LOC123170292	-6.48703	1.43e-06	9.5e-06	down	LOC123076770	2.75433	1.06e-06	1.88e-05	up	LOC123157962	-2.54264	0.00778921	0.03497	down	LOC123085819	-2.97999	0.00209505	0.0108714	down						LOC123083253	5.4867	0.000843183	0.00383518	up	LOC123176816	-5.29717	5.7e-11	1.14e-09	down
LOC123112639	6.48332	1.26e-13	2.1e-12	up	LOC123184670	2.75311	0.00976383	0.0402441	up	LOC123085707	-2.53987	1.23e-24	2.21e-21	down	LOC123147435	2.97726	3.74e-07	7.63e-06	up						LOC123059142	5.48594	2.24e-16	7.21e-15	up	LOC123115654	5.29538	0.00286693	0.0117356	up
LOC123167076	6.4828	8.25e-249	9.41e-245	up	LOC123105184	-2.7521	0.000221472	0.0018225	down	LOC123099311	-2.53856	0.00731032	0.0332783	down	LOC123117847	2.97502	4.9e-34	1.77e-30	up						LOC123116305	-5.48412	6.93e-14	1.73e-12	down	LOC123124873	5.29461	4.61e-33	5.17e-31	up
LOC123117489	-6.48232	0.000530536	0.00207631	down	LOC123110676	2.75174	0.0128454	0.0499072	up	TRNAL-UAG_6	-2.53734	6.32e-08	2.29e-06	down	LOC123087589	2.97426	3.19e-21	1.47e-18	up						LOC123123773	-5.48031	0.00154489	0.00649311	down	LOC123110252	-5.29458	0.000349389	0.00191553	down
LOC123059500	6.47878	2.71e-08	2.37e-07	up	LOC123186918	2.75109	3.63e-06	5.43e-05	up	LOC123148935	-2.53692	0.00199675	0.0120411	down	LOC123134987	2.97258	1.35e-05	0.000163046	up						LOC542774	-5.46643	4.71e-106	3.9e-103	down	LOC123043704	5.2902	0.00170864	0.00757494	up
LOC123146109	-6.47871	1.29e-10	1.53e-09	down	LOC123116166	-2.74952	0.00918199	0.0383655	down	TRNAF-GAA_34	-2.5369	5.24e-05	0.000631568	down	LOC123065114	2.97239	3.07e-05	0.00032534	up						LOC123108033	-5.46446	0.000287916	0.00149992	down	LOC123082105	5.28839	0.00742613	0.0261828	up
LOC123124465	-6.47772	5.4e-05	0.000266404	down	LOC123061369	-2.74781	0.00485524	0.0230937	down	LOC123180441	-2.53689	0.000614731	0.0047041	down	LOC123080788	2.97196	0.00710276	0.0291285	up						LOC123039170	-5.46228	0.00185611	0.00758541	down	LOC123181923	5.28576	6.13e-05	0.000413467	up
LOC123141197	-6.47614	1.76e-05	9.6e-05	down	LOC123190569	2.74693	0.00189825	0.0108304	up	LOC123039308	2.53413	0.000595596	0.00458705	up	LOC123060438	-2.97138	0.000196091	0.00155717	down						LOC123039793	5.46122	0.00192089	0.00781101	up	LOC123115619	-5.28537	2.09e-05	0.000157571	down
LOC123094574	-6.47483	1.52e-05	8.39e-05	down	LOC542924	2.74371	0.000285769	0.00224997	up	LOC123084818	-2.53381	2.2e-07	6.64e-06	down	LOC123149491	-2.96921	0.000356629	0.00256884	down						LOC123159909	5.45858	9.75e-18	3.53e-16	up	LOC123075528	5.28457	0.00204653	0.00882627	up
LOC123114902	-6.4741	5.19e-05	0.000257204	down	LOC123089723	2.74352	1.05e-06	1.86e-05	up	LOC123079486	-2.53273	6.15e-05	0.000721948	down	LOC123189025	2.96785	0.000131858	0.00112184	up						LOC123044645	5.45716	6.04e-13	1.36e-11	up	LOC542774	-5.28258	4.41e-85	2.64e-82	down
LOC123050043	6.47341	0.000115379	0.000528803	up	LOC123132145	2.74279	0.00382162	0.01906	up	LOC123129135	-2.53117	9.9e-05	0.00106789	down	LOC123080798	2.96627	9.36e-06	0.000118889	up						LOC123188385	5.45624	0.000153036	0.00085944	up	LOC123092639	5.28236	0.00190181	0.00830604	up
LOC123108113	6.47091	4.87e-102	2.97e-99	up	LOC123158135	2.7335	0.000875626	0.00573658	up	LOC123130610	-2.53049	0.00144178	0.00931974	down	LOC123087523	2.96567	0.0014272	0.00796112	up						LOC123062398	5.45466	1.19e-36	1.38e-34	up	LOC123172879	-5.28063	0.00317946	0.0127958	down
LOC123170406	6.46996	2.6e-06	1.65e-05	up	LOC123162720	2.72682	3.67e-19	2.15e-16	up	LOC123068210	-2.52831	0.0010755	0.00735087	down	LOC123119215	-2.96296	0.00540282	0.0233428	down						LOC123116732	-5.44295	0.00112882	0.00494198	down	LOC123089778	-5.28041	1.68e-18	7.39e-17	down
LOC123063569	6.46824	3.93e-06	2.42e-05	up	LOC123107381	2.71772	0.000392365	0.00293464	up	LOC123096400	-2.52698	2.73e-06	5.52e-05	down	LOC123159429	2.96145	0.00778831	0.0313088	up						LOC123065186	-5.4414	0.00196086	0.00794892	down	LOC123060763	-5.27905	1.27e-108	1.35e-105	down
LOC123170213	6.46632	5.53e-05	0.000272011	up	LOC123119076	2.71624	0.0122101	0.0479164	up	LOC123062187	-2.5263	1.1e-11	1.26e-09	down	LOC123137674	-2.9598	0.012077	0.0444044	down						LOC123161145	-5.4414	0.00196086	0.00794892	down	LOC123042264	5.27806	0.00192209	0.00837981	up
LOC123108462	6.46491	4.62e-05	0.000231379	up	LOC123145532	2.71291	2.4e-07	5.21e-06	up	LOC123080950	-2.52465	0.0117028	0.0478501	down	LOC123164267	2.95654	1.71e-10	8.99e-09	up						LOC123159513	-5.43769	0.00141835	0.00602958	down	LOC123134681	5.27574	0.00230687	0.00977214	up
LOC123099302	6.46215	9.21e-21	2.85e-19	up	LOC123046552	-2.71224	1.2e-19	8.34e-17	down	LOC123103206	-2.52367	9.33e-05	0.00101755	down	LOC123135561	2.95497	0.0067417	0.0279498	up						LOC123064499	5.43645	3.85e-06	3.12e-05	up	LOC123167490	5.27489	0.00785326	0.0274541	up
LOC123170229	-6.4617	2.23e-05	0.000119384	down	LOC123187709	2.71179	6.62e-09	2.31e-07	up	LOC123156890	2.52275	2.85e-05	0.000383242	up	LOC123184339	-2.95231	0.00114645	0.0066599	down						LOC123125315	-5.42481	0.000241548	0.00128398	down	LOC123096350	-5.27087	0.00550093	0.0203818	down
LOC123074836	-6.46169	2.5e-06	1.59e-05	down	LOC123156479	2.71173	0.00933826	0.0388602	up	LOC123162469	-2.52237	7.83e-06	0.000131582	down	LOC123149385	2.95171	0.00167456	0.00907284	up						LOC123073812	5.42221	0.00141575	0.00602068	up	LOC123140837	-5.27021	0.00323253	0.0129773	down
LOC123116733	6.4613	6.51e-05	0.000315381	up	LOC123177303	2.7104	1.09e-06	1.92e-05	up	LOC123075620	-2.52223	3.54e-05	0.000458418	down	LOC123060920	2.95134	0.00392045	0.0180152	up						LOC123190016	5.41775	0.00106768	0.00470493	up	LOC100125738	5.2649	0.000153972	0.000935908	up
LOC123092946	-6.45965	2.38e-05	0.000126446	down	LOC123050787	2.70962	0.0024493	0.0132836	up	LOC123143560	-2.52173	1.2e-05	0.000188763	down	LOC123145575	-2.93794	0.00375781	0.0174113	down						LOC123168394	-5.41566	0.00139628	0.00594808	down	LOC123142150	5.26395	0.00237441	0.0100141	up
LOC123132056	6.45928	1.72e-127	1.9e-124	up	LOC123074164	-2.70936	0.00093063	0.00603934	down	LOC123068775	2.51475	2.34e-18	1.34e-15	up	LOC123138104	2.9372	1.05e-09	4.53e-08	up						LOC123185591	-5.4149	7.24e-10	1.11e-08	down	LOC123099935	5.26365	0.00281158	0.0115601	up
LOC123169969	-6.45839	2.74e-05	0.000144005	down	LOC123148817	2.70238	1.86e-07	4.19e-06	up	LOC123129100	-2.51413	0.00855211	0.037625	down	LOC123108379	2.93466	0.00113083	0.00658406	up						LOC123159295	-5.41426	0.0015656	0.00656333	down	LOC123073524	-5.26299	0.00266718	0.0110582	down
LOC123106509	-6.45551	1.85e-06	1.21e-05	down	LOC123076779	2.7019	9.74e-08	2.4e-06	up	LOC123081648	2.51326	0.00565941	0.027287	up	LOC123060094	-2.93157	0.00977293	0.0374839	down						LOC123087963	5.4104	0.00237929	0.0094034	up	LOC123094996	-5.26003	0.000818585	0.00402306	down
LOC123132053	6.45335	1.43e-169	3.17e-166	up	LOC123098693	2.69701	0.000425881	0.00313676	up	LOC123122520	-2.51227	1.57e-06	3.45e-05	down	LOC123049519	2.93054	0.00327638	0.0155973	up						LOC123084035	-5.41011	0.00256561	0.0100339	down	LOC123064913	5.25926	0.00896068	0.0306156	up
LOC123107130	-6.45205	9.12e-76	2.86e-73	down	LOC123072061	2.69693	5e-06	7.15e-05	up	LOC123105277	-2.51183	0.000292904	0.0025863	down	LOC123162279	2.92912	0.0108278	0.0406425	up						LOC123162123	-5.40435	0.00337962	0.0126752	down	LOC123189396	-5.25849	0.00345909	0.0137524	down
LOC123098647	-6.45098	1.75e-05	9.57e-05	down	LOC123162006	2.69412	0.00236503	0.0129285	up	LOC123077102	-2.51064	3.93e-08	1.52e-06	down	LOC123184298	2.9267	1.34e-07	3.11e-06	up						LOC123184960	5.40386	0.000168037	0.000932635	up	LOC123131980	5.25683	1.44e-05	0.000112469	up
LOC123065116	-6.45057	2.88e-07	2.16e-06	down	LOC123123034	2.69039	0.000400858	0.00298683	up	LOC123071849	2.51024	0.00285344	0.0159407	up	LOC123069139	2.92533	0.000475062	0.00325626	up						LOC123172784	-5.39915	0.000176963	0.000976365	down	LOC123070695	-5.25508	0.00314505	0.0126842	down
LOC123185574	6.4502	2.9e-06	1.83e-05	up	LOC123046495	2.6882	0.00129078	0.00788967	up	LOC123138371	-2.50733	0.00350555	0.0187052	down	LOC100682432	2.92447	3.98e-14	5.05e-12	up						LOC123184590	-5.39796	8.74e-06	6.58e-05	down	LOC123104470	5.25374	0.00323234	0.0129773	up
LOC123164827	-6.44792	2.91e-06	1.83e-05	down	LOC123045397	2.68748	0.00486511	0.0231318	up	LOC123115735	2.50357	8.84e-05	0.00097443	up	LOC123178484	2.92345	8.77e-10	3.85e-08	up						LOC123128547	-5.39707	5.69e-47	9.77e-45	down	LOC123063080	5.25325	0.000323682	0.00179191	up
LOC123057951	6.4471	9.45e-39	8.2e-37	up	LOC123155642	2.68689	5.41e-22	6.76e-19	up	LOC123167554	2.50328	0.00688302	0.0317237	up	LOC123052061	-2.92316	0.0135079	0.0484358	down						LOC123151651	5.39417	0.000248582	0.00131693	up	LOC123149996	5.2503	0.000540124	0.00280662	up
LOC123179474	-6.44568	9.1e-05	0.000426781	down	LOC123124400	-2.686	0.00946514	0.039266	down	LOC123142914	-2.50083	0.00425427	0.0218267	down	LOC123039949	-2.92211	0.000318409	0.00233667	down						LOC123050211	5.39403	0.000146248	0.000825559	up	LOC123153996	-5.25012	0.000437431	0.00233676	down
LOC123071460	-6.43862	8.47e-153	1.38e-149	down	LOC123084563	2.68548	0.00126825	0.00777415	up	LOC123099113	-2.49789	0.000935181	0.00657135	down	LOC123162206	2.91775	0.00833769	0.0330308	up						LOC123124934	-5.39258	9.45e-08	1.04e-06	down	LOC123120408	-5.24774	0.00480419	0.0181837	down
LOC123159888	-6.4374	1.39e-84	5.62e-82	down	LOC123040477	-2.67643	0.00259269	0.0139202	down	LOC123123448	2.49772	0.00222347	0.0130644	up	LOC123049485	-2.91398	0.0109655	0.0410516	down						LOC123098684	5.38807	4.33e-12	8.84e-11	up	LOC123176437	-5.24552	6.82e-09	1.01e-07	down
LOC123079307	6.43625	9.02e-05	0.000423279	up	LOC123115153	-2.67549	0.00141874	0.00853025	down	LOC123097571	2.49717	0.00115128	0.00776741	up	LOC123152239	2.91209	0.000171418	0.00139467	up						LOC123140775	-5.38771	5.78e-06	4.52e-05	down	LOC123141804	5.24494	0.00829489	0.0287191	up
LOC123059117	6.43181	3.85e-05	0.00019591	up	LOC123086114	2.67084	0.00248448	0.0134394	up	LOC123156794	-2.49643	0.000105272	0.0011236	down	LOC123132540	-2.91116	0.00587475	0.0249821	down						LOC123092772	-5.38755	1.36e-43	2.08e-41	down	LOC123083339	-5.24315	1.27e-06	1.25e-05	down
LOC123069762	6.43134	0.000120329	0.000548814	up	LOC543196	2.66769	0.000368486	0.00278357	up	LOC123186982	-2.49603	6.67e-11	6.18e-09	down	LOC123167832	2.91003	4.52e-16	8.55e-14	up						LOC123116470	5.38198	0.000979378	0.00436721	up	LOC123160574	5.24283	1.94e-05	0.000147234	up
LOC123048273	6.42807	4.37e-05	0.000219997	up	LOC123078735	2.66661	0.00749468	0.0326395	up	LOC123183416	-2.49576	0.00710128	0.0325373	down	LOC123164168	-2.9064	3.74e-22	2.03e-19	down						LOC123116786	-5.38132	0.000224923	0.00120687	down	LOC123176681	-5.2409	0.00351344	0.0139361	down
LOC123144960	-6.4272	2.37e-05	0.000125764	down	LOC123044741	2.66621	0.00352429	0.0178675	up	LOC123110171	2.49213	0.00100436	0.00696896	up	LOC123135614	2.90625	0.00474167	0.0210238	up						LOC123101706	5.38087	0.00130983	0.00562777	up	LOC123059500	-5.23987	1.78e-62	6.04e-60	down
LOC542781	6.42404	3.75e-154	6.37e-151	up	LOC123132514	2.65908	0.008352	0.035532	up	LOC123059785	-2.49176	0.00100696	0.00698222	down	LOC123162635	-2.90609	0.00235841	0.0119511	down						LOC123080242	-5.38061	0.00151115	0.00636927	down	LOC123147577	-5.23832	2.18e-05	0.00016403	down
LOC123094902	-6.42226	2.08e-05	0.000111682	down	LOC123070476	2.65666	2.33e-09	9.36e-08	up	LOC123071399	-2.49023	8.19e-12	9.76e-10	down	LOC123043635	2.90319	3.74e-06	5.44e-05	up						LOC123131714	5.37897	0.00106986	0.00471377	up	LOC123076924	-5.23407	0.000521115	0.00272187	down
LOC123095935	-6.41844	2.84e-05	0.000148363	down	LOC123100032	2.65642	0.00235813	0.0129032	up	LOC123149067	-2.48997	0.0002215	0.00205738	down	LOC123120233	-2.90125	4.9e-06	6.83e-05	down						LOC123041682	-5.37788	0.000285151	0.00148693	down	LOC123125059	5.23397	0.00869265	0.0298371	up
LOC123190339	6.41746	1.48e-30	8.48e-29	up	LOC123055014	2.65488	0.00394492	0.0195681	up	LOC123105790	2.48995	0.000682243	0.00511204	up	LOC123177386	2.90074	6.52e-07	1.22e-05	up						LOC123076882	5.37756	1.84e-06	1.59e-05	up	LOC123171288	-5.23268	1.03e-06	1.02e-05	down
LOC123099419	6.41536	7.4e-06	4.34e-05	up	LOC123139937	2.65451	1.28e-05	0.000160448	up	LOC123047573	-2.4888	5.18e-08	1.94e-06	down	LOC123102248	2.89797	0.00717997	0.0293673	up						LOC123050536	-5.37744	0.00262386	0.01023	down	LOC123107602	-5.23064	0.00432302	0.0166415	down
LOC123148923	-6.41451	8.19e-06	4.77e-05	down	LOC123125538	2.65245	0.000282084	0.00222493	up	LOC123087361	2.48857	0.00530379	0.0259517	up	LOC123136433	-2.89683	0.000109286	0.000959746	down						LOC123086578	-5.37738	0.00208791	0.00839052	down	LOC123093130	-5.22854	0.00118761	0.00554932	down
LOC123075646	-6.40903	2.8e-05	0.00014673	down	LOC123101436	-2.65047	0.00344738	0.0175632	down	LOC123084581	-2.48761	0.00402152	0.0208428	down	LOC123123467	2.89548	6.75e-08	1.72e-06	up						LOC123080000	5.3771	0.000976138	0.00435465	up	LOC123124712	5.22743	0.0030265	0.0122751	up
LOC123127315	-6.40627	1.84e-11	2.42e-10	down	LOC123136433	-2.64863	0.000328687	0.00252859	down	LOC123071040	-2.48683	0.00962302	0.0411575	down	LOC123040809	2.89317	0.00110474	0.00645763	up						LOC123055596	-5.37668	0.00644776	0.021916	down	LOC123048716	5.22743	0.0030265	0.0122751	up
LOC123134285	-6.40417	2.69e-06	1.7e-05	down	LOC123123993	-2.64724	8.48e-11	5.06e-09	down	LOC123137223	-2.48436	0.000504341	0.00400774	down	LOC123107975	2.89184	7.61e-14	9.08e-12	up						LOC123073750	5.37625	2.86e-09	4.03e-08	up	LOC123068538	5.22647	0.000341598	0.00187836	up
LOC123095745	6.39829	7.17e-05	0.000344337	up	LOC123156490	2.64592	1.62e-06	2.7e-05	up	LOC123127632	2.48322	0.00986898	0.0419778	up	LOC123077943	-2.89049	8.13e-07	1.47e-05	down						LOC123049115	5.37617	0.000966857	0.00432171	up	LOC123176636	-5.22535	1.07e-07	1.28e-06	down
LOC123119185	-6.39793	2.45e-06	1.56e-05	down	LOC123046910	2.64478	3.73e-06	5.55e-05	up	LOC123063762	-2.48	2.75e-17	1.16e-14	down	LOC123145623	2.89044	0.000107104	0.000942653	up						LOC123062585	-5.37603	6.64e-57	1.63e-54	down	LOC123051205	5.22464	0.00882811	0.0302373	up
LOC123082346	6.39518	4.8e-05	0.000239511	up	LOC123115969	-2.64372	1.1e-05	0.000140094	down	LOC123082824	-2.47803	0.000227402	0.00210158	down	LOC123176989	2.88775	8.63e-06	0.000110842	up						LOC123057725	-5.3706	1e-29	8.38e-28	down	LOC123070252	-5.22435	8.05e-19	3.65e-17	down
LOC123142027	6.39518	4.8e-05	0.000239511	up	LOC123101940	2.64107	0.000228004	0.00186763	up	LOC543318	-2.47672	1.06e-11	1.23e-09	down	LOC123179002	-2.88749	0.00377772	0.0174782	down						LOC123125948	5.36845	0.00106491	0.00469572	up	LOC123050930	-5.22193	0.000634139	0.0032232	down
LOC123039175	-6.39395	2.53e-05	0.000133719	down	LOC123071573	2.6399	0.000384025	0.00288045	up	LOC123137360	-2.47634	2.41e-11	2.55e-09	down	LOC543440	-2.8861	0.000212234	0.00166309	down						LOC123085255	-5.36647	1.38e-86	7.83e-84	down	LOC123062846	-5.22077	0.000472994	0.00249799	down
LOC123150069	6.39252	5.82e-05	0.000285146	up	LOC123057708	-2.63547	1.88e-07	4.24e-06	down	LOC123169670	2.47395	5.06e-05	0.000613856	up	LOC123137909	2.88605	0.000189155	0.00151175	up						LOC123190777	-5.36572	2.73e-09	3.87e-08	down	LOC123133392	-5.21981	4.17e-120	5.59e-117	down
LOC123129194	-6.39098	7.49e-05	0.000357996	down	LOC123092122	2.63538	0.0110497	0.0443767	up	LOC123069122	2.47377	3.06e-05	0.000405809	up	LOC123159308	-2.88238	3.92e-06	5.66e-05	down						LOC123124419	5.35687	0.00226262	0.00900262	up	LOC123117684	-5.2198	1.71e-50	3.82e-48	down
LOC123105230	-6.39097	3.81e-05	0.000194062	down	LOC123129076	2.63455	5.07e-06	7.23e-05	up	LOC123156300	-2.47337	6.56e-06	0.000113323	down	LOC123098983	2.8822	0.00812261	0.0323531	up						LOC123056100	-5.35568	0.00165241	0.00686341	down	LOC123040683	-5.21766	1.23e-12	3.01e-11	down
LOC123141236	-6.38947	1.04e-14	1.93e-13	down	LOC123054608	2.63137	7.43e-05	0.000723554	up	LOC123104267	-2.47182	1.03e-06	2.41e-05	down	LOC123123954	2.88192	2.18e-36	1.1e-32	up						LOC123115660	5.35268	0.00198785	0.00804083	up	LOC123107231	5.21718	0.00341377	0.0136035	up
LOC100037615	-6.38813	0.000152153	0.000679511	down	LOC123085705	2.63053	0.000485511	0.00349875	up	LOC123077943	2.47127	3.7e-05	0.000474574	up	LOC123162008	-2.88157	6.39e-05	0.000607707	down						LOC123106505	5.35175	0.0020674	0.00831868	up	LOC123056755	5.21693	3.46e-24	2.39e-22	up
LOC123076297	-6.38703	4.23e-08	3.61e-07	down	LOC123043720	2.62925	4.46e-13	4.92e-11	up	LOC123051220	-2.47037	2.35e-08	9.74e-07	down	LOC123040580	-2.87827	0.000129861	0.00110874	down						LOC123049583	-5.34949	0.00250957	0.0098391	down	LOC123073599	-5.21521	1.58e-15	5.29e-14	down
LOC123154401	-6.38536	3.05e-05	0.000158674	down	LOC123131623	2.62336	0.00172265	0.00999727	up	LOC123187474	-2.46989	0.0081974	0.0363588	down	LOC123190083	2.87458	4.57e-05	0.000458124	up						LOC123089820	-5.34724	1.53e-18	6e-17	down	LOC123051853	5.21518	0.00282607	0.0116063	up
LOC123048860	6.38236	2.12e-11	2.76e-10	up	LOC123123370	-2.62329	2.54e-08	7.43e-07	down	LOC123062950	2.4692	0.00797967	0.0356333	up	LOC123087393	2.87437	1.63e-12	1.43e-10	up						LOC123073841	-5.34534	4.07e-13	9.38e-12	down	LOC123042738	-5.21465	0.000527925	0.00275216	down
LOC123048967	-6.38167	2.33e-08	2.06e-07	down	LOC123172321	-2.62177	0.00116053	0.00723831	down	LOC123119446	-2.46878	0.00411072	0.0212116	down	LOC123123472	2.87426	4.48e-10	2.11e-08	up						LOC123128273	-5.34399	1.11e-05	8.14e-05	down	LOC123115377	5.21243	0.00593982	0.0217437	up
LOC123106838	-6.37994	3.96e-05	0.00020116	down	LOC123041315	-2.62073	0.00869478	0.0367109	down	LOC123097712	-2.46734	0.000242908	0.00222	down	LOC123054802	-2.86535	1.88e-19	6.74e-17	down						LOC123185574	-5.33639	3.26e-11	6.01e-10	down	LOC123170029	-5.21198	6.78e-45	1.24e-42	down
LOC123111601	6.37854	5.37e-142	7.27e-139	up	LOC123180784	2.62015	0.000265479	0.00211423	up	LOC123055080	2.46688	0.00703405	0.032285	up	LOC123127269	2.86381	0.00667627	0.0277331	up						LOC123125273	5.33618	0.00136919	0.00584787	up	LOC123184343	5.21154	0.00300257	0.0121895	up
LOC123050015	6.37775	9.11e-06	5.26e-05	up	LOC123169821	2.61982	0.00466837	0.0223855	up	LOC123065620	2.4624	0.000133301	0.00135507	up	LOC123130920	2.86286	1.29e-26	1.36e-23	up						LOC123124291	5.33618	0.00136919	0.00584787	up	LOC123165430	-5.21028	0.00722195	0.0255843	down
LOC123141888	-6.37588	2.8e-05	0.00014689	down	LOC123089725	2.61715	0.00020628	0.00171482	up	LOC123039949	2.46117	0.00513606	0.02531	up	LOC123152136	2.86221	0.00219967	0.0113091	up						LOC123059348	-5.33523	7.57e-106	6.14e-103	down	LOC123106630	5.20947	0.00256383	0.0106894	up
LOC100037579	6.37021	6.5e-17	1.47e-15	up	LOC123161408	2.6168	2.84e-08	8.17e-07	up	LOC123054149	2.45994	0.00209566	0.0124905	up	LOC123170784	2.86061	0.000627713	0.0040835	up						LOC123165430	-5.33406	0.0020302	0.00819192	down	LOC123168604	5.20782	0.00520974	0.0194853	up
LOC123041376	6.36691	4.11e-24	1.62e-22	up	LOC123038318	2.61356	0.000194618	0.00163413	up	LOC123165581	2.45961	2.48e-07	7.33e-06	up	LOC123110907	2.85548	3.76e-08	1.03e-06	up						LOC123066712	5.33328	0.00137825	0.00588074	up	LOC123106536	5.20728	7.43e-18	3.05e-16	up
LOC123075042	-6.36468	3.25e-05	0.000168008	down	LOC123138104	2.61275	0.000796429	0.00529651	up	LOC123170172	-2.45906	0.000194579	0.00184948	down	LOC123178888	2.85502	0.0100069	0.0382095	up						LOC123051480	5.33215	0.00127703	0.00550384	up	LOC123042299	-5.20481	0.000559642	0.00289498	down
LOC123045676	-6.36085	3.21e-05	0.000166056	down	LOC123091803	2.61101	0.0026571	0.0142099	up	LOC123080040	-2.4578	0.00847887	0.0373578	down	LOC123134281	2.85316	8.73e-06	0.000111981	up						LOC123058085	-5.32642	0.000242646	0.00128931	down	LOC123119107	-5.20262	3.13e-11	6.48e-10	down
LOC123073595	6.36067	6.29e-05	0.000305912	up	LOC123068532	2.60936	4.77e-11	3.06e-09	up	LOC123059038	2.45586	0.000201971	0.00190824	up	LOC123066898	-2.85234	0.00322634	0.0153972	down						LOC123150203	-5.32642	0.000242646	0.00128931	down	LOC123108353	-5.20249	0.000525962	0.00274315	down
LOC123047096	6.3572	5.49e-05	0.000270409	up	LOC123150306	2.60808	0.000103257	0.000957099	up	LOC123059904	-2.45507	1.24e-08	5.7e-07	down	LOC101290577	2.85121	2.66e-12	2.23e-10	up						LOC123098405	5.32607	0.00181853	0.00745038	up	LOC123046469	-5.19463	5.29e-14	1.51e-12	down
LOC123074933	6.35388	8.67e-05	0.000408548	up	LOC123185114	-2.60631	0.011828	0.0467897	down	LOC123074864	2.45507	0.00125421	0.00833181	up	LOC123140061	-2.85095	0.0135779	0.0486317	down						LOC123175974	-5.32607	3.41e-13	7.93e-12	down	LOC123152284	-5.19404	0.000988222	0.00473764	down
LOC123151266	6.35239	1.97e-14	3.55e-13	up	LOC123177699	-2.60547	0.00592216	0.027063	down	LOC123167235	-2.45362	1.24e-10	1.05e-08	down	LOC123124320	2.85034	0.00164431	0.00894022	up						LOC123094044	-5.3255	9.48e-16	2.88e-14	down	LOC123140129	-5.19292	3.41e-13	8.91e-12	down
LOC123105916	6.34258	3.79e-58	6.99e-56	up	LOC123137909	2.60494	0.000362609	0.00274666	up	LOC123042020	2.45359	0.00742007	0.0336625	up	LOC123102062	-2.84962	0.00394405	0.0181006	down						LOC123090536	5.32514	0.0012195	0.00528813	up	LOC123051520	-5.1918	1.51e-106	1.51e-103	down
LOC123080881	6.34129	6.05e-118	5.3e-115	up	LOC123144986	-2.60374	0.00378422	0.0189176	down	LOC123099615	2.45199	0.00399305	0.0207312	up	LOC123140724	2.84834	0.000651434	0.00421541	up						LOC123090532	5.32514	0.0012195	0.00528813	up	LOC123077324	5.187	2.15e-05	0.00016213	up
LOC123099349	-6.34114	3.88e-17	9e-16	down	LOC123112085	2.60286	4.61e-05	0.000481378	up	LOC123062557	-2.45174	2.3e-06	4.77e-05	down	LOC123068055	2.84831	0.000221653	0.00172531	up						LOC123080251	5.32433	0.00150174	0.00633545	up	LOC123156466	5.18655	0.0124407	0.0402121	up
LOC123060565	6.3404	4.98e-93	2.47e-90	up	LOC123143314	2.60139	5.38e-07	1.05e-05	up	LOC123104742	-2.45149	0.011241	0.0463766	down	LOC123077279	2.84591	2.42e-08	7.04e-07	up						LOC123184338	-5.32167	0.00283299	0.0109175	down	LOC123086593	5.18485	0.00436038	0.016764	up
LOC123170329	-6.33931	3.89e-06	2.39e-05	down	LOC123046473	2.60053	0.00514203	0.0241858	up	LOC123056755	-2.44959	0.00994102	0.042188	down	LOC123171064	-2.84406	8.58e-05	0.000782035	down						LOC123153229	-5.32067	0.00271527	0.0105338	down	LOC123123470	-5.18391	5.67e-10	9.88e-09	down
LOC123176612	6.33868	8e-05	0.000380047	up	LOC123054176	2.59924	0.000238455	0.00193676	up	LOC123176429	2.44784	0.0100884	0.0426792	up	LOC123181525	2.84351	0.0113952	0.0423907	up						LOC123138122	5.32006	0.00136605	0.00583721	up	LOC123161375	-5.18016	9.11e-22	5.26e-20	down
LOC123077958	-6.33599	3.44e-05	0.000176964	down	LOC123077976	2.59776	0.00562562	0.0259967	up	LOC123093190	-2.44767	7.41e-06	0.000125276	down	LOC123079974	2.84212	2.88e-05	0.000308724	up						LOC123074275	5.31922	6.18e-05	0.000382094	up	LOC123094552	5.1771	1.56e-09	2.54e-08	up
LOC123127901	6.33481	1.11e-07	8.89e-07	up	LOC123121166	2.59752	0.00264956	0.0141767	up	LOC123175948	-2.44665	3.63e-10	2.68e-08	down	LOC123141939	-2.84049	0.0116447	0.0431262	down						LOC123107226	5.31921	0.00124973	0.00540379	up	LOC123177317	5.17643	0.00368557	0.0145264	up
LOC123188455	6.33206	6.48e-08	5.38e-07	up	LOC123051699	2.59701	0.000145387	0.00127725	up	LOC123143314	-2.44482	1.76e-09	1.06e-07	down	LOC123148453	2.83846	4.22e-10	2e-08	up						LOC123083517	5.31812	0.00125289	0.00541544	up	LOC123187869	-5.17281	5.01e-29	4.67e-27	down
LOC123079861	-6.32958	3.74e-06	2.31e-05	down	LOC123068732	2.59676	0.00329532	0.0169314	up	LOC123068055	-2.44419	0.00583453	0.0279286	down	LOC123103932	2.83775	7.63e-06	9.97e-05	up						LOC123176681	-5.31545	0.00213235	0.00854565	down	LOC123061634	-5.17259	1.79e-25	1.34e-23	down
LOC123039993	6.32604	8.17e-05	0.000386808	up	LOC123149789	-2.59674	1.3e-06	2.24e-05	down	LOC123159547	-2.44414	0.00733136	0.0333486	down	LOC123059766	2.83341	0.00648429	0.027063	up						LOC542781	-5.3145	1.08e-196	5.54e-193	down	LOC123160209	-5.17207	0.000593191	0.00304615	down
LOC123082057	6.32314	7.1e-05	0.000341238	up	LOC123066445	-2.59655	0.00110466	0.00695997	down	LOC123042056	2.44413	0.00340512	0.0182822	up	LOC123123201	2.83332	0.00148229	0.00821045	up						LOC123096558	-5.3116	1.89e-60	5.18e-58	down	LOC123135007	5.17132	3.5e-24	2.41e-22	up
LOC123147939	-6.32235	6.35e-05	0.000308308	down	LOC123139774	2.59503	2.76e-05	0.000310036	up	LOC123085706	-2.44367	3.63e-24	5.78e-21	down	LOC123173092	2.83314	0.000171398	0.00139467	up						LOC123103015	5.31117	1.08e-05	7.96e-05	up	LOC123143423	-5.16888	1.43e-79	7.25e-77	down
LOC123041095	6.32188	1.7e-07	1.32e-06	up	LOC123143802	-2.5946	3.11e-08	8.87e-07	down	LOC123113683	-2.44366	0.00529654	0.0259296	down	LOC123080346	2.83259	9.16e-05	0.000826147	up						LOC123104906	5.31006	0.00140361	0.00597525	up	LOC123133584	5.16853	0.0103973	0.0346631	up
LOC123043683	6.32066	6.51e-05	0.00031521	up	LOC123137019	2.59296	1.91e-08	5.81e-07	up	LOC123114804	2.44198	0.00438668	0.0223621	up	LOC123113542	-2.83176	4.07e-30	7.53e-27	down						LOC123086266	5.30985	0.00170161	0.0070403	up	LOC123065814	5.16828	0.00114902	0.00539613	up
LOC543097	-6.31948	2.23e-26	1.01e-24	down	LOC123085706	2.59247	3.69e-05	0.00039741	up	LOC123117545	2.44192	0.00708863	0.0324939	up	LOC123165588	2.82884	7.81e-07	1.42e-05	up						LOC123148063	-5.30958	4.82e-25	3.07e-23	down	LOC123113902	5.16608	0.0128061	0.0411886	up
LOC123104531	6.31909	0.000104189	0.000482281	up	LOC123091384	-2.5923	0.000557278	0.00393129	down	LOC123186319	-2.44176	0.00183064	0.0112522	down	LOC123180146	2.8263	8.88e-25	7.02e-22	up						LOC123154418	5.30668	0.00199192	0.00805571	up	LOC123081222	-5.16581	0.00431794	0.0166259	down
LOC123049590	6.31885	8.04e-05	0.000381704	up	LOC123172598	2.59095	4.26e-05	0.000450333	up	LOC123177303	-2.43767	6.91e-11	6.37e-09	down	LOC123143802	-2.82426	7.15e-05	0.000668449	down						LOC123147133	-5.30624	0.00217128	0.0086807	down	LOC123105402	-5.16544	7.91e-09	1.16e-07	down
LOC123042063	6.31855	7.15e-06	4.2e-05	up	LOC123043539	2.59021	0.000442357	0.00323172	up	LOC123097457	-2.43745	0.00964432	0.0412307	down	LOC123131012	2.82425	0.00814849	0.0324235	up						LOC123143417	-5.30487	3.61e-104	2.85e-101	down	LOC123060502	-5.16408	4.33e-77	2.09e-74	down
LOC123039994	6.31597	8.21e-05	0.000388568	up	LOC123046335	2.58631	0.000980313	0.00630817	up	LOC123158989	-2.43556	0.00101458	0.00702424	down	LOC123120412	2.82338	0.000190373	0.00151844	up						LOC123066505	5.30396	0.00164622	0.00684153	up	LOC123094779	-5.16372	2.46e-13	6.55e-12	down
LOC123176610	6.31591	8.38e-05	0.000395739	up	LOC123160342	-2.5862	0.0028574	0.0150744	down	LOC123124377	2.43488	0.000114428	0.00120026	up	LOC123162832	2.82164	0.0128776	0.046695	up						LOC123140984	5.30396	0.00164622	0.00684153	up	LOC123064326	-5.16203	0.0139764	0.044255	down
LOC123044467	-6.31554	3.97e-06	2.44e-05	down	LOC123121247	2.58564	0.00154067	0.00911548	up	LOC123120412	-2.4322	0.00708576	0.0324849	down	LOC123048255	2.81944	0.000543146	0.00362866	up						LOC123186993	-5.30274	1.56e-09	2.29e-08	down	LOC123074133	5.161	0.00306667	0.0124151	up
LOC123150270	6.31416	4.01e-153	6.67e-150	up	LOC123122507	2.58412	5.95e-17	2.08e-14	up	LOC123114155	-2.43149	0.00082641	0.0059638	down	LOC123113213	2.81767	3.43e-10	1.66e-08	up						LOC123083151	-5.30246	0.00213205	0.00854487	down	LOC123177226	5.16035	0.00106383	0.00504705	up
LOC123042936	6.31365	2.18e-05	0.000116991	up	LOC123117252	2.58252	0.00435919	0.0212044	up	LOC123111975	-2.43005	2.01e-10	1.6e-08	down	LOC123090527	2.81748	1.32e-27	1.54e-24	up						TRNAL-UAG_33	-5.30049	0.00196914	0.00797658	down	LOC123133358	5.15873	0.00317746	0.0127897	up
LOC123125993	-6.31192	5.12e-08	4.31e-07	down	LOC123112892	-2.58007	0.0031615	0.0163843	down	LOC123160201	-2.42904	0.0083596	0.036948	down	LOC123149510	2.81737	3.71e-12	2.99e-10	up						LOC123041417	-5.30022	0.000275501	0.00144111	down	LOC123123734	-5.1558	0.0129167	0.0414912	down
LOC123063261	-6.30869	8.19e-05	0.000387841	down	LOC123159115	2.57995	0.000339608	0.00260085	up	LOC123158430	-2.42764	5.01e-07	1.32e-05	down	LOC123165284	-2.81663	0.0121698	0.0446764	down						LOC123061615	5.30002	0.000222043	0.00119321	up	LOC123121596	-5.15514	1.44e-94	1.14e-91	down
LOC123150765	-6.30628	4.57e-11	5.7e-10	down	LOC123059904	2.5782	1.46e-13	1.84e-11	up	LOC123093048	-2.42752	0.000289733	0.00256224	down	LOC123165581	-2.81224	3.75e-08	1.03e-06	down						LOC123179881	-5.29978	5.66e-42	8.27e-40	down	LOC123057941	5.15469	8.23e-07	8.34e-06	up
LOC123190226	6.30199	5.34e-71	1.48e-68	up	LOC123186192	2.57642	0.00489146	0.0232276	up	LOC123168326	-2.4275	0.00126878	0.00840918	down	LOC123072927	2.81137	0.00315108	0.0150978	up						LOC123106852	-5.29868	0.00205226	0.00826753	down	LOC123096452	5.1542	0.00567839	0.020932	up
LOC123163667	-6.30118	5.17e-05	0.000256061	down	LOC123139467	2.5755	0.00403001	0.0199018	up	LOC123145936	-2.42624	0.00686892	0.0316771	down	LOC123049911	2.81078	0.00119257	0.00688201	up						LOC123043563	-5.29313	2.09e-05	0.000144274	down	LOC123151702	5.15305	0.0107606	0.0356257	up
LOC100049041	6.30109	2.1e-107	1.44e-104	up	LOC123110299	2.57517	1.16e-14	2.01e-12	up	LOC123154067	-2.42611	1.34e-06	3.02e-05	down	LOC123139300	2.80923	6.71e-22	3.54e-19	up						LOC123141339	5.29152	0.00261579	0.0102053	up	LOC123186705	-5.15114	0.0133104	0.0425335	down
LOC123075486	-6.30007	5.92e-05	0.00028958	down	LOC123154606	2.57353	0.00950344	0.0393856	up	LOC123143629	-2.42489	0.00238593	0.0138206	down	LOC123122328	2.80629	0.000110039	0.000964686	up						LOC123100331	-5.29115	0.00201488	0.0081349	down	LOC123087698	-5.15103	0.00543425	0.0201795	down
LOC123083262	6.29073	0.000405868	0.00163325	up	LOC123125894	2.56967	6.21e-07	1.19e-05	up	LOC123130802	2.42479	0.00033923	0.00290107	up	LOC123057708	-2.80623	2.7e-07	5.74e-06	down						LOC123123046	-5.28933	0.00220023	0.0087812	down	LOC123115452	-5.15082	2.37e-20	1.22e-18	down
LOC123134001	6.28887	2.77e-39	2.5e-37	up	LOC123106872	-2.56929	0.00213446	0.0119109	down	LOC123143972	-2.42317	3.32e-12	4.47e-10	down	LOC123147578	2.80608	2.29e-08	6.71e-07	up						LOC123161841	-5.28749	0.00261285	0.0101948	down	LOC123113816	-5.15079	1.2e-126	1.89e-123	down
LOC123085846	-6.28801	5.67e-05	0.000278475	down	LOC123047202	2.56913	0.00120908	0.00747389	up	LOC123134896	-2.42122	0.00302278	0.0166853	down	LOC123091980	2.80584	2.36e-07	5.07e-06	up						LOC123175679	5.28604	0.00199923	0.00808167	up	LOC123124201	5.15024	0.00438346	0.0168362	up
LOC123107278	6.28413	8.84e-05	0.000415657	up	LOC123039308	-2.56695	0.000766981	0.00513763	down	LOC123101889	-2.4204	0.00209233	0.0124764	down	LOC123077058	2.8035	1.48e-51	3.74e-47	up						LOC123143338	5.28546	0.000270885	0.00142022	up	LOC780617	5.14923	0.00315628	0.0127219	up
LOC123150812	-6.28399	5.7e-06	3.4e-05	down	LOC123067905	2.56327	0.000233952	0.00190821	up	LOC123125276	-2.41999	1.04e-26	2.56e-23	down	LOC123127903	-2.80251	0.000197395	0.00156501	down						LOC123050269	-5.28496	0.00323376	0.0122051	down	LOC123096848	5.14693	0.003174	0.0127782	up
LOC123153130	6.28276	0.000167544	0.000740751	up	LOC123088350	2.56322	3.99e-10	1.96e-08	up	LOC123172498	2.41681	5.18e-05	0.000625785	up	LOC123148331	2.80154	0.00374901	0.01738	up						LOC123050049	-5.2849	0.00285679	0.0109928	down	LOC123168068	-5.14583	0.00519639	0.0194474	down
LOC123119709	6.2827	8.77e-05	0.000412432	up	LOC123076852	2.56298	0.00983866	0.0404813	up	LOC123080602	-2.4142	0.00754795	0.0341234	down	LOC123180119	2.79956	6.35e-06	8.53e-05	up						LOC123079744	-5.28377	9.74e-77	4.09e-74	down	LOC123097831	5.14219	0.00336688	0.0134455	up
LOC123056589	6.2751	0.000341208	0.00139908	up	LOC123090157	2.56296	0.0020206	0.0113986	up	LOC123172752	-2.41371	7.32e-06	0.000123922	down	LOC123082118	2.79785	0.00862976	0.0339152	up						LOC123099152	-5.28177	0.00213697	0.00856209	down	LOC123145594	-5.14212	0.00569732	0.0209914	down
LOC123186888	6.27066	9.09e-17	2.03e-15	up	LOC123117859	-2.55872	0.000801667	0.0053252	down	LOC123045403	2.41252	4.41e-05	0.000549309	up	LOC123095949	2.79648	0.00576336	0.0245824	up						LOC123170070	5.28075	0.00205679	0.00828169	up	LOC123066885	-5.13862	0.00761343	0.0267496	down
LOC123127884	6.2698	1.95e-07	1.5e-06	up	LOC123173008	2.55817	1.82e-05	0.000217108	up	LOC123168611	2.41226	0.00376974	0.0198171	up	LOC123185528	-2.79456	0.000182245	0.00146609	down						LOC123106081	-5.27917	6.2e-43	9.26e-41	down	LOC123102337	-5.13741	5.91e-81	3.29e-78	down
LOC123141827	-6.26887	4.6e-106	3.04e-103	down	LOC123143067	-2.55558	0.000692987	0.0047109	down	LOC123074302	-2.41197	0.00283567	0.0158538	down	LOC123111365	2.79441	2.12e-05	0.000238152	up						LOC123115654	5.27872	0.0024618	0.00967587	up	LOC123160214	5.13621	0.00383206	0.0150118	up
LOC123188184	-6.26665	1.99e-86	8.36e-84	down	LOC123043747	2.55486	9.76e-09	3.24e-07	up	LOC123189915	-2.41179	2.19e-29	1.12e-25	down	LOC123120046	2.79313	0.0116194	0.0430551	up						LOC123184546	-5.27848	0.000785649	0.0036075	down	LOC123065900	-5.13458	3.46e-118	4.48e-115	down
LOC123091576	-6.26625	5.68e-05	0.000278681	down	LOC123077218	-2.55433	9.46e-05	0.000889765	down	LOC123046838	-2.41108	0.00530526	0.0259553	down	LOC123065115	2.79126	7.1e-05	0.000664867	up						LOC123095732	5.27818	0.000292644	0.00152203	up	LOC123044123	-5.13264	5.79e-18	2.41e-16	down
LOC123106510	-6.26613	0.00102419	0.0037293	down	LOC123086640	2.55401	0.000978198	0.00629524	up	LOC123085704	-2.40998	4.29e-13	7.29e-11	down	LOC123082458	-2.79091	0.00740716	0.0301164	down						LOC123042118	-5.2724	5.06e-21	2.39e-19	down	LOC123179881	-5.13226	4.82e-36	6.23e-34	down
LOC123189896	-6.26512	1.35e-17	3.25e-16	down	LOC123181772	-2.55384	0.00497752	0.0235511	down	LOC123066170	-2.40996	0.005255	0.0257596	down	LOC123040769	-2.79065	6.96e-08	1.77e-06	down						LOC123083385	-5.26853	8.34e-64	2.53e-61	down	LOC123156112	5.13116	0.00464557	0.0176846	up
LOC123134855	6.26212	9.23e-06	5.32e-05	up	LOC123150578	-2.55318	0.00673408	0.0299575	down	LOC123102405	-2.40921	6.27e-08	2.28e-06	down	LOC123160990	2.79063	1.96e-05	0.000223689	up						LOC123075447	5.25965	0.00191021	0.00777585	up	LOC123079744	-5.13046	2.45e-65	8.88e-63	down
LOC123159599	6.26097	1.9e-40	1.83e-38	up	LOC123149777	2.54733	0.000144169	0.00126788	up	LOC123100422	2.40755	1.72e-05	0.000253956	up	LOC123143629	2.78763	2.44e-05	0.000268325	up						LOC123167490	5.2589	0.00726033	0.0242382	up	LOC123186217	-5.12913	0.00484618	0.0183172	down
LOC123044741	-6.26087	1.02e-23	3.89e-22	down	LOC123131107	-2.54431	0.00315186	0.0163389	down	LOC123067668	-2.4069	0.000776161	0.00566419	down	LOC123051636	2.78712	1.3e-07	3.04e-06	up						LOC123101560	5.25745	0.00230867	0.00916183	up	LOC123126040	-5.12302	1.73e-08	2.38e-07	down
LOC123135881	6.25941	1.01e-05	5.77e-05	up	LOC123097673	-2.54411	2.79e-07	5.95e-06	down	LOC123108563	-2.40626	0.00212433	0.0126237	down	LOC123176617	2.78578	1.19e-20	5.11e-18	up						LOC123094623	-5.25701	0.00238239	0.00941296	down	LOC123044549	5.1211	5.81e-90	4.02e-87	up
LOC123142541	-6.25791	0.000177186	0.000778852	down	LOC123060249	2.54222	0.000326465	0.00251408	up	LOC123121903	2.40537	5.94e-12	7.35e-10	up	LOC123172510	-2.78264	0.00953796	0.0367648	down						LOC123068922	5.25636	1.29e-05	9.36e-05	up	LOC123043705	5.12077	0.000840963	0.00411768	up
LOC123169904	-6.25683	1.67e-88	7.52e-86	down	LOC123148491	-2.53861	0.00106011	0.00673028	down	LOC123111366	2.40499	0.00721548	0.0329532	up	LOC123046752	2.78224	0.00626696	0.0263152	up						LOC123109391	5.25619	0.00351165	0.0130978	up	LOC123179899	-5.12052	0.0075091	0.0264285	down
LOC123089448	6.24975	1.95e-203	8.67e-200	up	LOC123067688	-2.53853	2.61e-15	5.46e-13	down	LOC123187754	-2.40059	2.8e-16	9.71e-14	down	LOC123143122	2.78135	0.003114	0.0149494	up						LOC123167421	-5.25565	0.00336854	0.0126411	down	LOC123068384	-5.12025	0.00585692	0.0214845	down
LOC123124435	6.2484	0.000166893	0.000738201	up	LOC123191047	2.53768	0.000199048	0.00166503	up	LOC123146319	-2.40028	0.00455583	0.0230556	down	LOC123158491	-2.78099	0.00045404	0.00314054	down						LOC123051520	-5.25245	2.53e-114	2.49e-111	down	LOC123110532	-5.12014	6.21e-66	2.3e-63	down
LOC123137732	6.24816	1.02e-10	1.23e-09	up	LOC123076718	2.5367	6.4e-05	0.000637894	up	LOC123110676	-2.39784	0.0100256	0.0424793	down	LOC123070522	2.77549	0.0104641	0.0395413	up						LOC123142150	5.24828	0.00196064	0.00794878	up	LOC123059531	-5.11559	3.51e-136	6.38e-133	down
LOC123187470	-6.24744	2.39e-13	3.87e-12	down	LOC123166428	2.53664	3.23e-05	0.000353502	up	LOC123176952	-2.39681	0.000821557	0.00593356	down	LOC123125749	-2.77518	0.00451156	0.0201875	down						LOC123112064	-5.24816	5.72e-66	1.87e-63	down	LOC123182522	5.11489	0.000622672	0.0031742	up
LOC123133505	-6.24462	4.47e-30	2.48e-28	down	LOC123147008	-2.53613	1.77e-05	0.000211506	down	LOC123157916	-2.39488	0.0104707	0.043911	down	LOC123153599	2.77339	0.00480323	0.0212446	up						LOC123099935	5.24791	0.00237503	0.00938882	up	LOC123140703	-5.11376	0.00545004	0.0202237	down
LOC123166472	6.24279	0.000144219	0.000646796	up	LOC123114252	2.5344	1.57e-07	3.61e-06	up	LOC123159070	-2.39377	0.00932521	0.0402206	down	LOC123092317	2.77213	0.00833608	0.0330296	up						LOC123152539	-5.24789	0.000333884	0.0017075	down	LOC123093082	5.1124	0.000598099	0.00306654	up
LOC123065488	-6.24245	2.2e-10	2.53e-09	down	LOC123115805	-2.53437	0.00830522	0.0353713	down	LOC123178576	-2.39359	4.75e-05	0.000582097	down	LOC123108563	2.7721	3.29e-05	0.000344916	up						LOC100873147	-5.24712	1.22e-28	9.53e-27	down	LOC123093674	5.11184	8.39e-26	6.45e-24	up
LOC123088052	6.24197	0.000143924	0.000645582	up	LOC123164296	-2.53393	0.0121381	0.0477117	down	LOC123051636	-2.39301	1.62e-05	0.000241428	down	LOC123180062	-2.77121	8.62e-06	0.000110755	down						LOC123038568	-5.24651	0.00452529	0.0162268	down	LOC542806	5.11124	0.00527169	0.0196815	up
LOC123079706	6.24049	9.59e-39	8.31e-37	up	LOC123102097	2.532	0.0047412	0.0226702	up	LOC123119114	-2.3926	0.00126697	0.00840142	down	LOC123044857	2.76688	9.91e-18	2.67e-15	up						LOC123085859	-5.24506	5.55e-131	8.19e-128	down	LOC123055484	-5.1104	0.0101634	0.0340261	down
LOC123112770	6.23984	1.5e-05	8.27e-05	up	LOC123123209	2.52882	0.004268	0.0208488	up	LOC123152552	-2.39194	0.00461721	0.0232955	down	LOC123105309	2.76577	2.82e-05	0.000302927	up						LOC123104531	-5.24423	1.26e-07	1.35e-06	down	LOC123181293	5.11016	2.69e-14	7.95e-13	up
LOC123076871	-6.23869	7.06e-05	0.000339352	down	LOC123092132	2.52798	0.00160857	0.00944282	up	LOC123091980	-2.39157	3.74e-05	0.000479365	down	LOC123112539	-2.76457	6.01e-25	4.96e-22	down						LOC123082323	5.24108	1.28e-05	9.25e-05	up	TRNAR-ACG_31	-5.10994	0.00543141	0.0201709	down
LOC123185408	6.2385	0.000145934	0.000653827	up	LOC123113029	2.5277	0.0103762	0.0421854	up	LOC123119906	-2.39104	0.000683482	0.0051188	down	LOC123185909	2.76239	2.57e-05	0.000280647	up						LOC123074979	-5.23714	0.00328588	0.0123757	down	LOC123174952	5.10868	0.00448866	0.0171853	up
LOC123065793	-6.23837	6.71e-05	0.000323946	down	LOC123138349	2.52581	0.00485673	0.0230993	up	LOC123166063	-2.38979	0.0032782	0.0177711	down	LOC123137325	-2.76156	2.37e-05	0.000261803	down						LOC123133396	5.23624	6.58e-48	1.18e-45	up	LOC100192163	5.1075	0.00519766	0.0194504	up
LOC123158092	6.23822	0.000159082	0.0007071	up	LOC123045598	2.52388	0.0025993	0.0139506	up	LOC123160896	-2.38918	0.00350703	0.0187104	down	LOC123168326	2.75661	7.85e-05	0.000724935	up						LOC123041906	-5.23398	2.22e-05	0.000151984	down	LOC123039993	-5.10725	5.51e-11	1.1e-09	down
LOC123077621	6.23793	0.00017651	0.000776266	up	LOC123112639	2.52329	0.000349181	0.00266326	up	LOC123070786	-2.38836	4.81e-13	8.04e-11	down	LOC123128985	2.75527	0.00381444	0.0176146	up						LOC123066555	-5.22476	1.43e-62	4.16e-60	down	LOC123058310	5.1068	0.0120949	0.0392775	up
LOC123160253	-6.23779	2.68e-10	3.06e-09	down	LOC123181074	-2.52328	0.0119908	0.0472663	down	LOC123145089	2.38798	0.00318539	0.0173664	up	LOC123156713	-2.75508	1.92e-09	7.65e-08	down						LOC123187869	-5.22342	6.85e-30	5.79e-28	down	LOC123041799	-5.10603	0.00495009	0.0186624	down
LOC100125730	6.23612	4.02e-13	6.35e-12	up	LOC123191902	2.52238	0.000315909	0.00244663	up	LOC123158563	2.38657	3.28e-06	6.39e-05	up	LOC123073580	2.75382	0.00659073	0.0274319	up						LOC123174145	-5.22306	2.29e-30	1.99e-28	down	LOC123040869	5.10494	0.0043001	0.0165658	up
LOC123180479	-6.23386	6.91e-05	0.000332629	down	LOC123103841	2.52092	0.00294208	0.0154439	up	LOC123085948	-2.38495	0.0112304	0.0463492	down	LOC123169954	2.75344	0.000102082	0.000905282	up						LOC123124289	5.22205	0.00299222	0.0114367	up	LOC123050571	5.10372	0.00422045	0.0162943	up
LOC123125437	6.23018	7.96e-123	7.85e-120	up	LOC101290635	2.51844	0.00369671	0.0185669	up	LOC123167843	2.38421	0.00356534	0.0189481	up	LOC100873147	2.75278	3.61e-07	7.41e-06	up						LOC123088597	-5.22168	0.00268805	0.010443	down	LOC123134655	5.10335	0.0122606	0.0397167	up
LOC123061932	-6.22827	4.32e-41	4.3e-39	down	LOC123048555	-2.51422	0.000546422	0.00386863	down	LOC123088891	-2.38408	0.00275862	0.0155052	down	LOC123076196	2.75268	0.0071682	0.0293302	up						LOC123042375	-5.21803	0.00364196	0.013515	down	LOC123165185	5.09752	1.93e-59	5.77e-57	up
LOC123177626	-6.21318	0.000106601	0.000492444	down	LOC123160085	2.51172	0.00214854	0.011977	up	LOC123182187	-2.38361	1.47e-09	9.04e-08	down	LOC123125622	-2.75167	0.010251	0.0389183	down						LOC123137788	-5.21803	0.00364196	0.013515	down	LOC123111247	5.09658	0.000612219	0.00312892	up
LOC123074954	6.21208	2.58e-35	1.88e-33	up	LOC123141827	-2.50997	2.65e-08	7.7e-07	down	LOC123153052	-2.38224	0.00461996	0.0233045	down	LOC123104267	2.74951	2.65e-08	7.62e-07	up						LOC123060160	-5.21592	2.37e-32	2.27e-30	down	LOC123104695	5.09628	0.00397366	0.0154879	up
LOC123047770	-6.21104	8.74e-05	0.000411506	down	LOC123146017	-2.50993	5.13e-05	0.000527877	down	LOC123100463	2.38083	0.00507466	0.02509	up	LOC123153052	2.74876	0.000483701	0.00330682	up						LOC123091788	-5.21537	0.00350489	0.0130762	down	LOC123104643	-5.09155	0.000793451	0.00391769	down
LOC123089603	-6.20953	8.36e-05	0.000394844	down	LOC123152424	2.50872	0.00158987	0.00935581	up	LOC123064270	2.38012	1.5e-06	3.32e-05	up	LOC123143917	-2.74874	7.03e-05	0.000659055	down						LOC123181923	5.21168	7.65e-05	0.000462669	up	LOC123128464	5.09137	0.00387254	0.0151544	up
LOC123066802	-6.20891	0.000127268	0.000577227	down	LOC123071716	-2.5078	0.011189	0.0447967	down	LOC123041894	-2.37988	1.25e-07	4.13e-06	down	LOC123127349	-2.74836	3.24e-11	2.07e-09	down						LOC123124712	5.21093	0.00254671	0.00997007	up	LOC123128670	-5.09072	0.00981675	0.0330431	down
LOC123141056	6.20766	2.28e-10	2.62e-09	up	LOC123086838	2.50535	9.04e-05	0.000856182	up	LOC123145248	-2.37983	1.5e-13	2.87e-11	down	LOC123187220	2.74823	0.00726967	0.0296734	up						LOC123048716	5.21093	0.00254671	0.00997007	up	LOC123159704	-5.0895	1.51e-13	4.12e-12	down
LOC123189906	-6.20648	6.58e-06	3.89e-05	down	LOC123102495	2.50368	0.00269056	0.014356	up	LOC123165784	-2.37965	0.000162488	0.00159454	down	LOC123047076	2.74622	0.000213805	0.00167384	up						LOC123155250	-5.21045	0.00465172	0.0166163	down	LOC123166477	5.08803	0.0126784	0.0408477	up
LOC123123979	-6.20519	0.000137708	0.000620069	down	LOC123060233	2.50178	0.00676405	0.0300698	up	LOC123151213	2.37955	0.000416875	0.0034254	up	LOC123083019	2.74555	0.000205485	0.0016194	up						LOC123144817	5.2103	0.000308922	0.00159567	up	LOC123045237	5.08659	0.00471024	0.0178877	up
LOC123054389	-6.20472	4.98e-13	7.79e-12	down	LOC123171829	-2.50171	2.81e-05	0.000314711	down	LOC123182921	-2.37858	5.68e-08	2.09e-06	down	LOC123172402	2.74491	0.000164291	0.00134806	up						LOC123039993	-5.20554	9.18e-13	2.03e-11	down	LOC123054768	5.08617	6.54e-25	4.74e-23	up
LOC123158014	6.20392	0.00053738	0.00210022	up	LOC123170446	2.50096	0.00423555	0.02072	up	LOC123182517	2.37767	1.24e-05	0.000194003	up	LOC123074883	-2.74228	0.00152122	0.00838449	down						LOC123176610	-5.20554	9.18e-13	2.03e-11	down	LOC123089438	5.08526	0.00393026	0.0153509	up
LOC123049720	-6.20271	0.000155792	0.00069406	down	LOC123169652	2.49783	9.38e-05	0.000883626	up	LOC123051735	2.37705	2.35e-10	1.84e-08	up	LOC123186097	2.7421	7.88e-05	0.000727102	up						LOC123176612	-5.20554	9.18e-13	2.03e-11	down	LOC123061126	5.08021	5e-07	5.29e-06	up
LOC123111870	6.20212	1.89e-05	0.000102437	up	LOC123178576	2.49591	2.19e-05	0.000255229	up	LOC123100821	-2.37493	2.91e-06	5.83e-05	down	LOC123070960	2.74154	0.00136472	0.00766895	up						LOC123065900	-5.20431	2.17e-99	1.6e-96	down	LOC123134576	5.07963	0.000659732	0.00333544	up
LOC123125992	-6.19988	8.71e-05	0.000410241	down	LOC123149067	2.49541	3.96e-06	5.86e-05	up	LOC123106214	2.37332	0.00102629	0.00708678	up	LOC123060534	-2.74101	5.87e-33	1.78e-29	down						LOC123099113	-5.1999	0.00383768	0.0141358	down	LOC123154974	5.07714	0.000921741	0.0044608	up
LOC123167777	-6.19933	6.73e-05	0.000324895	down	LOC123047599	2.49407	2.42e-09	9.68e-08	up	LOC123098535	2.37324	0.00166426	0.010418	up	LOC123191171	2.73955	0.00966865	0.0371798	up						LOC123048254	-5.19967	0.000620529	0.00294189	down	LOC123049665	5.07629	3.65e-05	0.000259953	up
LOC778406	6.19894	0.000144783	0.000649144	up	LOC123105336	2.49315	1.06e-08	3.48e-07	up	LOC123055014	-2.37285	0.0120987	0.0491213	down	LOC123067050	2.73891	0.000718323	0.0045535	up						LOC123151220	-5.1995	9.78e-77	4.09e-74	down	LOC123050987	-5.07587	0.0061592	0.0224102	down
LOC100037653	6.19879	2.88e-07	2.16e-06	up	LOC123157891	2.49069	1.45e-14	2.43e-12	up	LOC123190758	2.37164	3.73e-11	3.76e-09	up	LOC123129612	-2.73858	0.00946504	0.0365338	down						LOC123113816	-5.19874	3.36e-146	8.09e-143	down	LOC123157475	5.07382	0.00540509	0.0200914	up
LOC123060381	-6.19843	0.00025329	0.00107206	down	LOC123162358	2.48923	3.86e-10	1.91e-08	up	LOC123104156	-2.36933	0.00517699	0.0254721	down	LOC123062557	2.73668	1.37e-09	5.67e-08	up						LOC123165568	-5.19821	1.4e-117	1.45e-114	down	LOC123183066	-5.07039	0.00688561	0.0245632	down
LOC123141816	-6.19835	2.42e-86	1e-83	down	LOC123043171	2.48809	6.62e-07	1.25e-05	up	LOC123080400	-2.36907	0.000767948	0.0056179	down	LOC123088439	2.73541	1.95e-05	0.00022305	up						LOC123184343	5.19553	0.00250559	0.00982634	up	LOC123174237	-5.06983	7.56e-05	0.000497006	down
LOC123167609	-6.19598	7.82e-05	0.000372264	down	LOC123053956	2.4869	9.63e-18	4.03e-15	up	LOC123188661	-2.36724	0.0011409	0.00771266	down	LOC123102286	2.73533	0.00014639	0.00122485	up						LOC123073606	-5.19387	0.00305179	0.0116259	down	LOC123177448	5.06952	0.0102715	0.0343095	up
LOC123128273	6.19455	0.000364158	0.00148229	up	LOC123047664	2.4857	0.00130993	0.00798587	up	LOC123119601	-2.36676	0.00392036	0.0204277	down	LOC123068851	2.73294	2.9e-05	0.000310013	up						LOC123106630	5.19358	0.0020856	0.00838247	up	LOC123153135	-5.06915	0.00662103	0.0237883	down
LOC123099204	6.19414	1.98e-05	0.00010688	up	LOC123062545	2.48425	2.11e-10	1.13e-08	up	LOC123076752	-2.3646	2.12e-06	4.45e-05	down	LOC123164053	2.73278	0.00118754	0.00686181	up						LOC123168604	5.19184	0.00464659	0.0166028	up	LOC123065550	-5.06792	6.12e-92	4.47e-89	down
LOC123142149	6.19137	2.34e-15	4.58e-14	up	LOC123097440	2.48281	1.66e-19	1.12e-16	up	LOC123122328	-2.36443	0.0053399	0.0260893	down	LOC123148075	2.7323	0.0029146	0.0141579	up						LOC123039994	-5.19151	1.17e-12	2.57e-11	down	LOC123041442	5.06752	0.00583944	0.021431	up
LOC100682474	6.18479	7.29e-191	2.42e-187	up	LOC123074226	-2.48227	0.00182603	0.0104875	down	LOC123141617	2.36385	0.000733425	0.00541537	up	LOC123152552	2.7318	0.00018285	0.00147018	up						LOC123101912	5.19001	0.00906013	0.0292219	up	LOC123039994	-5.06679	8.02e-11	1.57e-09	down
LOC123137158	-6.18457	3.02e-07	2.26e-06	down	LOC123089838	-2.48167	0.00737375	0.0322197	down	LOC123112361	-2.36245	0.00462636	0.0233335	down	LOC123068225	-2.72782	0.00873442	0.0342414	down						LOC123103170	5.18988	1.09e-60	3.01e-58	up	LOC123134482	-5.06571	7.27e-05	0.000480859	down
LOC123086265	-6.18346	9.43e-05	0.000440482	down	LOC123101335	2.47542	0.0013534	0.00820943	up	LOC123174507	2.36203	1.53e-06	3.38e-05	up	LOC123055438	2.7245	0.00817132	0.0324963	up						LOC123147523	-5.18979	0.0034205	0.0128051	down	LOC123141711	-5.06478	0.000883104	0.00429837	down
LOC123127745	6.17612	1.38e-05	7.68e-05	up	LOC123082306	2.47439	0.00335863	0.0171941	up	LOC123107555	-2.36172	2.23e-24	3.64e-21	down	LOC123119185	2.72359	0.00489472	0.0215776	up						LOC123114243	-5.18979	0.0034205	0.0128051	down	LOC123100113	-5.06293	2.11e-86	1.32e-83	down
LOC780571	-6.17382	0.000168729	0.000745455	down	LOC123070960	2.47278	0.00479465	0.0228604	up	LOC123088672	2.36157	0.00101811	0.00704119	up	LOC123097844	2.72275	0.00705986	0.0289791	up						TRNAQ-UUG_40	-5.18955	0.0045816	0.0163986	down	LOC123178028	-5.06226	0.00166918	0.00742175	down
LOC123147271	6.17239	2.05e-194	7.44e-191	up	LOC123184590	2.4718	6.5e-05	0.000646729	up	LOC123086114	-2.36065	0.00517402	0.0254619	down	LOC123091190	2.72145	0.0066909	0.0277878	up						LOC123124311	5.18874	0.00320498	0.0121152	up	LOC123099204	-5.06065	2.51e-10	4.6e-09	down
LOC100037617	-6.17065	1.02e-07	8.25e-07	down	LOC123159377	2.47005	0.0100601	0.0411999	up	LOC123080513	-2.36009	1.12e-09	7.17e-08	down	LOC123175943	2.71649	3.87e-05	0.000396172	up						LOC123102468	-5.18785	0.00301231	0.0114984	down	LOC123176612	-5.06056	1e-10	1.94e-09	down
LOC123049272	6.16894	2.15e-43	2.33e-41	up	LOC123141816	-2.46946	0.000102171	0.0009488	down	LOC123066445	2.35939	0.00179916	0.0110985	up	LOC123143193	2.71594	0.0108035	0.0405651	up						LOC123060542	-5.18663	0.000697736	0.00325819	down	LOC123096801	5.0602	1.34e-98	1.13e-95	up
LOC123114659	-6.1671	8.29e-05	0.000392075	down	LOC123188486	2.4687	0.00808657	0.0346747	up	LOC123074702	2.35893	0.00464711	0.0234036	up	LOC123079850	2.7141	1.34e-06	2.25e-05	up						LOC123144800	-5.1865	0.00419192	0.0152117	down	LOC123186919	5.05979	0.00725011	0.025664	up
LOC123166160	6.1652	2.38e-80	8.52e-78	up	LOC123064228	-2.46694	8.49e-07	1.56e-05	down	LOC123160911	2.35834	4.91e-07	1.29e-05	up	LOC123068381	-2.71322	0.00030359	0.00224497	down						LOC123103477	5.18594	1.55e-17	5.52e-16	up	LOC123107260	5.05979	0.00725011	0.025664	up
LOC123167364	6.16219	2.79e-50	3.96e-48	up	LOC123078353	-2.4664	0.00156319	0.00922178	down	LOC123087307	2.35734	4.51e-05	0.000559795	up	LOC123174002	-2.71164	0.00925145	0.0358607	down						LOC123041013	-5.18371	0.00347608	0.0129829	down	LOC123082090	5.05805	2.69e-13	7.12e-12	up
LOC123155685	6.16132	4.01e-05	0.000203393	up	LOC123154429	2.46439	0.000317152	0.00245371	up	LOC123114502	-2.35696	9.74e-26	2e-22	down	LOC123045617	-2.70741	0.00266482	0.0131868	down						LOC123068085	-5.17994	0.00373271	0.0137994	down	LOC123082315	-5.0568	0.00778205	0.0272449	down
LOC123172421	6.15949	0.000236564	0.00100827	up	LOC123139779	2.4641	0.0109662	0.0441004	up	LOC123161601	2.35586	0.0117647	0.0480511	up	LOC123078277	2.70631	0.0122324	0.0448543	up						LOC123100113	-5.17802	4.56e-94	3.15e-91	down	LOC123171155	-5.05457	0.00676784	0.0242268	down
LOC123066309	6.15931	0.000291282	0.00121464	up	LOC123101516	2.4635	5.61e-07	1.09e-05	up	LOC123050508	-2.35549	0.00377469	0.0198378	down	LOC123168277	2.70541	7.91e-06	0.000102824	up						LOC123121596	-5.17423	3.85e-89	2.34e-86	down	LOC123073841	-5.05336	2.85e-11	5.93e-10	down
LOC123099529	-6.15888	0.000181869	0.000797505	down	LOC123122202	2.46329	1.13e-09	4.9e-08	up	LOC123159284	-2.35475	5.72e-05	0.00068074	down	LOC123043260	2.70514	0.000852113	0.00523287	up						LOC123178087	-5.1708	3.04e-23	1.7e-21	down	LOC123100225	5.05259	0.00068961	0.00346591	up
LOC123179691	6.15829	0.000163018	0.000722745	up	LOC123112510	2.46218	2.35e-10	1.24e-08	up	LOC123096393	-2.35388	8.25e-07	2e-05	down	LOC123147333	2.70504	8.43e-05	0.000769714	up						LOC123166713	-5.17016	0.000606393	0.00288304	down	LOC123057418	-5.05248	0.00262206	0.0108999	down
LOC123043158	-6.15786	0.000167817	0.000741837	down	LOC123078101	-2.46148	0.0103631	0.0421482	down	LOC123162331	2.35359	5.75e-05	0.000683306	up	LOC123071599	-2.70474	0.0116002	0.0430054	down						LOC123089778	-5.16907	1.05e-17	3.82e-16	down	LOC123066828	-5.04522	1.37e-46	2.67e-44	down
LOC123074656	6.1574	0.000206731	0.000892844	up	LOC123070258	2.46025	0.00113626	0.00711657	up	LOC123162504	2.35033	0.00384207	0.0201175	up	LOC123170172	2.70251	1.43e-05	0.000171478	up						LOC123151416	-5.16828	0.00809623	0.0265622	down	LOC123176610	-5.04424	1.19e-10	2.29e-09	down
LOC123040535	6.15662	0.000572096	0.00222176	up	LOC123054727	2.45895	4.15e-05	0.000440562	up	LOC123039049	-2.35005	0.00208051	0.012424	down	LOC123158017	2.70197	1.67e-05	0.000194345	up						LOC123182883	-5.16728	1.03e-148	2.74e-145	down	LOC123075511	-5.04402	8.49e-07	8.59e-06	down
LOC123097357	-6.15652	1.55e-18	4.04e-17	down	LOC123142149	-2.45631	0.00958301	0.0396561	down	LOC123077976	-2.34933	0.00993014	0.042158	down	LOC123117199	2.70115	4.15e-06	5.94e-05	up						LOC123057660	-5.1638	0.00313886	0.011904	down	LOC123101677	-5.04398	0.00996151	0.0334531	down
LOC123107956	-6.15639	3.15e-07	2.35e-06	down	LOC123184874	2.45612	2.63e-07	5.64e-06	up	LOC543464	-2.34735	8.38e-05	0.000932748	down	LOC123176575	2.69901	0.000238829	0.00183716	up						LOC123131260	-5.16123	0.00365889	0.0135656	down	LOC123090805	5.04245	0.00115897	0.00543598	up
LOC123097728	-6.15508	1.99e-15	3.92e-14	down	LOC123073973	-2.45601	0.00250367	0.0135246	down	LOC123053509	2.34668	0.000185541	0.001777	up	LOC123185526	2.69575	7.93e-06	0.000102985	up						LOC123177317	5.15958	0.00312491	0.0118576	up	LOC123187423	5.03959	7.66e-18	3.14e-16	up
LOC123150515	6.15432	0.000295365	0.00123012	up	LOC123054686	2.45572	4.5e-07	9e-06	up	LOC123072432	2.34476	4.56e-15	1.23e-12	up	LOC123127905	-2.69426	6.67e-05	0.000630547	down						LOC123141039	-5.15918	0.00368472	0.013649	down	LOC123124371	-5.03858	2.41e-61	7.75e-59	down
LOC123042685	-6.15432	0.000120172	0.000548316	down	LOC123040697	2.45484	7.59e-05	0.000736545	up	LOC123079504	-2.3446	0.0110264	0.0457098	down	LOC123061181	-2.69257	0.0043071	0.01944	down						LOC123040683	-5.15842	1.99e-13	4.74e-12	down	LOC123170666	-5.03828	0.00703612	0.0250193	down
LOC123065667	-6.14642	1.45e-07	1.14e-06	down	LOC123182982	2.45339	5.19e-08	1.38e-06	up	LOC123050221	-2.34429	0.00176063	0.0109023	down	LOC123129986	2.69004	0.00862108	0.0338952	up						LOC123061317	-5.15364	2.52e-05	0.000170947	down	LOC123100804	-5.03828	0.00703612	0.0250193	down
LOC123156326	-6.14474	0.000150105	0.000671083	down	LOC123122864	2.45208	1.59e-17	6.36e-15	up	LOC123063284	2.34368	3.84e-07	1.06e-05	up	LOC123129135	2.68989	5.27e-06	7.27e-05	up						LOC123160917	-5.15231	2.69e-07	2.72e-06	down	LOC123054313	5.0302	0.00464049	0.0176705	up
LOC123127819	6.13616	1.93e-07	1.49e-06	up	LOC123041660	-2.45012	0.00400553	0.019811	down	LOC123136489	-2.34237	1.66e-07	5.26e-06	down	LOC123052443	2.68895	0.0130046	0.0470198	up						LOC123072939	5.15202	0.00485222	0.017211	up	LOC123189841	5.026	0.00508385	0.0190875	up
LOC123164060	-6.1304	9.56e-05	0.00044605	down	LOC123063525	2.44956	0.0101628	0.0415161	up	LOC123169258	-2.341	3.85e-05	0.000491365	down	LOC123091329	2.68833	0.00660432	0.0274764	up						LOC123073521	5.14938	0.00314835	0.011934	up	LOC123077054	-5.02597	0.00704267	0.0250363	down
LOC123108219	-6.12831	9.89e-05	0.00046005	down	LOC123169704	-2.44946	0.0108858	0.0438429	down	LOC123062545	-2.34042	1.79e-17	8.16e-15	down	LOC123123359	2.68735	0.0126861	0.0461522	up						LOC123106656	-5.14875	0.00365952	0.0135673	down	LOC123167541	5.02335	0.00668104	0.0239758	up
LOC123130944	6.12818	0.000679463	0.00258909	up	LOC123052217	-2.44747	1.15e-09	5e-08	down	LOC123116213	2.33904	0.00270076	0.0152457	up	LOC123159121	-2.68644	9.12e-08	2.23e-06	down						LOC123117682	-5.14836	3.2e-07	3.19e-06	down	LOC123106709	-5.02325	0.00669983	0.0240312	down
LOC123099113	6.12278	0.000406893	0.00163696	up	LOC123070976	2.44746	0.0005287	0.00376195	up	LOC123043892	-2.33896	0.0118565	0.0483543	down	LOC123060211	2.68594	0.0114515	0.0425687	up						LOC123146838	5.14572	0.00379347	0.0139981	up	LOC123068540	5.02234	0.000789327	0.00390108	up
LOC123128976	-6.11973	0.000136236	0.000613995	down	TRNAF-GAA_47	2.44688	0.00276874	0.0146978	up	LOC123040580	2.33783	0.00520839	0.0255906	up	LOC123190630	2.68341	0.00716218	0.0293091	up						LOC123049632	-5.14492	0.00461495	0.0165043	down	LOC123113134	5.01973	5.61e-13	1.43e-11	up
LOC123128842	6.11961	3.18e-10	3.59e-09	up	LOC123148355	2.44645	2.5e-05	0.00028527	up	LOC123104471	-2.33702	0.00161844	0.0101907	down	LOC123056948	2.68261	0.012888	0.0467192	up						LOC123074133	5.14459	0.00250816	0.00983445	up	LOC123128173	-5.01912	0.00686152	0.0244938	down
LOC123161342	6.11907	0.000190576	0.000831847	up	LOC123059793	2.44599	8.75e-05	0.000832109	up	LOC123058086	2.33632	0.0121078	0.0491473	up	LOC123106265	2.68128	3.35e-10	1.63e-08	up						LOC123125571	-5.14249	0.00371167	0.0137327	down	LOC123141308	-5.01766	7.49e-18	3.07e-16	down
LOC123126307	6.11896	0.000257839	0.00108929	up	LOC123177748	2.44509	0.0110724	0.0444367	up	LOC123076376	-2.33517	0.0107562	0.0448513	down	LOC123113683	2.68082	0.00102638	0.00608584	up						LOC123115653	5.13899	7.45e-05	0.000452271	up	LOC123065488	5.01443	0.00541608	0.0201258	up
LOC123079050	6.11894	1.91e-15	3.77e-14	up	LOC123128872	-2.44428	0.000771501	0.00516191	down	LOC123128231	2.33357	3.95e-19	2.65e-16	up	LOC123062545	2.67938	5.26e-33	1.66e-29	up						LOC123042738	-5.13858	0.000621977	0.00294756	down	LOC123052390	5.00745	1.53e-13	4.17e-12	up
LOC123068374	6.11877	0.000200027	0.000867457	up	LOC123065220	-2.444	2.82e-05	0.000315409	down	LOC123133231	-2.33309	0.00293489	0.0163056	down	LOC123069844	2.67613	4.49e-05	0.00045099	up						LOC123096452	5.13807	0.00500604	0.0176809	up	LOC123066530	-5.00535	0.00709334	0.0251954	down
LOC123168394	6.11859	0.000182311	0.000799271	up	LOC123167832	2.44394	1.33e-13	1.71e-11	up	LOC123104576	-2.33191	3e-05	0.000400268	down	LOC123068109	-2.6756	0.00308816	0.0148492	down						LOC123151702	5.13697	0.00993048	0.0315147	up	LOC123160290	5.00462	0.011931	0.0388364	up
LOC123186728	6.11794	0.000177776	0.000781144	up	LOC123080160	2.44248	2.61e-07	5.6e-06	up	LOC123055502	-2.33149	0.00026702	0.0023982	down	LOC123191694	-2.67515	0.00134518	0.00758276	down						LOC123042301	-5.13639	0.00458651	0.0164148	down	LOC123064493	5.00392	0.00550744	0.0204022	up
LOC123123046	6.11705	0.000183087	0.000802053	up	LOC123095623	-2.44198	5.06e-21	5.19e-18	down	LOC123134849	2.33116	0.000151965	0.00150715	up	LOC123126118	2.67173	0.00418489	0.0189844	up						LOC123071938	5.13635	0.00580581	0.0200564	up	LOC123180622	-5.00226	1.74e-06	1.66e-05	down
LOC123089405	6.11618	0.000607935	0.00234429	up	LOC123076077	-2.44127	0.000111147	0.00101872	down	LOC123075236	2.33098	0.00491926	0.0244718	up	LOC123190159	2.67097	1.96e-17	4.98e-15	up						LOC123164355	-5.1358	0.000875863	0.00396075	down	LOC123070643	-4.99838	0.00752019	0.0264642	down
LOC123112690	-6.11577	7.5e-06	4.39e-05	down	LOC123088439	2.4396	7.26e-06	9.81e-05	up	LOC123144733	2.33027	0.00421204	0.0216534	up	LOC123065648	2.6702	0.0116695	0.0431886	up						LOC123154456	5.13539	0.002823	0.0108837	up	LOC123123471	-4.99514	5.35e-10	9.37e-09	down
LOC123185526	6.11517	0.00033348	0.00137063	up	LOC123040509	2.43736	0.00822897	0.0351084	up	LOC123059793	-2.33016	0.000794959	0.00577578	down	LOC123067356	2.66909	0.00802305	0.032047	up						LOC123187622	-5.13416	2.75e-15	8.02e-14	down	LOC123117352	-4.99322	3.42e-24	2.36e-22	down
LOC123184135	6.11485	0.000202062	0.000875001	up	LOC123139599	2.43734	2.01e-14	3.23e-12	up	LOC123158135	-2.32965	0.0016414	0.01031	down	LOC123078474	-2.6689	9.83e-06	0.000123785	down						LOC123135881	-5.13278	3.64e-05	0.000237449	down	LOC123161694	-4.98897	0.0015083	0.00681585	down
LOC123104847	-6.11417	3.89e-07	2.86e-06	down	LOC123085707	2.42948	0.00658588	0.0294491	up	LOC123105930	2.32645	0.00117158	0.0078799	up	LOC123168917	-2.66874	0.000491865	0.00335176	down						LOC123076037	-5.132	0.00364586	0.0135271	down	LOC123125515	4.98834	6.43e-13	1.63e-11	up
LOC123074192	6.11379	1.18e-09	1.24e-08	up	LOC123041129	-2.42874	0.00277674	0.0147277	down	LOC123088640	-2.32594	1.25e-06	2.84e-05	down	LOC123122520	2.66826	1.82e-07	4.08e-06	up						LOC123049410	5.12863	0.00269338	0.0104617	up	LOC123150069	-4.98813	0.0115144	0.0376952	down
LOC123090795	-6.11272	6.87e-102	4.13e-99	down	LOC123130504	2.42816	2.86e-07	6.06e-06	up	LOC123162768	-2.32058	1.11e-06	2.58e-05	down	LOC123185815	-2.66823	3.39e-05	0.000354174	down						LOC123113428	5.12841	0.00335674	0.0126067	up	LOC123159071	4.98685	1.62e-07	1.87e-06	up
LOC123067546	-6.11222	7.25e-23	2.6e-21	down	LOC123188267	2.4262	0.0118349	0.0468013	up	LOC123053639	-2.32038	0.00656096	0.0305733	down	LOC123122889	2.66796	0.00530019	0.0229871	up						LOC123098647	5.12817	5.32e-09	7.21e-08	up	LOC123080895	-4.98653	3.93e-06	3.48e-05	down
LOC123096668	6.11218	0.000292224	0.00121812	up	LOC123164404	2.42486	9.15e-06	0.000119879	up	LOC123040769	2.31933	2.6e-05	0.000355212	up	LOC123059804	2.66785	3.61e-11	2.27e-09	up						LOC123130944	-5.12798	0.000600107	0.00285829	down	LOC123054070	4.98639	1.81e-06	1.72e-05	up
LOC123119294	6.11123	0.000601822	0.00232352	up	TRNAN-GUU_76	-2.42308	0.0114995	0.0457659	down	LOC123187073	-2.31829	1.33e-07	4.32e-06	down	LOC123156300	2.66741	4e-07	8.07e-06	up						LOC123097831	5.1264	0.00276436	0.0106929	up	LOC123088480	4.98556	6.65e-22	3.87e-20	up
LOC123106932	6.10849	6.55e-05	0.000316941	up	LOC123075107	-2.42305	0.0119924	0.0472701	down	LOC123124024	-2.31819	0.00915939	0.0396737	down	LOC123149777	2.66174	2.59e-05	0.000282436	up						LOC123156477	-5.1258	0.00520404	0.0182685	down	LOC123100625	-4.98405	3.19e-138	5.92e-135	down
LOC123106508	-6.10703	1.77e-06	1.16e-05	down	LOC123121888	2.41825	0.00103989	0.00662551	up	LOC123094806	2.31817	0.0113086	0.0466049	up	LOC123157891	2.66052	0.000704807	0.0044852	up						LOC123116247	5.12522	6.25e-07	5.91e-06	up	LOC123128273	-4.98152	6.69e-05	0.000446456	down
LOC123113904	-6.10612	0.000124427	0.000565726	down	LOC123119802	2.41645	0.000198459	0.00166124	up	LOC123168809	2.3172	5.78e-06	0.000102447	up	LOC123073819	-2.65774	0.000294471	0.00219014	down						LOC123063693	-5.12395	1.2e-22	6.43e-21	down	LOC123042118	-4.9812	6.43e-06	5.44e-05	down
LOC123106330	6.09965	2.06e-104	1.33e-101	up	LOC123087649	2.41599	0.000385007	0.00288711	up	LOC123054966	-2.31668	9.57e-10	6.26e-08	down	LOC123104406	-2.65369	0.000191218	0.00152406	down						LOC123176852	-5.12188	9.82e-50	1.87e-47	down	LOC123086541	-4.97986	0.009117	0.0310678	down
LOC123124289	-6.09655	9.63e-10	1.03e-08	down	LOC123099311	2.41583	0.0108796	0.0438226	up	LOC123137469	-2.31351	7.92e-05	0.000890739	down	LOC123058514	2.6527	0.00138009	0.00774332	up						LOC123064272	-5.1195	5.92e-107	5.06e-104	down	LOC123119761	-4.97376	0.0110608	0.0364636	down
LOC123137595	-6.09054	1.07e-09	1.13e-08	down	LOC123190779	2.41575	6.21e-05	0.000622364	up	LOC123072299	2.31341	0.00209385	0.0124825	up	LOC123049441	2.65237	0.0106133	0.0399896	up						LOC123048276	-5.11843	2.79e-08	3.38e-07	down	LOC123105227	4.97133	9.33e-07	9.36e-06	up
LOC123054318	6.08998	3.8e-231	3.37e-227	up	LOC123160335	2.41564	0.000101623	0.000945002	up	LOC123156962	-2.31325	1.56e-40	3.72e-36	down	LOC123103923	2.65213	1.32e-06	2.23e-05	up						LOC123066557	-5.11767	3.44e-93	2.26e-90	down	LOC123141789	4.97025	2.7e-06	2.47e-05	up
LOC123054419	-6.08898	7.55e-36	5.69e-34	down	LOC123043635	2.41482	0.0045117	0.0217723	up	LOC123100819	-2.31207	4.44e-06	8.25e-05	down	LOC543492	2.65204	0.00300952	0.0145436	up						LOC123170330	-5.11637	1.32e-66	4.45e-64	down	LOC123128547	-4.96897	1.62e-39	2.41e-37	down
LOC123060564	6.08615	1.01e-101	6.03e-99	up	LOC123041455	-2.41127	0.00252243	0.0136093	down	LOC123127903	2.3116	0.00428827	0.0219619	up	LOC123178969	-2.65194	9.7e-05	0.000868304	down						LOC123039790	-5.11637	4.96e-21	2.34e-19	down	LOC123119846	-4.96629	0.0115947	0.0379124	down
LOC123071387	6.08589	7.71e-07	5.39e-06	up	LOC123119386	-2.41092	0.00198356	0.0112286	down	LOC123045866	-2.31076	0.000586307	0.00452941	down	LOC123167242	-2.65189	2.03e-05	0.000230042	down						LOC123172722	-5.115	0.00619693	0.0211845	down	LOC123043802	4.96616	0.0100323	0.0336618	up
LOC123187845	-6.08573	2.85e-07	2.14e-06	down	LOC123146010	-2.41051	3.9e-15	7.8e-13	down	LOC123104388	-2.31035	0.00811787	0.0361065	down	LOC123119601	2.65144	0.000308519	0.00227603	up						LOC123172380	-5.11499	1.83e-106	1.55e-103	down	LOC123185925	-4.96451	0.00958695	0.032395	down
LOC123099350	-6.08373	3.2e-07	2.38e-06	down	LOC123159284	2.40988	1.92e-05	0.000227192	up	LOC543363	-2.30876	4.04e-08	1.56e-06	down	LOC123100756	2.64921	0.000138225	0.0011669	up						LOC123101375	5.1141	0.00538499	0.0188023	up	LOC123051908	4.96377	0.00157458	0.00706454	up
LOC123172725	6.08268	8.91e-25	3.64e-23	up	LOC123143513	-2.40313	0.00548105	0.025459	down	LOC123090024	-2.30866	5.26e-14	1.12e-11	down	LOC123038438	2.64919	0.00596103	0.0252655	up						LOC123100625	-5.11371	5.51e-125	6.55e-122	down	LOC123088589	-4.96361	3.15e-21	1.75e-19	down
LOC123058933	-6.0811	0.000149228	0.000667423	down	LOC123046835	2.40253	0.000331287	0.00254676	up	LOC123089854	-2.30679	6.14e-07	1.57e-05	down	LOC123162292	2.64787	0.000739984	0.00466315	up						LOC123099204	-5.11135	7.98e-11	1.39e-09	down	LOC123125869	4.963	0.00793565	0.0276818	up
LOC123058989	-6.07947	1.5e-12	2.23e-11	down	LOC123096393	2.40132	0.000756784	0.00508115	up	LOC123187154	-2.30632	0.00136688	0.00892569	down	LOC123186956	2.64706	2.39e-08	6.96e-07	up						LOC123153449	-5.10243	0.00408528	0.0148913	down	LOC123119893	-4.963	0.00914462	0.0311419	down
LOC123165476	6.0793	0.000348932	0.0014273	up	LOC123178454	2.39882	0.000942236	0.00610513	up	LOC123172794	-2.30556	0.00286642	0.0159995	down	LOC123162006	2.64372	0.000421799	0.00295333	up						LOC123142918	5.10103	6.01e-15	1.69e-13	up	LOC123149232	4.96261	8.63e-50	1.88e-47	up
LOC123166131	6.07811	0.000524289	0.00205529	up	LOC123149198	2.39837	0.00299834	0.0156875	up	LOC123097709	2.30524	1.07e-05	0.000171086	up	LOC123117060	2.64063	0.00010556	0.000931263	up						LOC123059969	5.10083	9.52e-31	8.47e-29	up	LOC123103170	4.9584	5.43e-56	1.49e-53	up
LOC123044475	-6.07716	1.37e-72	3.98e-70	down	LOC123127905	-2.39647	0.000230696	0.00188556	down	LOC123169082	2.30357	4.27e-06	7.98e-05	up	LOC123158336	-2.63986	0.00542014	0.0234003	down						LOC123124274	-5.10021	0.00449764	0.0161496	down	LOC123077461	4.95628	0.000174186	0.00104356	up
LOC123140837	6.07628	0.000393163	0.00158765	up	LOC123143206	2.39508	1.24e-11	9.36e-10	up	LOC123138068	2.30293	1.04e-09	6.7e-08	up	LOC123161506	2.63862	0.000240416	0.00184711	up						LOC123066860	5.09943	0.00588962	0.0202998	up	LOC123063859	-4.95296	0.0100451	0.0336977	down
LOC123130401	-6.07612	0.000214948	0.000924231	down	LOC123183270	-2.39479	0.000146683	0.00128696	down	LOC123074226	2.30286	2.37e-07	7.05e-06	up	LOC123094178	-2.63669	0.00745453	0.0302749	down						LOC123150270	-5.09778	2.33e-77	1.02e-74	down	LOC123116458	4.95217	0.00715395	0.0253786	up
LOC123131216	6.07485	0.000266117	0.00112123	up	LOC123102142	2.39446	0.00588377	0.0269204	up	LOC123151334	-2.30026	0.0120048	0.0488565	down	LOC123124122	-2.63658	6.28e-13	6.08e-11	down						LOC123093273	-5.09587	0.00471253	0.016793	down	LOC123094848	4.95217	0.00715395	0.0253786	up
LOC123154003	6.07441	0.000222888	0.000955336	up	LOC123043091	2.39433	9.99e-13	1.03e-10	up	LOC100192142	2.29971	0.0104361	0.0437967	up	LOC123061424	-2.63597	1.46e-24	1.09e-21	down						LOC542806	5.09434	0.00455973	0.0163296	up	LOC123076274	-4.95166	0.0133581	0.0426608	down
LOC123124947	6.07387	0.000326322	0.0013443	up	LOC123146030	-2.3927	0.00452049	0.0218034	down	LOC123114572	-2.29871	7.47e-06	0.000126168	down	LOC123134297	2.63585	3.58e-12	2.9e-10	up						LOC123065817	5.09293	6.24e-09	8.36e-08	up	LOC123116840	-4.94911	0.00312869	0.0126288	down
LOC123125991	-6.07275	4.49e-34	3.1e-32	down	LOC123087404	2.39031	7.03e-20	5.49e-17	up	LOC123123915	2.29838	0.00343609	0.0184251	up	LOC123123546	2.635	0.0112234	0.0418541	up						LOC123184821	5.0926	2.96e-07	2.97e-06	up	LOC123108388	4.94792	0.0104437	0.0347834	up
LOC123047144	-6.07238	0.000132014	0.000596754	down	LOC123158563	-2.38824	2.84e-08	8.17e-07	down	LOC123100609	-2.29837	0.0057863	0.0277421	down	LOC123054803	-2.63462	3.16e-21	1.47e-18	down						LOC123174952	5.09184	0.00380008	0.0140193	up	LOC123145585	4.94791	0.00666715	0.0239354	up
LOC123168940	-6.07173	0.000184331	0.000806928	down	LOC123050557	2.38744	1.08e-08	3.55e-07	up	LOC123158952	-2.29695	0.000506495	0.00402129	down	LOC123083562	2.63341	0.0113534	0.0422683	up						LOC123052637	-5.09163	0.00453362	0.0162524	down	LOC123062061	4.94684	0.00106715	0.00506081	up
LOC123184332	-6.07112	0.000128717	0.000583105	down	LOC123045312	2.38652	0.00264915	0.0141755	up	LOC123060534	2.29667	7.11e-18	3.62e-15	up	LOC123085847	2.62929	0.012613	0.0459456	up						LOC123166199	-5.09163	0.00453362	0.0162524	down	LOC123138831	4.94392	0.00643859	0.0232518	up
LOC123152296	6.07082	0.000518763	0.00203603	up	LOC123187056	2.38618	1.83e-08	5.58e-07	up	LOC123055615	2.29587	0.000181173	0.00174558	up	LOC123066555	2.62858	1.96e-07	4.35e-06	up						LOC123145122	-5.0913	1.45e-87	8.36e-85	down	LOC123054508	4.94195	0.00121563	0.0056621	up
LOC123139364	-6.0708	0.000397623	0.00160384	down	LOC123111041	2.38561	0.000146596	0.00128636	up	LOC123074164	2.29581	4.12e-11	4.11e-09	up	LOC123048698	2.62807	0.00100897	0.00600469	up						LOC123187885	-5.09091	2.97e-21	1.43e-19	down	LOC123166344	4.94185	0.00256029	0.0106774	up
LOC123073523	6.07043	0.000248233	0.00105306	up	LOC123176406	2.38499	0.00296227	0.0155303	up	LOC123074126	2.2939	5.62e-05	0.000670325	up	LOC123131928	2.62764	0.000773529	0.00483599	up						LOC100192163	5.0907	0.00447888	0.0160935	up	LOC123062398	4.93862	5.95e-36	7.68e-34	up
LOC123172468	-6.0702	0.000131414	0.000594377	down	LOC123110938	2.38187	5.65e-05	0.000573443	up	LOC123091384	2.29263	0.0027381	0.0154128	up	LOC123073680	-2.62715	2.94e-17	7.18e-15	down						LOC123169411	5.0901	4.67e-05	0.000297523	up	LOC123050745	4.93554	0.0077007	0.0270075	up
LOC123141575	6.06767	0.000357427	0.00145809	up	LOC123072166	2.37855	0.00414447	0.020357	up	LOC123134484	2.29248	2.31e-09	1.35e-07	up	LOC123058339	2.62597	9.71e-14	1.14e-11	up						LOC123065198	-5.08747	3.72e-10	5.98e-09	down	LOC123058060	4.93398	0.0103718	0.0345878	up
LOC123188324	6.06707	5.71e-05	0.000280311	up	LOC123123894	2.37788	0.000537183	0.00381361	up	LOC123062060	-2.29222	2.01e-13	3.74e-11	down	LOC123102055	2.62592	1.64e-08	5e-07	up						LOC123063694	-5.08581	9.44e-77	3.99e-74	down	LOC123059113	4.93294	0.000203155	0.0011928	up
LOC123068989	6.0669	1.13e-09	1.2e-08	up	LOC123148359	2.37733	0.00884976	0.0372413	up	LOC123120233	2.29115	0.000529752	0.00417177	up	LOC123115153	-2.62151	0.000718742	0.00455501	down						LOC123175202	-5.08506	3.55e-06	2.9e-05	down	LOC123061617	-4.93249	0.00920458	0.0313206	down
LOC123115778	-6.06665	0.000133928	0.000604484	down	LOC123186319	2.37723	0.000966667	0.00623483	up	LOC123139300	-2.29115	4.52e-12	5.84e-10	down	LOC123099699	-2.6209	0.00205907	0.0107272	down						LOC123042332	-5.08458	0.0119672	0.0367839	down	LOC123150460	4.93166	0.000160346	0.000969458	up
LOC123108383	6.06565	8.5e-10	9.15e-09	up	LOC123153510	2.37721	1.23e-06	2.14e-05	up	LOC123184997	2.29024	0.00990948	0.042094	up	LOC123123202	2.61666	0.00979713	0.0375596	up						LOC123168984	-5.08413	1.2e-37	1.45e-35	down	LOC123157193	4.93134	0.0084825	0.0292479	up
LOC123159952	-6.05926	0.000149559	0.000668757	down	LOC123143071	-2.37599	0.00068698	0.00467791	down	LOC123139414	2.28928	2.04e-06	4.32e-05	up	LOC123039386	2.61542	0.000618671	0.00404133	up						LOC123165896	5.08186	0.01137	0.0352204	up	LOC123100738	-4.9297	0.00151568	0.0068424	down
LOC123166125	-6.05529	2.02e-18	5.2e-17	down	LOC123143335	2.37436	0.00153023	0.0090663	up	LOC123148737	-2.28778	4.59e-27	1.17e-23	down	LOC123188820	2.61371	0.0110201	0.0411989	up						LOC123104695	5.07979	0.00328253	0.0123657	up	LOC123050055	-4.92961	0.00940479	0.0318863	down
LOC123172320	-6.05483	0.000170147	0.000751136	down	LOC123143200	2.37324	1.16e-13	1.5e-11	up	LOC123191564	-2.28658	0.00610417	0.0289297	down	LOC123119838	2.61212	4.43e-05	0.000445392	up						LOC123157558	-5.07908	0.000780326	0.00358668	down	LOC543104	-4.92868	0.00632497	0.0229071	down
LOC123073841	6.05165	1.39e-14	2.54e-13	up	LOC123059758	2.37269	0.00198866	0.011249	up	LOC123181377	2.28482	6.32e-08	2.29e-06	up	LOC123165605	2.61199	0.000262298	0.00198905	up						LOC123125056	5.07504	0.00317502	0.01202	up	LOC123076738	-4.92821	1.24e-05	9.88e-05	down
LOC123048269	-6.04986	0.000198751	0.000862533	down	LOC123111975	2.37204	3.1e-09	1.2e-07	up	LOC123130723	2.28456	7.09e-06	0.000120696	up	LOC123129120	-2.61058	2.65e-05	0.000287612	down						LOC123128464	5.07504	0.00317502	0.01202	up	LOC123045348	-4.92449	0.00153227	0.00690525	down
LOC123053723	-6.04966	2.6e-07	1.96e-06	down	LOC123067668	2.37187	5.12e-05	0.000526897	up	LOC123167384	2.28224	0.00201265	0.0121075	up	LOC123186982	2.60924	5.09e-13	5.03e-11	up						LOC123180622	-5.07248	1.42e-06	1.26e-05	down	LOC123106698	4.92191	0.00816719	0.0283515	up
LOC123076900	6.04825	5.51e-12	7.71e-11	up	LOC123182777	-2.37094	0.00203529	0.0114651	down	LOC123106797	2.28202	0.00147611	0.00949545	up	LOC123098509	-2.60822	9.78e-05	0.000874114	down						LOC123045237	5.07045	0.00396705	0.0145268	up	LOC123169718	4.92089	5.62e-12	1.27e-10	up
LOC123143439	6.04817	2.6e-223	2.07e-219	up	LOC123165784	2.37046	2.63e-06	4.13e-05	up	LOC123051674	2.2815	1.9e-11	2.05e-09	up	LOC123113765	2.60775	0.00255346	0.0127362	up						LOC123088589	-5.07023	4.16e-65	1.3e-62	down	LOC123077165	4.92001	1.93e-35	2.45e-33	up
LOC123177492	-6.04538	0.000182775	0.000800997	down	LOC123125276	2.36455	2.85e-10	1.47e-08	up	LOC123051706	2.28141	0.000693365	0.00517714	up	LOC123151326	2.60719	0.0112373	0.0418957	up						LOC543104	-5.06864	8.21e-09	1.08e-07	down	LOC123084030	4.91867	0.0108673	0.0359206	up
LOC123166632	6.04489	4.13e-05	0.000209096	up	LOC123189940	2.36433	6.41e-05	0.000638625	up	LOC123122696	-2.28111	1.96e-06	4.18e-05	down	LOC123077218	-2.60667	0.000472641	0.00324377	down						LOC123094401	5.06744	2e-08	2.47e-07	up	LOC123159409	-4.91807	7.99e-06	6.62e-05	down
LOC123107511	-6.04249	2.46e-07	1.87e-06	down	LOC123185587	-2.36345	3.42e-06	5.17e-05	down	LOC123053546	2.28039	1.4e-05	0.000214618	up	LOC123086575	-2.60664	0.000275051	0.00206901	down						LOC123072845	-5.06726	8.02e-30	6.75e-28	down	LOC123107126	4.91762	0.00902407	0.0307987	up
LOC123064646	-6.03981	0.00046011	0.00182776	down	LOC123076978	-2.36332	2e-07	4.46e-06	down	LOC123149717	-2.27857	5.19e-06	9.38e-05	down	LOC123087535	-2.60549	0.0046208	0.0205865	down						LOC123191010	5.06581	5.58e-05	0.000348629	up	LOC123145050	4.91652	7.57e-81	4.16e-78	up
LOC123121596	6.03884	3.33e-84	1.32e-81	up	LOC123181934	-2.36107	1.27e-05	0.000158743	down	LOC123136665	-2.27797	3.01e-17	1.25e-14	down	LOC123173513	2.60424	4.54e-06	6.41e-05	up						LOC123161375	-5.06081	1.31e-19	5.62e-18	down	LOC123156971	4.91601	0.013121	0.0420236	up
LOC123184333	-6.03609	0.000152186	0.000679589	down	LOC123102125	2.36078	0.00147118	0.00877807	up	LOC123121038	-2.27778	8.49e-08	2.95e-06	down	LOC123117664	-2.60126	0.00142822	0.00796446	down						LOC123075863	-5.05969	5.44e-11	9.71e-10	down	LOC123054533	-4.91461	0.0138445	0.0439208	down
LOC123114712	-6.03404	0.000736316	0.0027792	down	LOC123065196	2.35784	6.89e-09	2.39e-07	up	LOC123102988	-2.27718	0.00238905	0.0138267	down	LOC123074000	2.59888	0.000618258	0.00403931	up						LOC123077507	-5.05742	1.28e-06	1.14e-05	down	LOC123158905	4.9137	0.0013393	0.00615911	up
LOC123122775	-6.03256	1.57e-61	3.21e-59	down	LOC123159708	2.35606	8.57e-14	1.15e-11	up	LOC123179397	2.27642	6.27e-06	0.00010941	up	LOC123160079	2.59725	0.0107107	0.0402885	up						LOC123176267	-5.05567	0.0142876	0.0426471	down	LOC123128389	-4.9133	0.0110026	0.036299	down
LOC123138421	-6.03143	2.16e-05	0.000115962	down	LOC123051134	2.35454	0.000259974	0.00208013	up	LOC123105336	-2.27582	6.63e-07	1.67e-05	down	LOC123122949	-2.596	0.00278863	0.0136738	down						LOC123043774	5.05534	0.00590985	0.0203584	up	LOC123187709	-4.90805	9.88e-49	2.06e-46	down
LOC123136078	6.02791	2.04e-06	1.32e-05	up	LOC123048273	2.35382	0.000120335	0.00108951	up	LOC123127904	2.27131	0.00172101	0.010705	up	LOC123047261	2.59326	4.92e-06	6.86e-05	up						LOC123103603	-5.05419	0.0048435	0.0171868	down	LOC123055101	4.90479	0.0125681	0.0405607	up
LOC123163221	6.02785	3.91e-101	2.28e-98	up	LOC123101889	2.35345	1.67e-11	1.21e-09	up	LOC123170642	2.27022	1.57e-07	5e-06	up	LOC123161109	2.5928	3.44e-06	5.06e-05	up						LOC123177448	5.05371	0.00942676	0.0301683	up	LOC123136460	4.90352	0.0136591	0.0434356	up
LOC123133683	-6.02549	0.000655191	0.00250438	down	LOC123051223	-2.35277	0.0077698	0.0335741	down	LOC123066804	2.26947	0.00684554	0.0316009	up	LOC123135578	-2.59225	0.000568193	0.00376596	down						LOC123139774	-5.05072	5.03e-53	1.07e-50	down	LOC123155250	-4.90301	0.0105119	0.0349596	down
LOC123126116	6.02527	0.00048986	0.00193448	up	LOC123145248	2.3511	2.1e-09	8.54e-08	up	LOC123129213	-2.26904	2.32e-05	0.000323608	down	LOC123110676	2.59145	0.00130271	0.00739002	up						LOC123150067	-5.05039	1.15e-06	1.04e-05	down	LOC123108043	4.9022	0.000160224	0.000968863	up
LOC123168254	6.02488	5.41e-12	7.57e-11	up	LOC123088129	2.34973	3.08e-11	2.09e-09	up	LOC123069854	-2.26767	0.000843784	0.0060666	down	LOC123166467	2.59015	0.00352625	0.0165547	up						LOC123130833	5.04998	2.08e-11	3.92e-10	up	LOC123130050	4.89973	3.37e-50	7.43e-48	up
LOC123141833	6.0246	0.000307592	0.00127552	up	LOC123100609	2.34968	0.00154762	0.00914885	up	LOC123049532	-2.26573	0.00441547	0.0224817	down	LOC123111975	2.58788	3.49e-12	2.84e-10	up						LOC123048151	5.04995	0.00138416	0.00590227	up	LOC123038568	-4.89963	0.0134544	0.0429164	down
LOC123051067	6.02432	0.000437755	0.00174747	up	LOC123147126	-2.34812	2.04e-06	3.31e-05	down	LOC123179709	-2.26433	0.0071881	0.0328491	down	LOC123148405	-2.5859	0.00605968	0.0256108	down						LOC123074752	5.04823	8.98e-23	4.86e-21	up	LOC123172747	-4.89963	0.0134544	0.0429164	down
LOC123050006	6.02379	0.000499751	0.00196906	up	LOC123142908	2.347	0.000233904	0.00190803	up	LOC123060137	2.26234	0.00600327	0.0285666	up	LOC123041146	2.58526	0.00532841	0.0230844	up						LOC123117684	-5.04737	3.65e-48	6.58e-46	down	LOC123166106	4.89848	0.0019677	0.00855128	up
LOC123162191	6.02357	0.000353921	0.00144482	up	LOC123111700	-2.34567	7.28e-07	1.36e-05	down	LOC123095588	-2.26072	0.00309264	0.016973	down	LOC123069058	2.58376	7.21e-09	2.43e-07	up						LOC123054227	-5.04706	5.22e-05	0.000328596	down	LOC123176854	-4.89576	1.67e-05	0.000128291	down
LOC123065629	6.02343	2.94e-14	5.21e-13	up	LOC123185098	2.34561	0.000126575	0.00113595	up	LOC123166353	-2.25991	5.1e-05	0.000617579	down	LOC123163921	2.58276	3.12e-09	1.18e-07	up						LOC123161905	-5.04684	2.57e-109	2.29e-106	down	LOC123165568	-4.89401	2.06e-126	3.17e-123	down
LOC123100943	6.02244	0.000959377	0.00351801	up	LOC123172629	2.34479	0.00190062	0.0108378	up	LOC123139371	2.25968	4.87e-05	0.000594968	up	LOC123138338	2.58214	5.21e-28	6.81e-25	up						LOC123172286	-5.04637	4.44e-26	3.02e-24	down	LOC123171558	4.89336	0.00208604	0.00897014	up
LOC123091318	-6.01674	0.00026392	0.00111289	down	LOC123180146	2.34374	6.82e-10	3.14e-08	up	LOC543003	-2.25902	2.04e-12	2.92e-10	down	LOC123099514	2.57974	0.000136307	0.00115314	up						LOC123186919	5.04438	0.00635908	0.0216548	up	LOC123064270	-4.89171	5.64e-23	3.53e-21	down
LOC123099241	6.01576	3.71e-05	0.000189826	up	LOC123190776	2.34362	1.4e-20	1.28e-17	up	LOC123152715	2.25878	0.00273669	0.0154061	up	LOC123085707	2.57925	2.27e-24	1.64e-21	up						LOC123107260	5.04438	0.00635908	0.0216548	up	LOC123181460	4.89156	0.0013436	0.00617437	up
LOC123157813	6.01411	1.15e-09	1.22e-08	up	LOC123090024	2.34296	7.83e-10	3.55e-08	up	LOC123134723	2.25809	0.00466627	0.0234754	up	LOC100286396	2.57827	3.47e-14	4.45e-12	up						LOC606349	-5.0425	2.64e-56	6.31e-54	down	LOC123087079	-4.88994	0.00186797	0.00817748	down
LOC123103756	-6.01254	1.99e-05	0.000107575	down	LOC123150265	2.34184	0.00210209	0.0117706	up	LOC123047783	-2.25724	0.000160615	0.00157831	down	LOC123040643	2.5779	1.57e-20	6.53e-18	up						LOC123186941	5.04082	1.1e-19	4.73e-18	up	LOC123161226	4.88836	2.49e-19	1.18e-17	up
LOC123049301	-6.01097	0.00037941	0.00153725	down	LOC123066863	2.34075	2.62e-15	5.46e-13	up	LOC123146325	-2.25654	0.00300024	0.0165877	down	LOC123181934	-2.57702	0.00774888	0.0311817	down						LOC123082653	5.04069	0.000953703	0.0042692	up	LOC123134484	-4.88671	6.77e-06	5.7e-05	down
LOC123124900	-6.01007	6.23e-10	6.81e-09	down	LOC123091854	2.34025	9.61e-07	1.73e-05	up	LOC123156235	2.25593	0.0118478	0.048327	up	LOC123074298	-2.57684	4.67e-13	4.67e-11	down						LOC123168642	-5.03971	1.01e-11	1.98e-10	down	LOC123143417	-4.885	3.31e-91	2.35e-88	down
LOC123132184	6.00965	6.68e-07	4.72e-06	up	TRNAS-GGA_22	-2.33911	0.00750325	0.0326655	down	LOC123191036	-2.25425	0.00567997	0.0273567	down	LOC123098603	2.57605	0.00672393	0.027899	up						LOC123136484	5.03743	0.0125829	0.0383715	up	LOC123130836	4.87985	0.00857624	0.0295106	up
LOC123080858	-6.00878	0.000256334	0.00108379	down	LOC123096496	2.339	6.64e-05	0.000658871	up	LOC123092197	2.25376	0.000574533	0.00445304	up	LOC123047550	2.57565	0.00122205	0.00702168	up						LOC123104643	-5.03681	0.000796785	0.00365209	down	LOC123141283	-4.87886	0.00182479	0.00800641	down
LOC123121592	6.00868	4.12e-32	2.56e-30	up	LOC123104267	2.33873	1.63e-14	2.69e-12	up	LOC123161109	-2.25333	0.000491457	0.00392683	down	LOC123145248	2.5738	3.36e-17	8.07e-15	up						LOC123089757	-5.03579	4.62e-05	0.000294405	down	LOC123043373	4.87843	0.0098856	0.0332474	up
LOC123185306	-6.00784	6.34e-19	1.7e-17	down	LOC123143643	2.33849	2.59e-24	5.7e-21	up	LOC123156270	2.25296	0.0079393	0.0354862	up	LOC123116705	-2.57103	6.18e-17	1.37e-14	down						LOC123159409	-5.03276	1.05e-06	9.49e-06	down	LOC123152515	4.87752	0.00168311	0.00747677	up
LOC123180890	-6.00073	5.97e-15	1.13e-13	down	LOC123060654	2.33797	1.34e-12	1.33e-10	up	LOC123076417	-2.24835	4.57e-08	1.74e-06	down	LOC123150521	2.57051	4.85e-05	0.000481905	up						LOC123165057	-5.0326	0.00820941	0.0268884	down	LOC123087569	4.87672	4.7e-08	6.02e-07	up
LOC123171846	6.00063	2.04e-33	1.36e-31	up	LOC123097194	2.33791	0.0112208	0.0448831	up	LOC123071451	-2.24643	6.56e-20	5.17e-17	down	LOC123142971	2.57042	0.0015102	0.00833741	up						LOC123044549	5.03094	1.45e-89	8.93e-87	up	LOC123172951	-4.87549	0.0133244	0.042565	down
LOC123130392	-5.99881	2.41e-12	3.51e-11	down	LOC123063223	2.33775	0.00534511	0.0249436	up	LOC123060233	-2.24634	2.88e-13	5.22e-11	down	LOC123167235	2.56939	1.52e-11	1.04e-09	up						LOC123049272	-5.03003	1.43e-60	3.93e-58	down	LOC123048747	-4.87302	0.0129159	0.0414902	down
LOC123056755	-5.99831	6.41e-54	1.05e-51	down	LOC123156770	2.33765	2.14e-24	4.85e-21	up	LOC123120185	-2.24544	0.00148718	0.00954865	down	LOC123126307	2.56901	0.000134708	0.0011419	up						LOC123098351	-5.02969	0.00614471	0.021034	down	LOC123134563	4.86979	0.00817635	0.0283751	up
LOC123091091	-5.99699	0.000957755	0.00351271	down	LOC123058803	-2.33733	2.41e-08	7.12e-07	down	LOC123179983	2.2446	3.07e-15	8.67e-13	up	LOC123076978	-2.56861	0.000988509	0.00590375	down						LOC123087535	-5.02895	0.00795753	0.0261773	down	LOC123081662	4.86974	0.0103502	0.0345271	up
LOC123117319	5.9959	9.09e-57	1.61e-54	up	LOC123105874	-2.33619	2.07e-06	3.35e-05	down	LOC123107155	2.24442	3.48e-05	0.000451761	up	LOC123046495	2.56631	0.000198882	0.00157408	up						LOC123066885	-5.02744	0.00649772	0.0220577	down	LOC123094213	4.86866	0.00168717	0.00749153	up
LOC123183313	5.99499	5.19e-80	1.82e-77	up	LOC123134281	2.33612	0.000117849	0.00107128	up	LOC123169338	-2.24422	1.63e-14	3.85e-12	down	LOC123104284	-2.5657	5.7e-19	1.86e-16	down						LOC123090805	5.0256	0.00103784	0.00459146	up	LOC123132292	4.86864	0.0123142	0.0398704	up
LOC123138539	-5.99464	0.000190971	0.000833161	down	LOC123185539	2.33595	0.00569374	0.0262273	up	LOC123146954	2.24211	5.5e-06	9.84e-05	up	LOC123073936	-2.56317	0.00529049	0.0229529	down						LOC123081546	-5.02456	0.00864032	0.0280823	down	LOC123170058	4.86688	0.00857719	0.0295114	up
LOC123122120	-5.99377	0.000241241	0.00102656	down	LOC123154399	-2.33269	0.00372107	0.0186626	down	LOC123107839	2.24205	4.56e-05	0.000565036	up	LOC123106963	2.56173	0.00160143	0.00874403	up						LOC123094779	-5.02415	2.06e-13	4.89e-12	down	LOC123082548	-4.86645	1.25e-08	1.77e-07	down
LOC123082969	-5.99319	0.00020546	0.000887931	down	LOC123139598	2.33249	0.00121022	0.0074803	up	LOC123068253	-2.24151	3.74e-05	0.000479376	down	LOC123085948	2.56054	0.0026323	0.0130569	up						LOC123070252	-5.02187	1.08e-17	3.92e-16	down	LOC123057665	4.86574	0.00142496	0.00649601	up
LOC123092869	5.99268	3.11e-05	0.000161542	up	LOC123160911	-2.33071	9.21e-09	3.08e-07	down	LOC123175505	-2.24049	0.000839417	0.00604187	down	LOC123105766	-2.55939	0.000486688	0.00332335	down						LOC123160434	5.02012	0.00721801	0.0241161	up	LOC123167060	4.86547	0.00825903	0.0286156	up
LOC123042293	-5.99118	4.03e-06	2.48e-05	down	LOC123163670	-2.32985	6.13e-09	2.17e-07	down	LOC123041410	2.2402	0.00104944	0.00720781	up	LOC123142809	-2.55727	0.000141802	0.00119258	down						LOC123149671	5.01938	0.0135389	0.0407652	up	LOC123105787	-4.86294	0.00770747	0.0270278	down
LOC123108228	-5.99025	0.000237245	0.00101085	down	LOC123149491	-2.32978	1.14e-06	2e-05	down	LOC123127500	2.2379	2.69e-10	2.06e-08	up	LOC123180231	2.55643	7.37e-05	0.000687151	up						LOC123051051	5.01938	0.0135389	0.0407652	up	LOC123084066	-4.86287	0.000149894	0.000913221	down
LOC123139094	5.9848	1.03e-73	3.06e-71	up	LOC123112917	2.32899	0.00859068	0.0363616	up	LOC123079172	-2.23539	6.85e-10	4.63e-08	down	LOC123107259	-2.55608	0.00159764	0.00872749	down						LOC123053541	5.01835	0.00468553	0.0167108	up	LOC123145809	-4.86244	0.0153133	0.0476752	down
LOC123055381	5.98406	0.000407182	0.00163788	up	LOC123139300	2.3267	1.54e-07	3.55e-06	up	LOC123157607	-2.23361	0.000652742	0.00493339	down	LOC123169048	-2.55374	0.00862725	0.0339089	down						LOC123182764	-5.01827	0.0157941	0.046273	down	LOC123041216	4.85985	0.00938843	0.0318427	up
LOC123092507	-5.98364	0.000298466	0.00124174	down	LOC123087297	-2.32657	0.000136329	0.00120845	down	LOC123072020	-2.23334	0.000334387	0.00286992	down	LOC123172598	2.55207	6.53e-18	1.83e-15	up						LOC123093161	-5.01805	7.44e-05	0.000451666	down	LOC123136463	4.85973	0.00836991	0.0289384	up
LOC123059502	-5.98219	2.18e-06	1.4e-05	down	LOC123149510	2.32583	2.24e-09	9.04e-08	up	LOC123175943	-2.23314	0.00512064	0.0252633	down	LOC123074102	-2.55015	2.14e-06	3.37e-05	down						LOC123095053	-5.01742	2.56e-08	3.12e-07	down	LOC123077619	-4.85762	0.0133647	0.0426803	down
LOC123087265	5.98171	0.00036929	0.00150081	up	LOC123114502	2.32565	1.47e-12	1.44e-10	up	LOC123122872	-2.23302	7.13e-08	2.53e-06	down	LOC123102077	-2.54957	0.000427676	0.00299034	down						LOC123182515	-5.01681	0.00717928	0.0240063	down	LOC123159104	4.85376	0.0103764	0.0346013	up
LOC123108358	5.97988	0.000478003	0.00189255	up	LOC123071261	2.32373	0.00525076	0.0245891	up	LOC123135814	2.23272	0.0080516	0.0358786	up	LOC123060800	-2.54687	0.000338655	0.00246189	down						LOC123099932	-5.01679	2.98e-39	3.84e-37	down	LOC123099450	4.85255	0.00886577	0.0303395	up
LOC123125522	5.97962	0.000343638	0.0014081	up	LOC123042555	2.32356	0.00441515	0.0214195	up	LOC123145535	-2.23165	3.61e-07	1e-05	down	LOC123067047	-2.54657	0.00199503	0.0104625	down						LOC123080634	-5.01534	4.76e-88	2.81e-85	down	LOC123102261	4.85255	0.00886577	0.0303395	up
LOC123141379	5.97949	0.000353819	0.00144448	up	LOC123179853	2.32315	1.05e-06	1.87e-05	up	LOC123123034	-2.22947	0.000758872	0.00556374	down	LOC123066914	2.54497	5.77e-06	7.86e-05	up						LOC123064715	5.01497	2.65e-06	2.23e-05	up	LOC543343	4.85205	0.0140597	0.0444684	up
LOC123148097	-5.97923	0.000317551	0.00131225	down	LOC123102468	-2.32178	0.000278095	0.00219857	down	LOC123115153	2.22875	0.00769389	0.0346462	up	LOC123129627	-2.54464	1.12e-11	8.01e-10	down						LOC123139771	-5.01448	1.48e-08	1.87e-07	down	LOC123151145	4.85195	4.47e-11	9.08e-10	up
LOC123119846	5.97751	0.000441823	0.00176248	up	LOC123112307	2.32165	2.73e-23	4.75e-20	up	LOC123046923	-2.22816	0.00605012	0.0287361	down	LOC123150284	-2.54272	1.94e-05	0.000222052	down						LOC123185239	-5.01158	0.00589759	0.0203221	down	LOC123066572	-4.85172	7.08e-06	5.94e-05	down
LOC123166067	-5.97713	5.38e-07	3.86e-06	down	LOC123166266	-2.32131	7.12e-07	1.33e-05	down	LOC123171828	2.22696	0.000925153	0.00650938	up	LOC123162244	2.54205	4.98e-10	2.32e-08	up						LOC123187146	-5.01072	8.48e-05	0.000507341	down	LOC123084801	4.84852	7.78e-06	6.46e-05	up
LOC123168593	-5.97699	1.22e-47	1.55e-45	down	LOC123107975	2.31921	4.72e-05	0.000490679	up	LOC123047625	-2.22683	1.62e-15	4.86e-13	down	LOC123048871	2.5403	0.00504118	0.0220999	up						LOC123189841	5.00952	0.00422452	0.0153036	up	LOC123145310	-4.84822	0.0136544	0.0434223	down
LOC123156943	5.97228	4.6e-05	0.000230523	up	LOC123099248	2.31919	0.00901117	0.0377762	up	LOC123054802	2.22294	2.8e-06	5.63e-05	up	LOC123182487	2.53986	0.00077498	0.00484307	up						LOC123164359	-5.00907	0.00701509	0.0235504	down	LOC123099733	-4.84822	0.0136544	0.0434223	down
LOC123185979	-5.97073	1.43e-17	3.43e-16	down	LOC123107349	2.31682	7.7e-05	0.00074463	up	LOC123039161	2.22203	0.00122915	0.00819183	up	LOC123124438	-2.53935	0.00363405	0.0169506	down						LOC123167541	5.00693	0.00576079	0.0199303	up	LOC123050043	-4.84822	0.0136544	0.0434223	down
LOC123080734	5.96917	1.22e-16	2.69e-15	up	LOC123142359	2.31626	0.0018672	0.0106781	up	LOC123114252	-2.22113	1.6e-05	0.00023923	down	LOC123093190	2.53933	4.24e-06	6.06e-05	up						LOC123109830	-5.00687	6.54e-05	0.000401987	down	LOC123041509	-4.84655	0.0121039	0.0392944	down
LOC123099767	-5.96909	3.65e-07	2.69e-06	down	LOC123137223	2.31579	0.00105075	0.00667993	up	LOC123185213	2.22075	8.57e-05	0.000950635	up	LOC123104471	2.53835	0.000217842	0.00169949	up						LOC123132074	-5.00577	6.13e-05	0.000379558	down	LOC123133399	4.84509	0.0144559	0.0454579	up
LOC123098034	-5.9686	7.56e-77	2.4e-74	down	LOC123085704	2.31548	6.21e-10	2.9e-08	up	LOC123079653	-2.22031	4.81e-07	1.27e-05	down	LOC123074126	-2.53583	2.17e-06	3.41e-05	down						LOC123139958	-5.00473	0.00594922	0.0204699	down	LOC123085277	4.83975	0.00208633	0.00897093	up
LOC123050571	-5.96608	0.000234339	0.000999586	down	LOC123103054	2.31519	5.12e-13	5.61e-11	up	LOC123114452	-2.22023	0.00195506	0.0118394	down	LOC123181824	2.53494	0.0076211	0.0307883	up						LOC123054389	5.00445	1.84e-15	5.46e-14	up	LOC123163451	4.83907	0.0156387	0.0485033	up
LOC123065753	5.96251	1.41e-23	5.31e-22	up	LOC123097237	-2.31495	0.000883982	0.00578272	down	LOC123190951	2.2189	0.000106977	0.00113909	up	LOC123122138	-2.53466	0.00042614	0.00298125	down						LOC123067207	-5.0028	0.00725097	0.0242105	down	LOC123105382	4.83754	8.19e-18	3.36e-16	up
LOC123081876	-5.96159	0.000742172	0.002798	down	LOC123127901	-2.31472	3.09e-05	0.000341377	down	LOC123131696	-2.21809	3.13e-15	8.77e-13	down	LOC123151428	2.53405	0.000310905	0.0022902	up						LOC123050732	-5.0028	5e-18	1.87e-16	down	LOC123113690	4.83606	0.0133513	0.0426425	up
LOC123083253	5.96128	0.000144953	0.000649796	up	LOC123139966	2.31136	9.42e-08	2.33e-06	up	LOC123049484	2.21725	3.23e-07	9.13e-06	up	LOC123127714	2.53212	0.00271788	0.0134039	up						LOC123049650	-5.0021	1.11e-07	1.2e-06	down	LOC123187724	-4.83586	0.0159589	0.049327	down
LOC123059670	-5.9609	0.000232016	0.000990312	down	LOC123076962	2.31111	2.54e-11	1.76e-09	up	LOC123106611	2.21667	0.00205705	0.0123139	up	LOC123128132	-2.53126	0.013748	0.0491065	down						LOC123100364	-5.00115	0.0091035	0.0293318	down	LOC123134469	-4.83586	0.0159589	0.049327	down
LOC123135813	-5.95563	2.75e-11	3.52e-10	down	LOC123166962	-2.3087	0.00276644	0.0146908	down	LOC123130878	2.21611	8.83e-09	4.26e-07	up	LOC123046810	2.53016	0.00474823	0.021043	up						LOC123065488	4.99834	0.00451579	0.0161992	up	LOC123189132	4.834	0.000204227	0.00119841	up
LOC123093761	-5.9552	0.000243183	0.00103416	down	LOC123130385	-2.30803	7.51e-13	7.87e-11	down	LOC123043134	-2.21597	1.2e-07	3.96e-06	down	LOC123165624	2.52997	3.63e-11	2.28e-09	up						LOC123116276	4.99828	8.65e-10	1.32e-08	up	LOC123185423	-4.83291	0.00349617	0.0138743	down
LOC123049604	-5.95399	0.000486537	0.00192269	down	LOC123059895	2.30525	0.00679583	0.0301734	up	LOC123181113	-2.2149	0.011213	0.0462854	down	LOC123059348	2.52954	1.23e-10	6.7e-09	up						LOC123060895	4.99765	0.000773136	0.00355801	up	LOC123074836	4.83025	0.00685686	0.0244788	up
LOC123106358	-5.95372	0.000472694	0.00187392	down	LOC123043297	2.30465	0.0108216	0.0436386	up	LOC123175704	-2.2139	0.00393537	0.020494	down	LOC123113020	-2.52915	0.000803019	0.00498552	down						LOC123145850	-4.99638	1.02e-17	3.69e-16	down	LOC123057956	-4.82904	0.00444855	0.0170509	down
LOC123150726	-5.95272	2.49e-14	4.44e-13	down	LOC123100756	2.30458	0.00113516	0.00711154	up	LOC123043055	-2.21387	0.000273682	0.0024475	down	LOC123191902	2.52586	0.000162781	0.00133875	up						LOC123061515	4.99577	0.00418267	0.0151862	up	TRNAY-GUA_70	-4.82781	0.015145	0.047234	down
LOC123145901	5.94994	3.35e-66	8.17e-64	up	LOC123112376	-2.30421	0.0128548	0.0499333	down	LOC123099465	-2.21297	0.00170208	0.0106112	down	LOC123147461	-2.52466	8.01e-05	0.000737395	down						LOC123072422	-4.99317	0.0066765	0.0225784	down	LOC123041316	4.82765	0.00309239	0.0125036	up
LOC123085195	5.94682	4.73e-05	0.000236439	up	LOC123080499	-2.30402	0.00926896	0.0386578	down	LOC123182487	-2.21183	0.00925641	0.040007	down	LOC123175176	-2.52285	2.02e-08	6.02e-07	down						LOC123065550	-4.99274	8.43e-89	5.04e-86	down	LOC123070887	-4.82626	0.013018	0.0417593	down
LOC123136307	-5.94528	9.96e-11	1.2e-09	down	LOC123122138	-2.30395	0.00609508	0.0276776	down	LOC123167576	-2.21047	0.00284481	0.0158975	down	LOC123079214	2.52263	2e-09	7.93e-08	up						LOC123137982	-4.99113	0.00744744	0.0247626	down	LOC123159773	-4.82556	6.45e-07	6.69e-06	down
LOC123075682	5.94339	4.98e-05	0.000247744	up	LOC123068851	2.30371	0.00277554	0.0147249	up	LOC123152758	2.20926	0.00182276	0.0112116	up	LOC123078633	2.52212	0.0117582	0.0434609	up						LOC123098853	-4.9903	3.94e-10	6.31e-09	down	LOC123072194	4.82547	4.37e-06	3.84e-05	up
LOC123055177	-5.94266	0.000305153	0.00126659	down	LOC123188220	2.30253	2.9e-05	0.000323081	up	LOC123188408	2.20882	0.000403901	0.00334138	up	LOC123189637	-2.52192	9.09e-05	0.000821387	down						LOC123163167	4.99028	0.00665052	0.0225034	up	LOC123121003	4.82484	0.00258566	0.0107656	up
LOC123106536	-5.94103	7.52e-08	6.19e-07	down	LOC123137360	2.30231	1.58e-09	6.58e-08	up	LOC123074095	2.2077	3.22e-14	7.15e-12	up	LOC123063611	2.52177	0.000343465	0.00249105	up						LOC123160290	4.98867	0.0109311	0.0341002	up	LOC123071452	-4.82283	0.00249056	0.0104297	down
LOC123041984	-5.93974	0.000430917	0.00172233	down	LOC123052999	2.30077	0.000952996	0.00616258	up	LOC123122418	-2.20736	1.46e-09	9.01e-08	down	LOC123183721	2.52133	0.0140421	0.0499102	up						LOC123125564	4.98814	0.00457692	0.0163833	up	LOC123155552	4.82236	0.00172533	0.00763733	up
LOC123070784	-5.93749	0.000304355	0.00126374	down	LOC123111245	2.29787	9.74e-05	0.000911308	up	LOC123074298	2.20651	4.74e-05	0.00058181	up	LOC123040476	-2.51983	5.74e-09	2e-07	down						LOC123108166	-4.98063	0.00112689	0.00493457	down	LOC123122110	-4.82004	5.98e-12	1.35e-10	down
LOC123038245	-5.93332	0.000311249	0.00128928	down	LOC123161506	2.29722	4.4e-05	0.000463351	up	LOC123112163	-2.20598	1.51e-32	1.2e-28	down	LOC123119242	-2.51952	1.49e-06	2.48e-05	down						LOC123062963	4.98042	0.00121768	0.00528221	up	LOC123043271	-4.81841	0.0129036	0.0414622	down
LOC123052677	5.93205	0.00079163	0.0029611	up	LOC123061602	2.29587	1.85e-15	4.04e-13	up	LOC123161286	2.2051	0.000293379	0.00258922	up	LOC123081524	2.51734	9.68e-05	0.000866703	up						LOC123130923	-4.97943	0.00782987	0.0258257	down	LOC543252	-4.81832	9.23e-22	5.33e-20	down
LOC123145567	5.93116	0.000477934	0.00189251	up	LOC123134246	2.29397	0.0114738	0.0456828	up	LOC123045585	-2.20502	0.00491087	0.0244368	down	LOC123042123	2.51492	5.83e-06	7.93e-05	up						LOC123111384	4.97776	1.43e-06	1.26e-05	up	LOC123141039	-4.81686	0.0126363	0.0407445	down
LOC123148247	5.92895	2.06e-104	1.33e-101	up	LOC123072444	-2.2936	0.0015904	0.00935772	down	LOC123086838	-2.20424	0.00382824	0.0200638	down	LOC123042555	2.51456	2.45e-06	3.78e-05	up						LOC123084875	4.97517	0.00794668	0.0261469	up	LOC123145678	4.81645	3.13e-05	0.000226718	up
LOC123082474	5.92871	0.000646753	0.00247639	up	LOC123090918	2.29173	0.00176851	0.0102136	up	LOC123117847	-2.20317	8.09e-15	2.02e-12	down	LOC123105922	2.51403	0.00369643	0.0171961	up						LOC123095119	4.97122	5.06e-05	0.000319556	up	LOC123145122	-4.81195	9.21e-67	3.48e-64	down
LOC543476	5.92866	0.000467757	0.00185592	up	LOC123135465	-2.29157	0.0078804	0.0339618	down	LOC123061040	-2.20197	1.1e-09	7.07e-08	down	LOC123100706	2.51367	0.0022433	0.0114828	up						LOC123117352	-4.97029	3.17e-26	2.17e-24	down	LOC123159953	4.80869	0.0131723	0.04216	up
LOC123061542	5.92762	1.97e-84	7.95e-82	up	LOC123110907	2.29104	3.01e-05	0.000333084	up	LOC123127414	-2.1996	0.00350655	0.0187092	down	LOC123089747	-2.51346	1.29e-11	9e-10	down						LOC780653	-4.96953	1.05e-81	5.31e-79	down	LOC123143907	4.80855	1.99e-40	3.05e-38	up
LOC123154751	5.92723	0.000535161	0.00209216	up	LOC123125275	2.28904	1.83e-12	1.75e-10	up	LOC123066929	2.19804	0.00023687	0.00217285	up	LOC123068537	2.51279	0.00459726	0.0204995	up						LOC123129936	-4.9693	4.48e-09	6.15e-08	down	LOC123166662	4.80739	0.0152463	0.0474992	up
LOC123108218	-5.92686	0.000255807	0.00108179	down	LOC123069675	2.28882	0.00317602	0.0164482	up	LOC123173008	-2.19609	0.000105185	0.00112301	down	LOC123152467	2.51166	0.000387184	0.00274696	up						LOC123123920	-4.96687	2.89e-24	1.73e-22	down	LOC123074962	4.80739	0.0152463	0.0474992	up
LOC100037657	-5.92672	3.45e-21	1.1e-19	down	LOC123150429	-2.28546	0.00279298	0.014803	down	LOC123171832	2.19484	0.0094344	0.0405612	up	LOC123039049	2.51115	0.000754676	0.00473685	up						LOC123107855	-4.96615	0.00162358	0.00676491	down	LOC123184267	4.80701	0.0126269	0.0407221	up
LOC123094996	5.9262	0.000991758	0.00362277	up	LOC123168277	2.28545	0.000191407	0.00161194	up	LOC123150467	-2.19464	0.00296904	0.0164481	down	LOC123053526	2.51098	0.00012871	0.00110065	up						LOC123175861	-4.96586	6.18e-21	2.91e-19	down	LOC123184268	4.80701	0.0126269	0.0407221	up
LOC123071599	-5.9247	0.000270663	0.00113835	down	LOC123172752	2.28523	3.28e-08	9.31e-07	up	LOC123183141	-2.19458	0.0019638	0.0118839	down	LOC123076951	2.51053	0.000123593	0.00106231	up						LOC123081222	-4.96557	0.0113947	0.0352821	down	LOC100192164	4.80339	3.35e-06	3.01e-05	up
LOC123097711	-5.92464	5.75e-64	1.3e-61	down	LOC123093838	-2.28411	0.00732118	0.0320218	down	LOC123156932	-2.19336	2.77e-20	2.33e-17	down	LOC543003	2.5097	1.33e-10	7.16e-09	up						LOC123068347	4.96497	6.23e-47	1.07e-44	up	LOC123110508	4.80325	0.00215004	0.00920466	up
LOC123112064	5.92457	2.65e-58	4.93e-56	up	LOC123134510	-2.28386	0.000225011	0.00184817	down	LOC123177877	-2.19335	1.15e-40	3.72e-36	down	LOC100682451	2.50934	0.000588577	0.00387912	up						LOC123168746	4.96337	0.0010036	0.00446122	up	LOC123135799	4.80258	0.0127491	0.0410335	up
LOC123105150	5.92158	6.06e-189	1.93e-185	up	LOC123168951	2.28384	1.84e-06	3.03e-05	up	LOC123083645	2.19189	1.24e-05	0.000194624	up	LOC123106026	2.50503	0.0016549	0.00898582	up						LOC123061634	-4.96251	5.48e-22	2.78e-20	down	LOC123045089	-4.80002	2.64e-62	8.81e-60	down
LOC123065203	5.91951	5.38e-05	0.000265592	up	LOC123105790	-2.28375	0.00421453	0.0206374	down	LOC123061128	-2.1911	9.41e-05	0.00102415	down	LOC123085705	2.50464	2.95e-21	1.38e-18	up						LOC123107385	4.96138	0.000946559	0.00424	up	LOC123085859	-4.79954	1.47e-95	1.17e-92	down
LOC123102922	5.91949	8.35e-05	0.000394408	up	LOC123042559	2.28347	1.44e-05	0.000177277	up	LOC123141660	2.19091	0.0012151	0.00811556	up	LOC123176952	2.50437	0.000266605	0.00201568	up						LOC123145641	-4.95985	0.000269262	0.00141333	down	LOC123076878	4.7979	0.011528	0.037732	up
LOC123158947	-5.91834	0.000298034	0.0012402	down	LOC123166307	-2.28344	0.0007769	0.00519223	down	LOC123057218	2.19081	0.0015777	0.00999768	up	LOC123180393	2.50355	0.00861407	0.0338764	up						LOC123147779	-4.95798	0.00757792	0.02512	down	LOC123069104	-4.79603	0.014853	0.0464995	down
LOC123176624	-5.91637	0.0003535	0.0014434	down	LOC123123003	2.28305	0.00878767	0.0370342	up	LOC123168429	-2.19064	0.00438387	0.0223525	down	LOC123115825	-2.50321	0.000621839	0.00405641	down						LOC123048273	-4.95798	0.00020687	0.0011213	down	LOC123185285	-4.79603	0.014853	0.0464995	down
LOC123189905	5.91457	1.82e-05	9.92e-05	up	LOC123097669	2.28243	0.0054397	0.0253109	up	LOC123044929	-2.19047	0.00341029	0.0183073	down	LOC123079794	2.50263	0.0076266	0.030804	up						LOC123166574	-4.95781	1.19e-21	5.85e-20	down	LOC123177138	4.79484	0.0149778	0.0468038	up
LOC123151231	-5.91265	0.000364357	0.00148303	down	LOC123145825	2.28145	0.0108102	0.043604	up	LOC123099092	-2.1901	4.6e-07	1.23e-05	down	LOC123046943	2.50211	3.2e-16	6.17e-14	up						LOC123044123	-4.9562	5.43e-17	1.85e-15	down	LOC123135813	4.7938	6.36e-11	1.26e-09	up
LOC123153598	-5.91111	0.000369217	0.00150059	down	LOC123120545	2.28131	0.00425069	0.0207815	up	LOC123157158	-2.18999	0.00951201	0.040797	down	LOC123074074	-2.49988	7.82e-06	0.000101899	down						LOC123128173	-4.95595	0.00995911	0.0315921	down	LOC123096288	4.79328	0.010875	0.0359433	up
LOC123130856	-5.90993	0.000381142	0.00154355	down	LOC123078402	-2.28033	0.0003346	0.00256801	down	LOC123060532	-2.18996	6.53e-12	8.03e-10	down	LOC123185910	2.49614	0.000557151	0.00370287	up						LOC123065889	-4.95531	8.66e-90	5.38e-87	down	LOC123175792	4.79225	1.02e-05	8.25e-05	up
LOC123121875	-5.90993	2.42e-12	3.52e-11	down	LOC123051523	2.27851	1.9e-09	7.83e-08	up	LOC123045730	-2.18938	0.00954342	0.0409005	down	LOC123096400	2.4961	5.36e-07	1.04e-05	up						LOC100682429	-4.95521	1e-116	1e-113	down	LOC123121620	4.79169	0.0112883	0.0370828	up
LOC123148293	-5.90957	0.000437891	0.00174793	down	LOC123168853	2.27736	1.35e-05	0.000167735	up	LOC123162874	-2.18868	0.0012215	0.00815148	down	LOC123187221	2.49561	0.0127125	0.0462259	up						LOC123050207	-4.95343	0.0130448	0.0395754	down	LOC123097166	4.79018	0.0107238	0.0355269	up
LOC123040683	5.90861	1.21e-06	8.14e-06	up	LOC123085890	-2.27595	0.00276686	0.0146917	down	LOC123082562	2.18823	9.8e-10	6.39e-08	up	LOC123129213	2.49506	6.22e-07	1.18e-05	up						LOC123041271	-4.95316	0.00721322	0.0241031	down	LOC123146124	-4.78639	8.44e-09	1.23e-07	down
LOC123110300	-5.90601	2.98e-05	0.000155132	down	LOC123080895	2.27452	5.24e-07	1.03e-05	up	LOC123161198	2.18747	0.0044544	0.0226445	up	LOC123146325	2.49488	0.000200422	0.0015846	up						LOC123141769	-4.94949	0.0101698	0.0321274	down	LOC123166146	-4.78539	6.49e-179	2.04e-175	down
LOC123065995	-5.90081	0.000356123	0.00145329	down	LOC123189637	-2.27254	6.84e-05	0.000675948	down	LOC123164168	2.18679	0.000213684	0.00199745	up	LOC123077102	2.49418	4.25e-10	2.01e-08	up						LOC123125869	4.94619	0.00685721	0.0230932	up	LOC123094887	4.78439	3.61e-27	3.02e-25	up
LOC123182881	5.89966	3.89e-108	2.75e-105	up	LOC123115445	-2.27242	6.09e-07	1.17e-05	down	LOC123182051	2.18598	0.0011855	0.00795342	up	TRNAF-GAA_47	2.49256	0.0117326	0.0433884	up						LOC123094597	4.94602	0.00120953	0.00525378	up	LOC123076049	4.78102	0.0111759	0.0367681	up
LOC123115849	-5.89677	0.000309844	0.00128399	down	LOC123152758	-2.27242	0.00237821	0.0129884	down	LOC123147205	-2.1857	3.61e-05	0.000465659	down	LOC123102522	2.49212	0.00180237	0.00963186	up						LOC123150754	-4.94576	0.0110668	0.0344477	down	LOC123096092	4.78066	0.000226997	0.00131659	up
LOC123049286	-5.89444	0.00214487	0.00717468	down	LOC123164166	-2.27141	0.00288034	0.0151708	down	LOC123159242	-2.18532	5.83e-11	5.51e-09	down	LOC123067349	-2.49093	1.17e-21	5.78e-19	down						LOC123060763	-4.94564	1.34e-93	9e-91	down	LOC123089268	4.77938	0.0140401	0.0444206	up
LOC123057902	-5.89302	0.000304698	0.00126497	down	LOC123079761	2.27058	0.0062484	0.0282317	up	LOC123098937	2.18504	0.000160182	0.00157531	up	LOC123183416	2.48963	0.00328383	0.0156205	up						LOC123185910	-4.9449	1e-23	5.81e-22	down	LOC123070784	4.77805	0.0107064	0.0354864	up
LOC123185680	-5.89133	8.91e-12	1.22e-10	down	LOC123162008	-2.26983	1.58e-19	1.08e-16	down	LOC123102115	-2.18498	0.00035227	0.00298765	down	LOC123152593	-2.48957	1.04e-15	1.83e-13	down						LOC123058637	-4.9434	0.011415	0.035337	down	LOC123094207	4.77507	0.0113267	0.0371924	up
LOC123130943	5.89053	7.48e-05	0.000357607	up	LOC123059810	-2.26897	0.000641648	0.00442232	down	LOC123074074	2.18392	0.000112761	0.00118641	up	LOC123159940	2.48689	2.58e-05	0.000281185	up						LOC123141014	-4.9434	0.011415	0.035337	down	LOC123077392	4.7747	0.0151686	0.0473003	up
LOC123081840	-5.88978	5.8e-34	3.97e-32	down	LOC123181065	2.26895	0.000120316	0.00108951	up	LOC123128917	-2.18362	1.05e-06	2.46e-05	down	LOC123175038	2.48546	0.0100117	0.0382171	up						LOC123163214	-4.93884	0.0070806	0.0237256	down	LOC123060160	-4.77368	1.95e-22	1.18e-20	down
LOC123134063	-5.88682	2.13e-89	9.77e-87	down	LOC123119571	2.2681	2.45e-05	0.000279989	up	LOC123190070	2.18295	2.17e-07	6.55e-06	up	LOC123110273	2.48469	0.0005428	0.00362699	up						LOC123162961	4.93593	0.00123172	0.00533378	up	LOC123163730	4.77281	0.00202649	0.00875925	up
LOC123185773	5.88567	0.00133959	0.00472389	up	LOC123093652	2.26707	0.00424643	0.0207665	up	LOC123148355	-2.18161	1.18e-05	0.000185909	down	LOC123186480	2.48399	1.95e-13	2.16e-11	up						LOC123161962	4.93592	0.00121553	0.00527455	up	LOC123185928	-4.77198	7.73e-152	1.75e-148	down
LOC123189175	5.88567	0.000728122	0.00275166	up	LOC123170048	2.26609	1.59e-05	0.000193477	up	LOC123091488	-2.17991	1.06e-07	3.56e-06	down	LOC123074314	-2.48363	2.44e-15	4.02e-13	down						LOC123116458	4.93571	0.00606246	0.020795	up	LOC123150995	-4.77153	0.000258317	0.00147152	down
LOC123125573	5.88514	2.12e-40	2.03e-38	up	LOC123130802	-2.26476	0.000149218	0.00130524	down	LOC123071949	2.17988	1.93e-07	5.94e-06	up	LOC123180958	-2.48313	0.00936926	0.0362415	down						LOC123094848	4.93571	0.00606246	0.020795	up	LOC123141083	4.77045	0.0114457	0.0375199	up
LOC123050938	-5.88404	0.00038798	0.00156822	down	LOC123041752	-2.26439	0.00530843	0.0248102	down	LOC123132644	2.17682	9.27e-05	0.00101183	up	LOC123164292	2.48058	4.81e-05	0.000478324	up						LOC123064808	4.93489	3.11e-10	5.04e-09	up	LOC123182531	4.76879	0.0119836	0.0389735	up
LOC123167374	-5.88404	0.00038798	0.00156822	down	LOC123062007	-2.26406	0.00476475	0.0227581	down	LOC123051489	-2.17536	2.8e-06	5.64e-05	down	LOC123074056	-2.4798	4.76e-14	5.95e-12	down						LOC123094612	4.9345	0.00693591	0.023317	up	LOC123177012	-4.76812	9.8e-74	4.35e-71	down
LOC123189581	-5.88212	4.73e-24	1.85e-22	down	LOC123086835	2.26385	0.00466728	0.0223831	up	LOC123123847	-2.17472	0.000352576	0.00298989	down	LOC123088891	2.47954	0.00100458	0.00598323	up						LOC123172447	4.93317	0.000938498	0.00420895	up	LOC123130538	4.76702	0.0144193	0.0453641	up
LOC123070421	-5.88094	1.18e-25	5.11e-24	down	LOC123182105	-2.26355	6.95e-05	0.000684954	down	LOC123131914	-2.17444	0.00137412	0.00896533	down	LOC123074687	2.47925	0.000403365	0.00284209	up						LOC100037629	-4.93259	3.16e-17	1.1e-15	down	LOC123108559	-4.76477	0.00412934	0.0159991	down
LOC123124753	5.8799	0.00082024	0.00305737	up	LOC123093060	2.2631	0.00369401	0.0185558	up	LOC123180919	2.17359	0.010029	0.0424908	up	LOC123135402	2.47842	0.000129481	0.00110612	up						LOC123043466	4.93154	0.00558067	0.0193815	up	LOC123094920	4.76405	0.013479	0.0429697	up
LOC123100471	5.87745	0.000610714	0.00235444	up	LOC123122696	2.26093	1.34e-08	4.26e-07	up	LOC123156706	-2.17351	0.000707886	0.00525983	down	LOC123079451	-2.47724	0.00807004	0.0321828	down						LOC123124488	4.93075	1.79e-61	5.06e-59	up	LOC123041079	4.76255	0.0133394	0.0426096	up
LOC123104138	-5.87721	4.44e-37	3.52e-35	down	LOC123157513	-2.25874	0.010318	0.0420058	down	LOC123145532	-2.1706	4.99e-05	0.000605759	down	LOC123143314	2.47676	6.07e-12	4.63e-10	up						LOC123080155	4.92897	0.00524095	0.018376	up	LOC123187602	-4.7622	2.69e-40	4.1e-38	down
LOC123163846	5.87716	8.51e-08	6.95e-07	up	LOC123179868	2.25789	0.000133819	0.00118986	up	LOC123080294	-2.17059	7.21e-11	6.63e-09	down	LOC123114469	-2.47628	0.00521579	0.0226859	down						LOC123138831	4.92771	0.00534389	0.018685	up	LOC123145655	-4.76174	2.51e-07	2.8e-06	down
LOC123058535	5.87674	2.6e-79	8.96e-77	up	LOC123038308	2.2567	3.54e-10	1.77e-08	up	LOC123117849	-2.17	0.000890822	0.00632804	down	LOC123041682	2.4757	4.18e-06	5.98e-05	up						LOC123106501	4.92756	0.00575038	0.0198985	up	LOC123058483	-4.75992	4.29e-10	7.59e-09	down
LOC123054006	-5.87665	9.91e-46	1.15e-43	down	LOC123161732	2.25625	1e-07	2.45e-06	up	LOC100136991	-2.16781	1.14e-13	2.24e-11	down	LOC123043798	2.47456	3.95e-07	7.98e-06	up						LOC123054508	4.92575	0.00104257	0.00461065	up	LOC123187885	-4.7579	1.3e-17	5.26e-16	down
LOC123108231	-5.87589	0.000396094	0.00159811	down	LOC123067412	2.25567	0.00615637	0.0278916	up	LOC123160335	-2.1676	0.00141559	0.00918354	down	LOC123114452	2.47455	2.95e-05	0.000314736	up						LOC123043289	4.9237	7.72e-27	5.46e-25	up	LOC543472	-4.75671	2.98e-185	1.02e-181	down
LOC123172639	5.87572	0.000822461	0.00306465	up	LOC123154705	-2.25448	5.95e-05	0.000599719	down	LOC123123954	-2.16755	9.54e-13	1.47e-10	down	LOC123154473	2.47338	0.00282468	0.0138077	up						LOC123158613	4.92319	2.23e-41	3.19e-39	up	LOC123099419	-4.75568	5.8e-08	7.3e-07	down
LOC123099463	5.87449	0.00168008	0.00578332	up	LOC123067340	-2.25342	5.92e-06	8.25e-05	down	LOC123122864	2.16661	0.000107453	0.00114314	up	LOC123132583	-2.47298	0.00120117	0.00692476	down						LOC123175117	-4.92203	2.23e-09	3.19e-08	down	LOC123117835	-4.75177	0.000325076	0.00179901	down
LOC123169872	-5.87223	0.00108979	0.0039364	down	LOC123127414	2.25233	0.000342964	0.00262306	up	LOC123047035	2.16448	5.96e-07	1.53e-05	up	LOC123123166	2.47244	0.000959543	0.00576569	up						LOC123126040	-4.92048	7.77e-08	8.7e-07	down	LOC123161198	-4.74854	0.000271366	0.00153675	down
LOC123080745	-5.87015	0.000473315	0.0018761	down	LOC123139375	-2.25099	2.27e-20	2e-17	down	LOC123058371	2.16444	0.00670166	0.031081	up	LOC123093904	2.47179	0.00492059	0.0216737	up						LOC123060513	-4.9202	0.00972946	0.0309859	down	LOC123116526	-4.7469	0.0161828	0.0498919	down
LOC123153826	-5.87001	0.000473501	0.00187675	down	LOC123063762	2.25068	0.0110969	0.0445183	up	LOC123175955	2.16416	9.93e-07	2.35e-05	up	LOC123122948	-2.47009	0.00185823	0.00987754	down						LOC123050745	4.91954	0.00655099	0.0222087	up	LOC123105942	4.7453	0.00794962	0.0277246	up
LOC123182882	5.86945	5.54e-65	1.29e-62	up	LOC123147785	2.24964	0.00102098	0.00653317	up	LOC123129072	2.16218	0.0108256	0.0450747	up	LOC123175861	2.46979	0.00790343	0.0316977	up						LOC123064207	4.91943	0.00170105	0.00703855	up	LOC123117682	-4.744	7.9e-06	6.55e-05	down
LOC123049332	-5.86739	0.00108042	0.00390679	down	LOC123046025	2.24902	5.49e-05	0.000558709	up	LOC123180370	2.16079	0.00993067	0.042158	up	LOC123120645	-2.46954	0.00954412	0.036781	down						LOC123103776	-4.91713	0.00784706	0.0258731	down	LOC123123326	-4.74378	8.8e-80	4.52e-77	down
LOC123052335	-5.8665	5.62e-86	2.33e-83	down	LOC123076417	2.2489	4.63e-08	1.25e-06	up	LOC123168623	-2.15998	3.29e-06	6.42e-05	down	LOC123166063	2.46855	0.000724482	0.00458524	up						LOC123146251	4.91049	0.00668289	0.022598	up	LOC123065623	-4.74354	0.000353698	0.00193665	down
LOC123172358	5.86519	5.92e-05	0.000289863	up	LOC123148127	2.24888	0.00501305	0.0236782	up	LOC123100756	-2.15972	0.00658772	0.0306622	down	LOC100415862	2.46829	7.74e-45	4.89e-41	up						LOC123119706	-4.91011	0.00948901	0.0303284	down	LOC123107129	4.74288	1.3e-10	2.49e-09	up
LOC123103810	5.86314	1.44e-06	9.61e-06	up	LOC123108563	2.24882	0.00184392	0.0105732	up	LOC123160141	-2.15898	0.00238903	0.0138267	down	LOC123043892	2.46709	0.0024495	0.0123201	up						TRNAM-CAU_41	-4.90972	0.00845073	0.0275605	down	LOC123093829	4.74108	0.00294309	0.0119833	up
LOC123078958	-5.86202	0.000451414	0.00179751	down	LOC123172263	2.24865	0.00155595	0.00918798	up	LOC123142809	2.15744	3.97e-05	0.000504407	up	LOC123130469	-2.46587	0.00326763	0.0155642	down						LOC123054692	-4.9083	1.09e-10	1.87e-09	down	LOC123108113	-4.74047	5.23e-77	2.51e-74	down
LOC123094466	-5.86167	0.000580378	0.00225031	down	LOC123072415	-2.24864	9.7e-05	0.00090827	down	LOC123165331	2.15607	0.00412188	0.021257	up	LOC123049991	2.46506	0.00527096	0.0228943	up						LOC123049824	-4.907	3.45e-12	7.12e-11	down	LOC123050536	-4.74021	0.0161939	0.0499146	down
LOC123048602	5.86077	2.01e-111	1.51e-108	up	LOC123094670	2.2486	0.00662806	0.0295915	up	LOC123163032	-2.15572	0.00147698	0.00949911	down	LOC123059499	2.46453	0.000136082	0.00115136	up						LOC123125551	-4.90393	7.96e-09	1.05e-07	down	LOC123150367	-4.74021	0.0161939	0.0499146	down
LOC123147425	5.86074	2.06e-06	1.33e-05	up	LOC123172525	2.24769	0.00215469	0.0120032	up	LOC123159060	2.15559	0.000225987	0.0020912	up	LOC123084818	2.46409	9.16e-08	2.24e-06	up						LOC123084030	4.90315	0.00957751	0.030566	up	LOC123099522	4.73908	1.12e-11	2.45e-10	up
LOC123075811	5.85807	0.000134053	0.000605014	up	LOC123190781	2.24626	0.000162732	0.00140669	up	LOC123150264	-2.15554	0.0117355	0.0479589	down	LOC123046805	-2.46389	4.34e-07	8.68e-06	down						LOC123107126	4.90222	0.00777675	0.0256826	up	LOC123170638	4.73851	0.000379358	0.00206062	up
LOC123068934	-5.85398	3.98e-05	0.000202279	down	LOC123049022	-2.24228	0.000802658	0.00533083	down	LOC123078053	2.15459	0.00118964	0.00797744	up	LOC123125091	-2.46255	0.00574106	0.0245015	down						LOC123180039	-4.90035	0.0101642	0.0321136	down	LOC123123723	-4.73001	3.43e-07	3.74e-06	down
LOC123091258	-5.8511	1.31e-08	1.2e-07	down	LOC123072400	-2.24111	1.45e-15	3.27e-13	down	LOC123130504	-2.15397	9.55e-06	0.000155298	down	LOC123047599	2.46186	4.92e-07	9.68e-06	up						LOC123160302	-4.89852	2.55e-139	4.65e-136	down	LOC123099834	4.72962	0.00236331	0.00997576	up
LOC100192158	-5.84942	6.23e-10	6.81e-09	down	LOC123131155	-2.24033	0.00756796	0.0328879	down	LOC123119762	-2.15387	8.65e-05	0.000957994	down	LOC123076376	2.46156	0.00460487	0.0205276	up						LOC123150069	-4.89744	0.00911822	0.0293711	down	LOC123043763	4.72449	0.000245687	0.00140861	up
LOC123094935	-5.84706	0.000376402	0.00152622	down	LOC123182545	2.23896	1.47e-07	3.4e-06	up	LOC123128551	-2.15351	0.0002435	0.00222456	down	LOC123183096	-2.4612	0.012117	0.0445234	down						LOC123160446	4.89369	0.0110954	0.0345183	up	LOC123045972	-4.72264	0.000321066	0.0017796	down
LOC123151990	-5.84662	8.96e-14	1.51e-12	down	LOC123040192	-2.23833	0.000420194	0.00310372	down	LOC123126253	2.15232	3.14e-07	8.92e-06	up	LOC123077976	2.46068	0.00154397	0.00848833	up						LOC123073856	-4.89303	4.18e-09	5.76e-08	down	LOC123158603	4.72264	0.00586536	0.0215117	up
LOC123132049	5.84577	1.04e-120	9.98e-118	up	LOC123122416	2.23735	1.23e-08	3.95e-07	up	LOC123066887	2.15221	3.69e-39	6.62e-35	up	LOC123140035	-2.46054	0.00204484	0.010667	down						LOC543472	-4.89048	7.48e-181	3.41e-177	down	LOC123096873	4.71809	0.000333843	0.00184055	up
LOC123151194	-5.83899	9.43e-05	0.000440533	down	LOC123111099	2.23724	0.00325576	0.016775	up	LOC123111992	-2.1518	3.76e-08	1.46e-06	down	LOC123187906	-2.45917	1.08e-27	1.31e-24	down						LOC123134768	-4.88769	8.71e-05	0.000519698	down	LOC123058474	4.71568	0.0148626	0.046516	up
LOC123115594	5.83683	0.00138313	0.00486197	up	LOC123085985	2.23685	2.08e-15	4.46e-13	up	LOC123079214	-2.14909	6.89e-06	0.000117784	down	LOC123045086	-2.45774	0.000721739	0.00457095	down						LOC123141803	-4.88733	0.00962438	0.0306941	down	LOC123043647	-4.71493	1.35e-77	6.66e-75	down
LOC123107331	5.83661	7.5e-05	0.000358458	up	LOC123167243	2.23634	0.00111808	0.00702564	up	LOC123111934	-2.14907	0.00239832	0.0138702	down	LOC123059699	-2.45564	0.00449307	0.0201147	down						LOC123136460	4.88633	0.0123945	0.0378942	up	LOC123167230	4.70648	4.34e-08	5.59e-07	up
LOC123157494	5.83417	0.00133884	0.00472168	up	LOC123130359	-2.23594	9.44e-05	0.000888775	down	LOC123117060	-2.14848	0.00550243	0.0267042	down	LOC123107585	-2.45445	7.41e-09	2.48e-07	down						LOC123117545	4.88617	2.43e-06	2.06e-05	up	LOC123111279	4.70594	0.0143413	0.045167	up
LOC123069611	-5.83169	0.000582519	0.00225773	down	LOC123087453	2.23454	0.00198006	0.0112113	up	LOC123140117	-2.14841	0.000370288	0.00310729	down	LOC123169861	-2.45422	0.00345551	0.0162749	down						LOC123096337	4.88595	0.0014324	0.00608142	up	LOC123190776	-4.70509	9.62e-46	1.82e-43	down
LOC123058924	-5.83036	0.000835818	0.00310905	down	LOC123096277	2.23328	2.69e-05	0.000302942	up	LOC123074102	2.1479	0.000141472	0.00142136	up	LOC123042057	-2.45299	1.47e-05	0.000175288	down						LOC123042267	-4.88251	1.17e-05	8.55e-05	down	LOC123075872	-4.70084	2.03e-05	0.000153734	down
LOC123065630	5.82946	2.51e-05	0.000132745	up	LOC123054802	-2.23241	7.61e-05	0.000738189	down	LOC123061267	-2.14735	6.86e-05	0.000788807	down	LOC123152637	-2.45287	8.39e-49	6.36e-45	down						LOC123166106	4.88238	0.00176655	0.0072683	up	LOC123063585	4.70083	0.00286777	0.0117362	up
LOC732705	-5.82862	0.000902255	0.00333026	down	LOC123172744	2.23159	0.00079251	0.00527715	up	LOC123102836	-2.14675	8.02e-25	1.48e-21	down	LOC123060654	2.45282	0.013703	0.0489779	up						LOC123084801	4.88066	5.68e-06	4.45e-05	up	LOC123168621	4.69791	0.0136611	0.0434374	up
LOC123049789	5.82712	0.00080237	0.00299833	up	LOC123146904	2.23008	3.8e-07	7.76e-06	up	LOC123073885	2.14556	0.000287347	0.00254601	up	LOC123055502	2.45279	4.04e-06	5.81e-05	up						LOC123190219	4.8798	3.22e-24	1.93e-22	up	LOC123163700	4.69791	0.0136611	0.0434374	up
LOC123097524	-5.8269	0.000526029	0.00206104	down	LOC123166254	2.22869	1.07e-06	1.9e-05	up	LOC123145907	2.14473	9.31e-06	0.00015198	up	LOC123091469	2.45208	5.45e-10	2.51e-08	up						LOC123166160	-4.87711	2.98e-33	2.98e-31	down	LOC123168583	4.69761	1.1e-24	7.78e-23	up
LOC123161817	5.82683	0.000696941	0.00264811	up	LOC123077921	-2.22826	0.00206515	0.0116011	down	LOC123060422	2.14469	8.29e-17	3.13e-14	up	LOC123148935	2.45179	0.00119997	0.00691836	up						LOC123112894	4.87641	3.01e-20	1.36e-18	up	LOC100873147	-4.69487	2.67e-19	1.26e-17	down
LOC123091652	5.8248	2.46e-62	5.2e-60	up	LOC123130125	-2.22822	0.000810163	0.00537484	down	LOC123099231	2.14436	2.43e-09	1.41e-07	up	LOC123102468	-2.44929	8.34e-05	0.000762578	down						LOC123181460	4.87575	0.00115916	0.00505912	up	LOC123107219	4.69462	0.0141332	0.044639	up
LOC123188593	-5.82452	4.98e-05	0.000247744	down	LOC123091980	2.22786	3.83e-05	0.00041081	up	LOC123119318	-2.14365	0.000461599	0.00372924	down	LOC123072020	2.44888	3.4e-05	0.000354662	up						LOC123135402	-4.87346	2.42e-12	5.11e-11	down	LOC123069469	-4.69335	0.0060694	0.0221377	down
LOC123168917	5.8244	0.000978851	0.00358047	up	LOC123111175	2.22754	0.000260842	0.00208551	up	LOC123121688	2.14193	7.39e-10	4.96e-08	up	LOC123104027	-2.44851	4.21e-07	8.44e-06	down						LOC123172608	-4.87256	3.11e-11	5.74e-10	down	LOC123080969	4.6926	0.00470547	0.0178763	up
LOC123106834	-5.8218	0.000456939	0.00181679	down	LOC123180663	-2.22381	0.00153084	0.0090688	down	LOC123079589	-2.14173	0.000733157	0.00541395	down	LOC123074080	-2.44848	2.22e-14	2.99e-12	down						LOC123084614	-4.87155	0.012114	0.0371628	down	LOC123148751	-4.6913	1.37e-05	0.000107847	down
LOC123043165	-5.82103	0.000418979	0.00168084	down	LOC123122520	2.22261	4.61e-06	6.67e-05	up	LOC123131051	2.14091	4.03e-06	7.62e-05	up	LOC123105473	-2.44814	1.24e-07	2.92e-06	down						LOC123048258	-4.86852	2.56e-14	6.72e-13	down	LOC123047114	-4.6908	2e-62	6.76e-60	down
LOC123081004	5.81669	8.53e-156	1.58e-152	up	LOC123165301	-2.22234	3.37e-08	9.53e-07	down	LOC123136802	-2.14063	0.00605346	0.0287444	down	LOC123134218	2.44804	2.11e-07	4.61e-06	up						LOC123135643	-4.8679	6.89e-06	5.3e-05	down	LOC123058645	4.68973	0.0147848	0.0463317	up
LOC123053089	-5.81647	0.000436293	0.00174216	down	LOC123151409	2.22165	4.54e-09	1.67e-07	up	LOC123129812	2.1405	0.00422487	0.0217054	up	LOC123104015	2.44689	6.44e-11	3.77e-09	up						LOC123096647	4.86742	0.00764242	0.0253062	up	LOC123157400	4.68894	1.04e-05	8.4e-05	up
LOC123088483	-5.81501	4.05e-06	2.49e-05	down	LOC123128985	2.22003	0.00113345	0.00710251	up	LOC123046835	-2.13808	0.00153311	0.00978227	down	LOC123120194	-2.44558	0.00151908	0.00837666	down						LOC123183159	-4.86731	1.67e-39	2.18e-37	down	LOC542792	-4.68888	5.2e-130	8.84e-127	down
LOC123149159	-5.81485	0.000507363	0.00199629	down	LOC123074282	-2.2199	0.000724781	0.00489348	down	LOC123055843	-2.13748	0.000136179	0.00137959	down	LOC123106161	2.44528	0.0133794	0.0480869	up						LOC123081892	-4.86424	0.00183225	0.0074987	down	LOC123156713	-4.68762	3.46e-13	9.02e-12	down
LOC123065916	-5.81438	7.58e-05	0.000361936	down	LOC123080513	2.21972	0.00335499	0.0171814	up	LOC123052254	-2.13653	0.00171442	0.0106742	down	LOC123094173	2.44508	0.0135678	0.0486047	up						LOC123143676	-4.86423	0.011478	0.0355037	down	LOC123167092	4.68736	5.34e-19	2.46e-17	up
LOC123170265	-5.81414	0.000451886	0.0017992	down	LOC123120233	-2.21935	0.000153325	0.00133617	down	LOC123172354	-2.13619	1.19e-05	0.000187685	down	LOC123111693	2.44447	0.00803196	0.0320691	up						LOC123190639	4.86403	1.55e-08	1.96e-07	up	LOC123182883	-4.68398	1.72e-109	1.87e-106	down
LOC123158613	-5.81337	1.89e-87	8.22e-85	down	LOC123129005	-2.2183	0.0100967	0.0413026	down	LOC123168186	-2.13614	0.0109365	0.0454261	down	LOC123065395	2.44292	0.00409687	0.0186565	up						LOC123185909	-4.86376	1.3e-07	1.39e-06	down	LOC123057725	-4.68359	7.64e-22	4.43e-20	down
LOC123102850	5.81333	6.09e-11	7.49e-10	up	LOC123159830	2.21742	1.43e-06	2.43e-05	up	LOC123145333	2.13601	4.55e-11	4.45e-09	up	LOC123086114	2.44244	0.00148426	0.00822018	up						LOC123130836	4.86318	0.00725953	0.024237	up	LOC123089733	-4.68186	0.00511917	0.019198	down
LOC123099306	5.81194	7.48e-05	0.000357621	up	LOC123089038	-2.21596	0.000478206	0.00345452	down	LOC123155642	-2.13559	7.27e-13	1.16e-10	down	LOC123171829	-2.44169	0.000446706	0.00310112	down						LOC123133393	-4.86165	0.00331484	0.0124681	down	LOC123154726	4.68165	0.0151253	0.0471853	up
LOC123049022	5.81188	3.31e-06	2.06e-05	up	LOC123170348	2.21536	0.000156587	0.00136016	up	LOC123149721	-2.13463	2.7e-08	1.1e-06	down	LOC123139598	2.44151	0.00153136	0.00843059	up						LOC123161198	-4.86138	0.00018573	0.00101914	down	LOC123104942	4.68089	0.00321612	0.0129222	up
LOC123108223	-5.81077	7.54e-21	2.35e-19	down	LOC123065054	-2.21531	0.00179398	0.0103399	down	LOC123074043	2.13029	0.00154218	0.00983257	up	LOC123121158	2.43984	0.00530891	0.0230157	up						LOC123148751	-4.86	2.41e-06	2.04e-05	down	LOC123100410	4.67928	0.00299332	0.0121587	up
LOC123124869	-5.8092	2.2e-47	2.75e-45	down	LOC123162524	2.21486	2.8e-13	3.29e-11	up	LOC123073607	2.12774	2.48e-05	0.000341441	up	LOC123059904	2.43786	4.01e-08	1.09e-06	up						LOC123174627	-4.85976	0.00992429	0.0314975	down	LOC123057506	4.6769	0.00376647	0.0147939	up
LOC123183010	5.80452	8.37e-18	2.05e-16	up	LOC123164168	-2.21377	0.00227072	0.0125225	down	LOC123167070	2.12748	0.00104106	0.00716464	up	LOC123049859	-2.43707	0.0114787	0.0426526	down						LOC123098760	4.85898	0.00708127	0.0237269	up	LOC123065481	4.6761	0.00310699	0.0125524	up
LOC123135837	-5.80314	1.74e-08	1.57e-07	down	LOC123168623	2.21137	2.32e-07	5.06e-06	up	LOC542828	-2.12679	8.8e-16	2.75e-13	down	LOC100049032	2.43702	4.27e-34	1.62e-30	up						LOC123096801	4.85855	3.42e-108	2.98e-105	up	LOC123040170	4.67542	2.58e-21	1.44e-19	up
LOC123130332	5.79802	8.37e-74	2.51e-71	up	LOC123102299	-2.21119	3.01e-05	0.000333502	down	LOC123168162	-2.12669	0.00351779	0.0187547	down	LOC123105277	2.43697	0.000581855	0.00384215	up						LOC123048255	-4.85844	1.04e-15	3.13e-14	down	LOC123098853	-4.67368	1.73e-08	2.38e-07	down
LOC123188820	-5.79	0.000853427	0.00316821	down	LOC123166429	2.21004	0.0038775	0.0192937	up	LOC123097997	-2.12647	0.00237483	0.0137633	down	LOC123121890	2.43623	0.00677673	0.0280598	up						LOC123066591	4.85804	0.0107448	0.0336189	up	LOC123046825	4.67206	8.95e-06	7.32e-05	up
LOC123134337	-5.78698	0.000627572	0.00241023	down	LOC123131745	2.20944	0.00209562	0.011744	up	LOC123083199	2.12579	0.00157693	0.00999621	up	LOC123114534	2.43288	0.000622924	0.0040614	up						LOC123121234	4.85711	1.74e-07	1.82e-06	up	LOC123183244	4.6667	4.04e-07	4.36e-06	up
LOC543339	-5.78691	1.3e-08	1.2e-07	down	LOC123079645	-2.20938	0.0037274	0.0186847	down	LOC123119256	-2.12543	3.77e-05	0.000482073	down	LOC123051098	2.43274	0.0027638	0.013578	up						LOC123141628	-4.85457	0.00162581	0.00677386	down	LOC123054789	-4.66617	0.00420652	0.0162505	down
LOC123122133	5.78649	6.79e-126	7.13e-123	up	LOC123114804	-2.20893	0.000863667	0.00567313	down	LOC123184874	-2.12488	1.08e-06	2.53e-05	down	LOC123162537	2.43189	0.00589559	0.0250454	up						LOC123134563	4.85343	0.00683352	0.023025	up	LOC123064715	4.66538	2.15e-06	2.01e-05	up
LOC123114428	5.78595	7.53e-89	3.41e-86	up	LOC123077062	2.20854	5.7e-07	1.1e-05	up	LOC123047401	-2.12401	0.000211119	0.00198044	down	LOC123092197	-2.43083	4.22e-05	0.000426664	down						LOC123081662	4.85336	0.00896092	0.0289602	up	LOC123182414	4.66505	3.04e-10	5.52e-09	up
LOC123191992	-5.7853	0.000615139	0.00236864	down	LOC123156300	2.20701	0.00081322	0.00538999	up	LOC123074135	2.12349	2.99e-06	5.95e-05	up	LOC123093674	-2.43003	0.00223193	0.0114413	down						LOC123108233	-4.85204	0.00931641	0.0298874	down	LOC123137106	4.66453	6.66e-07	6.89e-06	up
LOC123068994	-5.78475	2.58e-15	5.05e-14	down	LOC123176407	2.2063	2.18e-05	0.000253296	up	LOC123144676	-2.12322	0.00117459	0.00789349	down	LOC123043198	2.42884	0.00124861	0.00714294	up						LOC123089331	-4.85084	7.79e-13	1.74e-11	down	LOC123076871	4.66402	0.00406545	0.0157906	up
LOC123133847	-5.78447	0.000664078	0.00253555	down	LOC123102057	2.20526	0.00124847	0.00768122	up	LOC123138104	-2.12314	0.00039086	0.00324811	down	LOC123123239	-2.42699	0.00170207	0.00919758	down						LOC123068546	4.8506	0.00721478	0.0241073	up	LOC123083930	4.66358	4.16e-07	4.47e-06	up
LOC123060763	5.78363	1.68e-109	1.22e-106	up	LOC123143972	2.20514	3.4e-12	3.02e-10	up	LOC123091469	-2.12306	3.7e-08	1.44e-06	down	LOC123083647	2.42385	0.00377536	0.0174712	up						LOC123145678	4.84979	2.7e-05	0.000181388	up	LOC123190160	4.66319	0.00407288	0.015815	up
LOC123088094	-5.78284	2.88e-60	5.71e-58	down	LOC123082824	2.20506	3.33e-05	0.000362669	up	LOC123079784	2.12259	5.77e-06	0.000102181	up	LOC123083625	2.42328	0.00055134	0.00367165	up						TRNAR-ACG_31	-4.84953	0.0095571	0.0305152	down	LOC123126316	-4.66229	5.12e-21	2.78e-19	down
LOC123086613	-5.78188	5.89e-05	0.000288248	down	LOC123081779	-2.20457	0.00182953	0.0105028	down	LOC123104634	-2.1224	0.00386191	0.0202068	down	LOC123043299	2.42267	2.5e-15	4.1e-13	up						LOC123132319	4.84874	0.00119935	0.00521426	up	LOC123160302	-4.66135	1.85e-124	2.65e-121	down
LOC123077872	5.78164	0.00408204	0.0125823	up	LOC123181513	-2.20454	3.73e-17	1.34e-14	down	LOC123176575	-2.12195	0.00949178	0.0407371	down	LOC123183740	2.42261	0.0109251	0.0409326	up						LOC123059502	4.84812	6.79e-11	1.2e-09	up	LOC123105150	-4.65903	1.32e-144	2.7e-141	down
LOC123133778	5.78151	1.85e-89	8.56e-87	up	LOC123099173	2.20388	0.000139555	0.00123325	up	LOC123062849	2.12177	0.0114574	0.0470746	up	LOC123176532	-2.42162	0.00270294	0.0133441	down						LOC123110786	-4.84703	0.0109296	0.0340981	down	LOC123103214	4.65475	9.68e-10	1.62e-08	up
LOC123148979	5.78079	0.00439972	0.0134267	up	LOC123062557	2.20226	0.000310329	0.00241115	up	LOC123106497	2.11942	4.32e-08	1.65e-06	up	LOC123060596	-2.42114	5.19e-07	1.01e-05	down						LOC123046941	4.84693	3.14e-127	3.9e-124	up	LOC123190100	-4.65412	4.76e-17	1.83e-15	down
LOC123141485	5.78032	2.71e-11	3.48e-10	up	LOC123133230	-2.20152	1.46e-11	1.08e-09	down	LOC123089292	2.11807	0.00596689	0.0284294	up	LOC123121802	-2.42095	0.000847637	0.00521129	down						LOC123136463	4.8437	0.00698071	0.0234451	up	LOC123172316	-4.65351	1.47e-11	3.17e-10	down
LOC123107687	5.77626	0.00105744	0.00383566	up	LOC123113683	2.20139	0.00814468	0.0348441	up	LOC123063222	-2.11795	3.72e-10	2.74e-08	down	LOC123104860	2.42038	0.013892	0.0495088	up						LOC123130667	-4.84255	0.000142668	0.000807857	down	LOC123182106	4.6519	1.58e-05	0.000121981	up
LOC123124203	5.77618	0.00107669	0.00389419	up	LOC123096267	-2.19949	8.32e-06	0.0001104	down	LOC123112366	2.11711	0.0012272	0.00818117	up	LOC123149721	2.41977	1.11e-13	1.29e-11	up						LOC123059531	-4.84025	1.28e-97	9.28e-95	down	LOC123065893	-4.64939	2.96e-39	4.38e-37	down
LOC123172252	5.77553	1.18e-10	1.4e-09	up	LOC123054300	-2.19872	0.00353857	0.0179246	down	LOC123089746	2.11698	5.11e-15	1.35e-12	up	LOC123154340	2.41961	0.0029851	0.0144476	up						LOC123091895	4.83947	0.00739578	0.0246138	up	LOC123073965	4.64873	0.00361199	0.014266	up
LOC123117751	5.77497	0.000912368	0.00336355	up	LOC123145941	2.19818	1.1e-06	1.94e-05	up	LOC123145658	-2.11667	0.00940106	0.0404421	down	LOC123080330	-2.41955	0.00194593	0.0102497	down						LOC123094139	-4.8386	4.68e-12	9.51e-11	down	LOC780570	4.64777	2.31e-21	1.3e-19	up
LOC123154737	5.77467	0.0010064	0.00367087	up	LOC123051811	2.19697	2.98e-06	4.59e-05	up	LOC123167147	2.11599	0.00140096	0.00910839	up	LOC123166353	2.41922	5.98e-06	8.09e-05	up						LOC123159104	4.83786	0.00893117	0.0288812	up	LOC123046239	4.64685	0.00323261	0.0129773	up
LOC123116786	5.77294	0.000893083	0.00330099	up	LOC123085636	-2.19616	1.81e-05	0.000216532	down	LOC123166307	2.11581	0.00375097	0.0197372	up	LOC123059707	2.41744	0.0131786	0.0475133	up						LOC123102261	4.83676	0.00744035	0.024743	up	LOC123145504	-4.64675	7.89e-07	8.03e-06	down
LOC123119788	-5.77091	0.000560867	0.0021825	down	LOC123116170	-2.19521	0.00809288	0.0346958	down	LOC123043340	-2.11578	4.86e-09	2.57e-07	down	LOC123072520	2.415	2.1e-10	1.08e-08	up						LOC123117488	4.83601	0.00130568	0.00561318	up	LOC123063694	-4.64587	1.6e-59	4.81e-57	down
LOC123162504	5.76782	0.001302	0.00460852	up	LOC123110492	2.19477	0.00155444	0.00918048	up	LOC123090267	-2.11568	0.00253963	0.0145236	down	LOC123162469	2.41465	3.51e-06	5.15e-05	up						LOC123149068	4.83519	0.00813082	0.0266619	up	LOC123137673	-4.64321	8.07e-30	7.89e-28	down
LOC123083176	5.76756	0.00472937	0.0142912	up	LOC123106497	-2.19446	6.28e-07	1.2e-05	down	LOC123138303	-2.11418	0.000617283	0.0047186	down	LOC123114132	2.41454	8.06e-06	0.000104429	up						LOC123062635	-4.83359	1.38e-18	5.43e-17	down	LOC123106834	4.64173	0.00328247	0.0131502	up
LOC123156293	-5.76668	0.000539787	0.0021088	down	LOC123105469	2.19438	0.000644511	0.00443755	up	LOC123161815	-2.11407	0.00448401	0.022766	down	LOC123085706	2.41247	4.77e-23	2.92e-20	up						LOC123116942	4.83247	0.00802938	0.0263799	up	LOC123041762	4.64147	2.2e-07	2.49e-06	up
LOC100192132	-5.76385	0.000571414	0.00221954	down	LOC123139281	2.19345	0.00129804	0.00792306	up	LOC123074158	2.114	0.0115297	0.0472932	up	LOC123074095	-2.41105	2.85e-16	5.51e-14	down						LOC123076746	4.83215	0.0097597	0.0310628	up	LOC123126125	-4.64092	2.94e-05	0.000214486	down
LOC123170029	5.76082	3.9e-20	1.15e-18	up	LOC123076970	2.19201	0.00287688	0.0151537	up	LOC123078924	2.11393	3.9e-07	1.07e-05	up	LOC123099311	2.40991	0.0086255	0.0339038	up						LOC123116420	4.83171	0.00165324	0.00686615	up	LOC100682455	4.63917	0.000399719	0.00215631	up
LOC123039796	-5.76021	9.83e-05	0.000457549	down	LOC123135506	2.19145	0.00055207	0.00390117	up	LOC123083625	-2.11369	0.00668452	0.031019	down	LOC123145532	2.40838	3.86e-06	5.58e-05	up						LOC123122824	4.83161	0.00150071	0.00633146	up	LOC123126143	4.63802	1.11e-06	1.1e-05	up
LOC123098026	5.7592	4.19e-64	9.51e-62	up	LOC123131696	2.19077	2.62e-11	1.81e-09	up	LOC123061209	-2.11255	0.0105008	0.0440039	down	LOC123132483	-2.40787	0.000462921	0.0031906	down						LOC123098555	-4.83159	0.00211553	0.00848791	down	LOC123046132	-4.63699	8.53e-14	2.39e-12	down
LOC123134378	-5.75902	8.05e-09	7.59e-08	down	LOC123095696	2.19042	0.00173248	0.0100379	up	LOC123052302	2.11105	3.84e-05	0.000489207	up	LOC123148090	2.40724	2.5e-07	5.35e-06	up						LOC123186920	4.82899	0.0129459	0.0393263	up	LOC100682429	-4.6369	2.31e-58	6.73e-56	down
LOC123116383	-5.75696	0.000721081	0.00272815	down	LOC123181332	-2.19013	2.17e-21	2.43e-18	down	LOC123055004	-2.11034	2.13e-05	0.00030163	down	LOC123138632	2.40641	0.0044199	0.0198558	up						LOC123163754	-4.82894	1.04e-36	1.22e-34	down	LOC123046321	4.63398	0.0036761	0.0144943	up
LOC123071453	5.75614	0.000140704	0.000632385	up	LOC123108236	-2.19009	0.000149556	0.00130774	down	LOC123148130	2.10986	0.00176385	0.0109165	up	LOC123106244	-2.4061	5.66e-15	8.54e-13	down						TRNAR-ACG_48	-4.82643	0.0103673	0.0326408	down	TRNAG-GCC_134	-4.63347	0.000874415	0.00426054	down
LOC123128547	5.75458	1.21e-08	1.11e-07	up	LOC123128471	-2.18963	8.9e-08	2.21e-06	down	LOC123089938	-2.10898	7.94e-07	1.94e-05	down	LOC123136041	-2.40492	0.000610913	0.00399855	down						LOC543252	-4.82569	5.42e-22	2.75e-20	down	LOC123064841	4.62738	0.000397776	0.00214725	up
LOC123094639	5.75258	0.000112273	0.000516019	up	LOC123149717	2.18952	2.31e-09	9.3e-08	up	LOC123164876	-2.10631	5.64e-08	2.08e-06	down	LOC123062219	-2.40459	0.00207171	0.0107805	down						LOC123185911	-4.82453	4.6e-22	2.35e-20	down	LOC123116426	4.62696	0.000406823	0.00219031	up
LOC123095585	5.75182	1.29e-13	2.14e-12	up	LOC123142595	-2.18885	0.00632526	0.0285067	down	LOC123159830	-2.10597	3.14e-06	6.17e-05	down	LOC123156719	2.40437	0.00583521	0.0248474	up						LOC123049644	4.82091	9.66e-08	1.06e-06	up	LOC123116305	-4.62457	4.98e-10	8.76e-09	down
LOC123088471	-5.74782	2.64e-48	3.44e-46	down	LOC123088722	2.1882	0.00299965	0.0156922	up	LOC123143687	-2.10541	1.55e-05	0.000232217	down	LOC123169329	2.40427	0.00510945	0.0223257	up						LOC123113690	4.82072	0.0117646	0.0362498	up	LOC123057488	-4.62232	0.00566924	0.0209028	down
LOC123164406	-5.74744	0.00103145	0.00375299	down	LOC123162292	2.18774	0.000659181	0.00451986	up	LOC123077752	2.10506	4.3e-10	3.1e-08	up	LOC123074135	-2.40353	2.12e-15	3.54e-13	down						LOC123190614	4.81904	5.35e-198	2.93e-194	up	LOC123124455	-4.62218	4.22e-08	5.46e-07	down
LOC123106251	-5.74612	0.00106923	0.00387159	down	LOC123074056	-2.18769	0.000205882	0.00171208	down	LOC123041232	2.10488	0.000107384	0.00114258	up	LOC123061190	2.40345	1.43e-05	0.000170704	up						LOC123168068	-4.8186	0.010876	0.033958	down	LOC123121749	4.62202	0.00424323	0.0163714	up
LOC123093865	-5.74369	0.00125833	0.00447251	down	LOC123182467	2.18608	3.64e-07	7.47e-06	up	LOC123172263	-2.10444	0.00127701	0.00845136	down	LOC123091854	2.40265	1.23e-09	5.17e-08	up						LOC123110532	-4.81811	4.36e-57	1.08e-54	down	LOC123048252	-4.61716	0.0048605	0.0183679	down
LOC123096103	-5.74081	5.66e-102	3.42e-99	down	CRD53_mgp21	-2.18603	0.000437595	0.00320475	down	LOC123137759	-2.10314	2.09e-06	4.4e-05	down	LOC123151140	-2.40082	4.13e-06	5.91e-05	down						LOC123185928	-4.81578	2.86e-123	3.25e-120	down	LOC123064327	-4.61431	7.34e-27	6.04e-25	down
LOC123188988	-5.73658	1.75e-06	1.15e-05	down	LOC123152715	-2.18559	0.0019255	0.0109571	down	LOC100136990	2.10235	8.44e-11	7.52e-09	up	LOC123148088	2.40076	3.82e-07	7.76e-06	up						LOC123177012	-4.8156	1.77e-61	5.02e-59	down	LOC123039986	-4.61406	0.00801666	0.0279143	down
LOC123150925	-5.73644	0.00176573	0.00604582	down	LOC123144676	2.18537	0.00273678	0.0145549	up	LOC123068851	-2.10164	0.00872591	0.0382115	down	LOC123184338	-2.40046	8.77e-05	0.000796162	down						LOC123187025	-4.81504	4.94e-06	3.92e-05	down	LOC123163693	4.61375	0.00544456	0.0202077	up
LOC123070252	5.73308	1.93e-08	1.73e-07	up	LOC123060743	2.18515	0.00545908	0.025379	up	LOC123180558	2.10047	4.93e-09	2.59e-07	up	LOC123157474	2.40017	1.15e-07	2.73e-06	up						LOC780575	-4.80894	6.28e-78	2.8e-75	down	LOC123141056	-4.61047	4.43e-85	2.64e-82	down
LOC123110483	-5.73072	0.00090312	0.0033333	down	LOC123095160	-2.18482	0.00789053	0.0339977	down	LOC123093872	2.10023	0.00232071	0.013524	up	LOC123061040	2.3986	8.05e-12	5.98e-10	up						LOC123050930	-4.8079	0.00188209	0.00767703	down	LOC123143134	4.60858	3.82e-05	0.0002711	up
LOC123151922	5.72987	0.000171636	0.000757002	up	LOC123105402	-2.18478	0.011625	0.0461526	down	LOC123130926	2.10005	4.06e-06	7.67e-05	up	LOC123106528	-2.39839	0.0102204	0.0388209	down						LOC123150819	4.80615	0.00857545	0.0278979	up	LOC123096103	4.60791	1.47e-117	1.85e-114	up
LOC123069098	-5.7278	0.000751199	0.00282896	down	LOC123041117	-2.18471	0.000203958	0.00169866	down	LOC123073571	2.0985	6.58e-09	3.29e-07	up	LOC123136651	-2.39556	5.83e-05	0.000561844	down						LOC542792	-4.80567	1.46e-143	3.08e-140	down	LOC123065889	-4.60317	2.15e-63	7.54e-61	down
LOC123185536	-5.72723	0.00065458	0.0025025	down	LOC123099092	2.18406	0.0027919	0.0148008	up	LOC123075134	-2.09782	0.00391132	0.0203955	down	LOC123180099	-2.39446	0.000344115	0.00249409	down						LOC123072486	4.80384	0.00141712	0.00602464	up	LOC123059348	-4.60102	6.62e-69	2.64e-66	down
LOC123065137	-5.72708	0.000700926	0.00266161	down	LOC123176532	-2.18117	0.00870533	0.036743	down	LOC123178454	-2.09727	0.000490798	0.00392359	down	LOC123155642	2.39445	4.47e-16	8.48e-14	up						LOC123077054	-4.80375	0.0151597	0.0447437	down	LOC123178261	-4.6	4.66e-05	0.000324194	down
LOC123186875	5.72577	0.000123173	0.000560374	up	LOC123095892	2.18091	0.000481247	0.00347415	up	LOC123135862	2.09656	0.00316001	0.0172591	up	LOC123060477	2.39369	0.00420419	0.0190548	up						LOC123049036	-4.80115	4.3e-53	9.15e-51	down	LOC123160141	-4.59586	0.000556962	0.0028829	down
LOC123122634	-5.7231	4.93e-11	6.13e-10	down	LOC123055407	-2.17944	1.54e-27	6.08e-24	down	LOC123149720	-2.09642	4.73e-15	1.26e-12	down	LOC123169704	-2.39354	0.00399983	0.0183057	down						LOC123173215	-4.79833	1.43e-21	7.03e-20	down	LOC100682407	4.59567	1.39e-79	7.11e-77	up
LOC123137411	5.72048	1.31e-79	4.53e-77	up	LOC123121831	2.17927	4.81e-23	7.82e-20	up	LOC123105473	2.09555	1.61e-05	0.000240211	up	LOC123092122	2.39274	0.00378681	0.0175146	up						LOC123165146	-4.7966	0.000165377	0.000919928	down	LOC123041155	-4.59266	1.36e-12	3.31e-11	down
LOC123074906	5.72048	0.00129853	0.00459861	up	LOC123159621	2.17926	0.00728475	0.031909	up	LOC123104771	-2.09426	2.74e-12	3.78e-10	down	LOC123074556	-2.39235	4.51e-07	8.96e-06	down						LOC123055958	4.79594	0.00409796	0.0149277	up	LOC123120645	4.58732	0.00385467	0.0150932	up
LOC123121365	-5.71969	2.04e-26	9.24e-25	down	TRNAS-GGA_39	-2.17825	0.0103617	0.0421458	down	LOC123163678	2.0942	0.00102866	0.00709906	up	LOC123149067	2.39197	0.000460617	0.00317763	up						LOC123054868	-4.79498	0.0127333	0.0387665	down	LOC123058538	4.58593	0.00046643	0.00246722	up
LOC123137675	5.71969	0.00115058	0.00413111	up	LOC123094603	-2.17583	0.00426289	0.0208293	down	LOC123156383	2.09297	0.00963432	0.0411984	up	LOC123072407	-2.39159	0.0117749	0.0435024	down						LOC123159554	-4.79028	0.0157555	0.0461764	down	LOC123041875	-4.58552	0.00476987	0.0180731	down
LOC123062637	-5.71907	5.07e-155	9.2e-152	down	LOC123043034	2.17541	1.38e-07	3.24e-06	up	LOC123079789	-2.09047	5.01e-05	0.000607584	down	LOC123112663	2.39111	0.0046797	0.0207939	up						LOC123184267	4.79008	0.0110122	0.0342999	up	LOC123164613	-4.5839	0.000635685	0.00322985	down
LOC123071766	5.71901	1.13e-146	1.77e-143	up	LOC123191542	2.17504	0.000446503	0.00325485	up	LOC123104015	-2.08927	7.54e-07	1.86e-05	down	LOC123043034	2.39084	3.95e-08	1.08e-06	up						LOC123184268	4.79008	0.0110122	0.0342999	up	LOC123089036	4.58379	0.0039592	0.0154381	up
LOC123062585	5.71773	1.8e-45	2.08e-43	up	LOC123044365	-2.1746	0.00824173	0.0351508	down	LOC123071598	2.08842	0.0104824	0.0439498	up	LOC123149717	2.38945	1.78e-06	2.87e-05	up						LOC123045000	4.78843	0.000471189	0.0023154	up	LOC123176186	-4.58289	7.92e-06	6.57e-05	down
LOC123099245	5.7171	0.00181852	0.00620478	up	LOC123071553	2.173	0.0101712	0.0415346	up	LOC123058244	2.08818	5.73e-06	0.000101652	up	LOC123159242	2.38938	2.78e-14	3.62e-12	up						LOC123185592	-4.78751	8.51e-56	2e-53	down	LOC123048254	-4.58285	0.00837354	0.0289452	down
LOC123191479	5.71703	0.00108872	0.00393304	up	LOC123043538	2.17266	8.22e-06	0.000109342	up	LOC123086633	-2.08768	9.61e-06	0.000155996	down	LOC123079104	2.38872	0.00134013	0.00755859	up						LOC123048625	4.7869	0.000161162	0.000899043	up	LOC123133939	-4.5804	2.09e-12	4.96e-11	down
LOC123080602	5.71679	0.00114323	0.00410822	up	LOC123110479	2.17147	2.27e-10	1.21e-08	up	LOC123141678	2.08697	0.00178139	0.0110061	up	LOC123068809	-2.38703	1.66e-05	0.000193337	down						LOC123135799	4.78581	0.0111122	0.0345626	up	LOC123069122	-4.57683	2.4e-15	7.88e-14	down
LOC123135452	5.7164	0.00111327	0.00401176	up	LOC123132194	-2.17146	9.48e-06	0.000123625	down	LOC123172629	-2.08538	0.000185321	0.00177567	down	LOC123082046	-2.38618	1.49e-12	1.33e-10	down						LOC123039549	-4.78441	0.0136131	0.0409422	down	LOC123106451	-4.57289	0.00984793	0.0331385	down
LOC123125997	-5.71473	2.61e-06	1.66e-05	down	LOC123123903	2.17123	1.95e-13	2.41e-11	up	LOC123059804	-2.0848	6.12e-07	1.57e-05	down	LOC123120970	-2.38594	1.72e-31	4.41e-28	down						LOC123119768	4.78408	0.00982955	0.0312488	up	LOC123134307	-4.56531	0.00687978	0.0245467	down
LOC123137586	5.71442	0.00501613	0.0150354	up	LOC123135374	2.17083	3.31e-39	1.24e-34	up	LOC123068902	-2.08456	1.07e-09	6.92e-08	down	LOC123183182	-2.38589	1.62e-10	8.54e-09	down						LOC123072194	4.78323	3.63e-06	2.97e-05	up	LOC123188097	4.56524	5.08e-08	6.47e-07	up
LOC123083180	5.71293	0.00134222	0.00473192	up	LOC123143273	2.16698	0.000496413	0.00356507	up	LOC123177942	-2.08406	2.28e-31	1.64e-27	down	LOC123074181	-2.38564	2.93e-15	4.72e-13	down						LOC123115612	-4.78144	0.000219697	0.00118176	down	LOC123161526	4.56473	5.9e-11	1.18e-09	up
LOC123188944	-5.71271	4.31e-24	1.69e-22	down	LOC123051037	2.16628	0.00620656	0.0280765	up	LOC123144372	-2.08312	3.4e-05	0.000443033	down	LOC123050660	-2.38411	0.00011524	0.0010008	down						LOC123141219	4.78113	0.0106886	0.033471	up	LOC123043972	4.56362	0.0131169	0.0420178	up
LOC123142464	-5.71103	6.56e-07	4.64e-06	down	LOC123063447	-2.16594	0.0114891	0.0457293	down	LOC123080434	-2.08186	0.00772162	0.0347405	down	LOC123132314	2.38395	0.000306554	0.00226403	up						LOC123120207	-4.78086	0.00328969	0.0123857	down	LOC123063693	-4.56339	6.19e-17	2.36e-15	down
LOC100037629	5.71032	1.86e-12	2.75e-11	up	LOC123171828	-2.16512	0.00614089	0.02784	down	LOC123180231	-2.08157	0.00638821	0.0299532	down	LOC123131722	2.38369	0.000849438	0.00521898	up						LOC123048240	4.78059	0.000132196	0.000754444	up	LOC123106511	4.55718	2.77e-06	2.54e-05	up
LOC123112640	5.70952	2.15e-99	1.18e-96	up	LOC123107839	2.16407	5.65e-13	6.13e-11	up	LOC123172402	-2.08136	0.0116579	0.0477043	down	LOC123134723	-2.38109	0.00318798	0.0152429	down						LOC123083252	-4.78054	0.00463368	0.0165619	down	LOC123107481	4.55654	0.00501484	0.0188587	up
LOC123171837	5.70691	0.00745153	0.0211511	up	LOC123055170	2.16381	8.06e-05	0.000774921	up	LOC123086526	2.08106	2.12e-05	0.000301171	up	LOC123075682	-2.38094	0.00371718	0.0172683	down						LOC123177138	4.77825	0.0132717	0.0401227	up	LOC123040109	-4.55624	2.61e-05	0.000192738	down
LOC123144235	5.7058	0.00892025	0.0246924	up	LOC123164876	2.16319	5.08e-09	1.84e-07	up	LOC123063435	-2.08009	1.86e-17	8.38e-15	down	LOC123137285	2.38084	0.0084809	0.0334575	up						LOC123064485	-4.77703	1.1e-21	5.43e-20	down	LOC123098647	4.55369	8.33e-09	1.21e-07	up
LOC123059948	5.7038	4.75e-39	4.21e-37	up	LOC123171832	-2.163	0.0115779	0.0459947	down	LOC123054576	-2.08003	6.48e-08	2.33e-06	down	LOC123074049	-2.38043	6.48e-05	0.000614555	down						LOC123057904	-4.77673	0.0167211	0.048557	down	LOC123089331	-4.55282	2.85e-12	6.66e-11	down
LOC123093885	-5.70335	0.00145816	0.00509676	down	LOC123144413	2.16257	0.00425838	0.02081	up	LOC123122669	-2.07997	6.73e-05	0.000776745	down	LOC123187319	2.38022	3.59e-21	1.64e-18	up						LOC123062856	4.77518	0.00961876	0.0306786	up	LOC123168941	4.5521	0.00827174	0.0286499	up
LOC123160725	-5.70161	0.000901866	0.00332929	down	LOC123091495	-2.16119	0.00467435	0.0224098	down	LOC123124186	2.07972	5.12e-08	1.92e-06	up	LOC123085704	2.37611	1.58e-13	1.78e-11	up						LOC100415869	4.77502	3.46e-21	1.66e-19	up	LOC123151220	-4.55056	4.89e-54	1.23e-51	down
LOC123143704	5.70123	1.1e-77	3.63e-75	up	LOC123150521	2.15856	2.66e-06	4.17e-05	up	LOC123087880	-2.07948	0.0114678	0.0471041	down	LOC123156932	2.37596	4.38e-28	5.93e-25	up						LOC123094996	-4.77467	0.00214784	0.00859849	down	LOC100136989	-4.54929	1.45e-07	1.7e-06	down
LOC123061935	5.69888	4.6e-06	2.8e-05	up	LOC123156932	2.15823	1.55e-12	1.51e-10	up	LOC123072849	-2.07761	3.41e-05	0.000443842	down	LOC123098352	-2.37448	0.0109846	0.0410949	down						LOC123182823	4.77089	0.00911768	0.0293706	up	LOC123106168	-4.54676	4.01e-21	2.2e-19	down
LOC123088074	-5.69426	0.000770482	0.00289243	down	LOC123158597	2.15676	1.84e-05	0.000219202	up	LOC123171580	-2.07742	9.92e-13	1.52e-10	down	LOC123131996	-2.37447	0.000310868	0.0022902	down						LOC123117034	-4.77062	0.0127115	0.0387062	down	LOC123049901	4.54633	0.00437709	0.0168164	up
LOC123059005	5.69344	2.32e-08	2.06e-07	up	LOC123164169	-2.15602	0.000720478	0.00486882	down	LOC123146364	2.07739	3.16e-06	6.19e-05	up	LOC123177303	2.37347	5.64e-12	4.36e-10	up						LOC123151103	4.76934	1.3e-11	2.51e-10	up	LOC123099129	4.5435	8.14e-11	1.59e-09	up
LOC123131005	-5.69308	0.000829396	0.00308754	down	LOC123100035	-2.15555	0.000664415	0.00455241	down	LOC123062512	2.0754	4.33e-07	1.17e-05	up	LOC123091896	-2.37343	0.000653016	0.00422384	down						LOC123132054	-4.76777	1.63e-105	1.31e-102	down	LOC780575	-4.5428	5.11e-56	1.4e-53	down
LOC123180545	-5.69277	2.11e-94	1.06e-91	down	LOC123116213	-2.15506	0.000256257	0.00205456	down	LOC123116634	-2.07477	0.00187145	0.0114442	down	LOC123066557	2.37321	1.43e-06	2.38e-05	up						LOC123103231	4.76774	0.0115532	0.0357001	up	LOC123045897	4.54257	0.000576681	0.00297164	up
LOC123172140	-5.69263	0.000779643	0.00292297	down	LOC123137759	2.15369	6.06e-07	1.16e-05	up	LOC123122287	-2.07449	3.31e-10	2.49e-08	down	LOC123101929	2.37173	8.72e-06	0.000111855	up						LOC123185573	4.76568	0.0004909	0.00240032	up	LOC123130427	-4.54122	8.12e-34	9.45e-32	down
LOC123111384	-5.69198	0.00148205	0.00516803	down	LOC123122872	2.15223	2.68e-07	5.74e-06	up	LOC123145754	2.07361	0.000225393	0.00208625	up	LOC123129812	-2.37016	0.00074886	0.00470697	down						LOC123076049	4.76485	0.00946489	0.0302655	up	LOC123083253	4.54104	0.00523251	0.0195557	up
LOC123044576	5.68748	1.02e-11	1.39e-10	up	LOC123141760	2.15198	1.36e-06	2.33e-05	up	LOC123147008	2.07322	0.000811686	0.00587588	up	LOC123049667	-2.3698	0.0101898	0.0387227	down						LOC123070784	4.762	0.00898162	0.0290155	up	LOC123041277	4.53996	0.00439913	0.0168852	up
LOC123150152	5.68727	1.89e-82	7.3e-80	up	LOC123063615	2.15122	0.00192173	0.0109382	up	LOC123105346	2.07118	8.57e-09	4.15e-07	up	LOC123158952	2.36938	6.78e-05	0.000638577	up						LOC123164298	4.76096	0.000307689	0.0015904	up	LOC123158928	-4.53909	0.000672745	0.00339116	down
LOC100682429	5.68692	1.78e-113	1.39e-110	up	LOC123125203	-2.15033	5.19e-06	7.36e-05	down	LOC123113114	-2.07012	0.000407369	0.00336417	down	LOC123074262	-2.36922	7.59e-14	9.07e-12	down						LOC123140668	4.76038	0.0100489	0.0318204	up	LOC123108213	4.53633	0.00438588	0.0168438	up
LOC123106987	-5.68639	1.07e-34	7.57e-33	down	LOC123080927	-2.1502	5.55e-20	4.53e-17	down	LOC123134218	-2.06896	0.000419446	0.00344252	down	LOC123123034	2.36834	5.16e-05	0.000506639	up						LOC123094207	4.75913	0.0095836	0.0305843	up	LOC123123156	-4.53454	2.1e-38	3e-36	down
LOC123061781	-5.68561	9.41e-22	3.12e-20	down	LOC123180441	2.14923	0.00191688	0.0109142	up	LOC123085985	-2.06841	4.53e-11	4.44e-09	down	LOC123094677	2.36764	0.00969762	0.0372647	up						LOC123105787	-4.75794	0.00351952	0.0131213	down	LOC123049036	-4.53424	6.81e-43	1.17e-40	down
LOC123143468	-5.68382	0.000902224	0.00333026	down	LOC123114446	2.14915	0.00503508	0.0237604	up	LOC123151140	2.06825	0.000141121	0.00141922	up	LOC123074067	-2.36735	1.28e-06	2.17e-05	down						LOC123181438	4.75771	1.63e-09	2.38e-08	up	LOC123075862	-4.53296	9.84e-16	3.37e-14	down
LOC123103220	-5.68325	4.55e-82	1.71e-79	down	LOC123112995	2.14883	9.45e-13	9.76e-11	up	LOC123123370	2.0673	7.51e-17	2.9e-14	up	LOC123089838	-2.36635	0.0126727	0.0461221	down						LOC123073614	4.75618	0.0118391	0.0364408	up	LOC123048648	-4.53081	0.00577586	0.0212415	down
LOC123075465	-5.68184	0.000980932	0.003587	down	LOC123190884	-2.14876	1.39e-32	3.48e-28	down	LOC123059531	2.06616	1.4e-26	3.34e-23	up	LOC123112361	2.36481	0.00265369	0.0131403	up						LOC123139672	4.7561	0.00941907	0.0301531	up	LOC123125573	-4.53067	7.99e-30	7.82e-28	down
LOC123160400	5.68078	1.67e-13	2.75e-12	up	LOC123144022	2.14799	0.000128456	0.00115034	up	LOC123107607	2.06584	0.0107147	0.0447198	up	LOC123089739	-2.36345	1.1e-05	0.000135521	down						LOC123184506	4.75585	0.011015	0.0343066	up	LOC123185536	4.52988	4.7e-19	2.17e-17	up
LOC123100670	5.67743	8.59e-44	9.41e-42	up	LOC123042056	-2.14733	0.00809988	0.0347199	down	LOC123190993	-2.06486	0.00996147	0.0422586	down	LOC123059426	-2.36296	0.00483533	0.0213666	down						LOC123176254	-4.75558	0.000115796	0.000670035	down	LOC123160634	4.52926	0.00395326	0.0154208	up
LOC123186643	-5.67488	1.61e-12	2.39e-11	down	LOC100038338	2.14673	0.000678797	0.00463061	up	LOC123157474	-2.06258	4.7e-05	0.000577559	down	LOC123124096	-2.36295	3.73e-08	1.03e-06	down						LOC123189371	4.75541	0.00244468	0.00962105	up	LOC123061317	-4.52872	0.000659395	0.00333394	down
LOC123062226	5.6736	1.81e-42	1.9e-40	up	LOC123139518	2.14625	2.78e-09	1.09e-07	up	LOC123103054	-2.06212	5.3e-18	2.84e-15	down	LOC123074043	-2.36102	2.23e-17	5.56e-15	down						LOC123073559	-4.75435	0.0131855	0.0399168	down	LOC123058601	4.52815	0.000652217	0.00330337	up
LOC123095728	-5.67084	0.000116667	0.000534095	down	LOC123124122	-2.14598	0.00198594	0.011237	down	LOC123180099	2.06132	0.0033434	0.0180384	up	LOC123115554	-2.36015	4.84e-50	5.25e-46	down						LOC123154144	-4.75435	0.0131855	0.0399168	down	LOC123166024	-4.52554	5.25e-05	0.000361199	down
LOC123138387	5.66952	0.00034873	0.00142684	up	LOC123135485	2.14503	5.3e-06	7.51e-05	up	LOC123081014	2.06039	7.15e-05	0.000817281	up	LOC123138371	2.3601	0.00615067	0.0259173	up						LOC123130422	4.75319	0.0102066	0.0322225	up	LOC123127768	4.52528	0.00504447	0.0189614	up
LOC123127731	-5.66936	4.03e-15	7.79e-14	down	LOC123162768	2.14453	2.84e-08	8.17e-07	up	LOC123111924	2.06027	0.00138454	0.00902212	up	LOC123097808	-2.35792	0.00346981	0.0163281	down						LOC123073842	4.75072	0.00352263	0.0131316	up	LOC123117551	-4.5249	1.4e-17	5.63e-16	down
LOC123069548	5.66927	9.76e-14	1.64e-12	up	LOC123074503	-2.14402	7.42e-09	2.56e-07	down	LOC123040545	2.0589	0.000520636	0.00411308	up	LOC123175852	2.35728	0.00962371	0.0370389	up						LOC123072258	4.75034	0.00282118	0.0108788	up	LOC123190122	4.52122	6.53e-20	3.24e-18	up
LOC543472	5.66848	2.87e-163	5.72e-160	up	LOC123112621	2.1439	0.000428218	0.00315149	up	LOC123122622	-2.05872	1.54e-06	3.39e-05	down	LOC123087516	2.35708	7.51e-25	6.13e-22	up						LOC123064253	-4.75004	4.74e-20	2.1e-18	down	LOC123141646	-4.52068	0.00183304	0.00803834	down
LOC123169398	-5.66834	2.74e-15	5.36e-14	down	LOC123131928	2.14368	0.000179383	0.00152648	up	LOC123052246	2.05819	7.36e-08	2.6e-06	up	LOC123129980	-2.35609	0.00152484	0.00840143	down						LOC123066021	4.74983	0.0120012	0.0368734	up	LOC123164598	-4.51988	1.13e-81	6.36e-79	down
LOC123117498	-5.66674	0.00130029	0.00460382	down	LOC123119509	2.14307	1.54e-06	2.6e-05	up	LOC123186890	-2.05759	5.12e-06	9.28e-05	down	LOC123105847	2.35522	0.000580025	0.00383174	up						LOC123106974	-4.74857	1.07e-29	8.92e-28	down	LOC123099349	4.51873	7.07e-08	8.75e-07	up
LOC123133508	-5.66583	3.62e-06	2.24e-05	down	LOC123065544	2.14292	0.00292905	0.0153938	up	LOC123134487	2.0568	2.36e-07	7.03e-06	up	LOC123175795	-2.35466	8.19e-18	2.26e-15	down						LOC123111919	4.74808	1.45e-11	2.79e-10	up	LOC123111601	-4.51473	5.23e-74	2.36e-71	down
LOC123042377	5.66364	0.00201748	0.00680133	up	LOC123062849	-2.14285	0.00228519	0.0125836	down	LOC123055645	-2.05604	2.72e-17	1.16e-14	down	LOC123135772	-2.35416	0.00137266	0.00770673	down						LOC123059500	-4.74807	5.52e-50	1.07e-47	down	LOC123048273	-4.51426	0.00725175	0.0256676	down
LOC123041751	5.66142	0.00575212	0.0169194	up	LOC123068809	-2.14264	1.54e-14	2.56e-12	down	LOC123043798	-2.05589	4.84e-05	0.000591761	down	LOC123132218	-2.35374	4.02e-05	0.000409329	down						LOC123051737	-4.74611	0.0131903	0.0399283	down	LOC123178903	-4.51383	1.85e-112	2.19e-109	down
LOC123152589	5.66139	0.00151773	0.00527977	up	LOC123151825	2.14251	0.00152659	0.00905028	up	LOC123074768	2.05463	0.00079043	0.00574879	up	LOC123136766	2.35341	3.86e-11	2.4e-09	up						LOC123123326	-4.7461	1.48e-82	7.54e-80	down	LOC123065817	4.51263	8.14e-09	1.19e-07	up
LOC123094737	5.6611	0.00217204	0.00725832	up	LOC123045879	2.14154	0.00180666	0.0103978	up	LOC123044796	-2.05398	0.0115878	0.0474716	down	LOC123163696	2.35281	0.00197134	0.0103591	up						LOC123106168	-4.74421	2.86e-25	1.84e-23	down	LOC123089654	-4.51221	3.35e-41	5.34e-39	down
LOC123157236	5.65947	3.21e-41	3.22e-39	up	LOC123154758	2.14117	1.04e-05	0.000133653	up	LOC123078402	2.0529	0.000214971	0.00200765	up	LOC123140495	-2.35161	6.03e-13	5.87e-11	down						LOC123075073	4.74405	0.0138138	0.0414635	up	LOC123099336	4.51042	4.21e-05	0.000295653	up
LOC123172630	-5.6591	0.00110639	0.00398875	down	LOC123113156	-2.14025	5.46e-12	4.57e-10	down	LOC123065221	2.05287	1.49e-05	0.000225026	up	LOC123170029	2.35159	1.57e-14	2.21e-12	up						LOC123044543	4.74362	0.0145261	0.043233	up	LOC123166759	-4.51	5.1e-06	4.41e-05	down
LOC123185742	5.65722	0.00184695	0.00628885	up	LOC123117868	2.13973	0.00516612	0.0242717	up	LOC123168882	-2.05265	0.00818398	0.0363173	down	LOC123062882	-2.35076	8.68e-10	3.82e-08	down						LOC123078207	-4.74181	0.0114971	0.0355534	down	LOC123050012	-4.50537	0.00102925	0.0049041	down
LOC123175468	5.65643	0.00553937	0.0163835	up	LOC123096387	-2.13971	0.000546432	0.00386863	down	LOC123074056	2.05226	3.29e-12	4.44e-10	up	LOC123144647	2.34965	0.0132407	0.0476826	up						LOC123051561	4.7407	0.014265	0.0425918	up	LOC123185690	-4.50473	0.000637466	0.0032385	down
LOC123130260	5.65552	5e-19	1.35e-17	up	LOC123086135	-2.13815	0.00305872	0.0159377	down	LOC123088581	-2.05128	3.56e-13	6.24e-11	down	LOC123183366	-2.34903	0.00120505	0.00694059	down						LOC123062374	4.73938	0.00255206	0.00998852	up	LOC123099015	4.50303	0.00460933	0.0175674	up
LOC123166990	5.654	0.00207003	0.006955	up	LOC123149192	2.1363	7.96e-12	6.37e-10	up	LOC123121916	-2.05103	4.93e-08	1.86e-06	down	LOC123069539	-2.34853	2.76e-16	5.36e-14	down						LOC123167030	-4.73778	1.8e-40	2.44e-38	down	LOC123150000	-4.49698	0.00855929	0.0294598	down
LOC123065545	5.65383	0.00221441	0.00738352	up	LOC123060725	-2.13547	0.000257389	0.00206209	down	LOC123054949	2.05037	1.11e-05	0.000176388	up	LOC123039385	2.34759	0.00228884	0.0116766	up						LOC123092520	4.73492	3.26e-29	2.63e-27	up	LOC123161976	4.48993	2.22e-08	3e-07	up
LOC123057632	5.65286	0.00191064	0.00648192	up	LOC123087958	2.13515	2.1e-10	1.13e-08	up	LOC123151494	2.04917	0.00136146	0.00889476	up	LOC100873130	2.34733	7.93e-05	0.000731002	up						LOC123060767	4.73465	0.0160061	0.0468019	up	LOC123049858	-4.48556	3.01e-138	5.72e-135	down
LOC123143338	-5.65169	0.000970931	0.00355564	down	LOC123168175	2.13439	9.55e-05	0.000896731	up	LOC123043124	-2.04905	3.46e-07	9.7e-06	down	LOC123119438	2.34623	0.00936411	0.0362282	up						LOC543262	4.73306	0.0171949	0.0497073	up	LOC123086672	4.48454	3.84e-10	6.85e-09	up
LOC123127479	-5.65153	0.000943441	0.0034653	down	LOC123051096	-2.13402	3.95e-10	1.94e-08	down	LOC123162282	-2.0472	0.00184456	0.0113146	down	LOC123079443	-2.34473	0.00504982	0.022125	down						LOC123130505	-4.73296	1.22e-14	3.32e-13	down	LOC123049156	-4.4837	3.36e-67	1.3e-64	down
LOC100037587	5.65109	0.00584105	0.0171468	up	LOC123065289	-2.13363	0.00107229	0.00679088	down	LOC123140496	2.04707	1.61e-12	2.38e-10	up	LOC123080081	2.34464	0.00168467	0.00911591	up						LOC123067407	-4.73238	0.0132457	0.0400575	down	LOC123186875	-4.48325	3.76e-10	6.71e-09	down
LOC123117483	-5.6507	0.00142107	0.00498173	down	LOC123143104	2.13345	0.00263242	0.0140998	up	LOC123046102	-2.0453	0.00944918	0.0406077	down	LOC123190070	-2.34442	9.86e-09	3.19e-07	down						LOC123105117	-4.73238	0.0132457	0.0400575	down	LOC123088392	-4.47813	0.00745944	0.0262821	down
LOC123105675	-5.6483	3.3e-06	2.06e-05	down	LOC123112077	2.13308	2.84e-15	5.87e-13	up	LOC123088350	-2.04447	0.000285192	0.00253004	down	LOC123071366	-2.34346	0.00101112	0.00601607	down						LOC123054533	-4.73238	0.0132457	0.0400575	down	LOC123100578	4.47684	0.00592945	0.0217135	up
LOC123059003	-5.64692	0.000939076	0.00345118	down	LOC123188324	2.13245	2.71e-05	0.000305404	up	LOC123188738	-2.04372	0.00127805	0.00845649	down	LOC123145655	2.34301	7.96e-12	5.92e-10	up						LOC123185409	4.72593	0.00791228	0.026056	up	LOC100037562	-4.47575	4.35e-103	4.04e-100	down
LOC123074511	5.64674	0.00862741	0.0239832	up	LOC123129812	-2.13237	0.00214487	0.0119583	down	LOC123119266	-2.0431	0.00172769	0.0107391	down	LOC123054960	2.34256	0.00485581	0.0214471	up						LOC123175189	-4.72501	1.08e-10	1.86e-09	down	LOC123128533	4.47393	5.82e-49	1.23e-46	up
LOC123090977	5.643	6.86e-14	1.17e-12	up	LOC123188124	-2.13206	8.85e-10	3.96e-08	down	LOC123089331	2.03996	8.03e-07	1.95e-05	up	LOC123156706	2.34218	5.68e-05	0.000549048	up						LOC123119390	4.7229	1.95e-05	0.000135363	up	LOC542946	-4.47101	5.62e-131	9.78e-128	down
LOC123071989	-5.64276	0.000907975	0.00334906	down	LOC123083997	2.13197	1.24e-06	2.15e-05	up	LOC123062043	-2.03957	1.72e-05	0.000253235	down	LOC123176852	2.342	5.79e-05	0.000558825	up						LOC123047536	-4.72129	0.0141675	0.0423548	down	LOC123169926	-4.4689	0.00722146	0.0255837	down
LOC123158603	-5.64138	0.000924818	0.00340426	down	LOC123068253	2.13195	3.97e-08	1.09e-06	up	LOC123098191	-2.03911	5.27e-07	1.38e-05	down	LOC123139214	2.3401	2.46e-09	9.57e-08	up						LOC123049823	-4.72001	1.85e-22	9.73e-21	down	LOC123141628	-4.46695	0.00773767	0.0271115	down
LOC123166576	-5.63843	8.08e-35	5.76e-33	down	LOC123128867	-2.13195	6.11e-11	3.82e-09	down	LOC123162467	-2.03834	2.14e-07	6.5e-06	down	LOC123188267	2.33961	0.00255539	0.0127425	up						LOC123040426	-4.71954	9.13e-16	2.77e-14	down	LOC123055061	-4.46598	9.02e-07	9.07e-06	down
LOC123065762	5.63838	4.03e-08	3.44e-07	up	LOC123090583	-2.13104	2.46e-21	2.71e-18	down	LOC123052105	-2.03799	2.14e-07	6.5e-06	down	LOC123146321	2.33837	0.000938963	0.00566445	up						LOC123180686	-4.71714	1.85e-06	1.6e-05	down	LOC123176624	4.46459	7.75e-10	1.32e-08	up
LOC542855	5.63429	1.33e-164	2.72e-161	up	LOC123111992	2.13013	1.33e-07	3.14e-06	up	LOC123068458	2.03782	0.000161903	0.00158945	up	LOC123087361	-2.33829	0.00178772	0.00956637	down						LOC123074540	-4.71687	0.00277263	0.0107198	down	LOC123117452	-4.46405	4.02e-17	1.55e-15	down
LOC123132435	-5.6338	0.00100751	0.00367417	down	LOC123084602	-2.12933	8.89e-13	9.24e-11	down	LOC123069692	2.03757	1.04e-06	2.44e-05	up	LOC123141067	-2.33794	6.66e-06	8.88e-05	down						LOC123182417	-4.71635	2.42e-65	7.68e-63	down	LOC542855	-4.46239	1.21e-198	5.8e-195	down
LOC123055286	-5.63297	2.61e-80	9.32e-78	down	LOC123055343	2.12877	0.00817188	0.0349225	up	LOC100873142	-2.03739	0.00186877	0.0114298	down	LOC123134484	-2.33715	8.81e-10	3.86e-08	down						LOC123050055	-4.71563	0.0158022	0.0462899	down	LOC123057837	4.46099	0.00060994	0.00311922	up
LOC123068491	-5.63282	0.00121288	0.0043283	down	LOC123104558	2.12812	0.00218011	0.0121213	up	LOC123145648	2.03725	1.83e-05	0.000266915	up	LOC123140496	-2.33684	1.18e-17	3.15e-15	down						LOC123154338	4.71176	0.0171008	0.0494894	up	LOC542799	-4.46055	1.42e-93	1.09e-90	down
LOC100037562	5.63244	1.42e-107	9.75e-105	up	LOC123122141	2.12626	0.00435594	0.0211941	up	LOC123170496	2.03618	3.13e-12	4.25e-10	up	LOC123070705	2.33595	2.64e-05	0.000286839	up						LOC123098494	-4.70798	0.000260339	0.00137257	down	LOC123176120	4.45926	4.77e-06	4.16e-05	up
LOC123089036	-5.63187	0.00132118	0.00466847	down	LOC123126125	2.12572	0.000837027	0.00552333	up	LOC123100818	-2.03613	3.12e-06	6.14e-05	down	LOC123190379	2.33559	0.0101683	0.0386623	up						LOC123068338	4.70788	1.39e-10	2.35e-09	up	LOC123091963	-4.45721	1.03e-110	1.15e-107	down
LOC123120738	5.62875	3.97e-14	6.95e-13	up	LOC123115598	-2.12567	0.000602485	0.00420074	down	LOC123165623	2.0352	1.06e-09	6.84e-08	up	LOC123185213	-2.33516	2.27e-05	0.000252794	down						TRNAM-CAU_19	-4.70733	0.0146133	0.0434419	down	LOC123045921	-4.45671	7.99e-10	1.36e-08	down
LOC123171643	-5.62707	4.47e-10	4.97e-09	down	LOC123188578	-2.12253	0.00768416	0.0332635	down	LOC123086622	2.03298	0.000813433	0.00588436	up	LOC123154276	2.33503	0.00080808	0.00501072	up						LOC123058524	4.70721	0.0172569	0.0498569	up	LOC123083385	-4.45576	2.3e-42	3.89e-40	down
LOC543338	-5.62702	3.47e-12	4.96e-11	down	LOC123044045	2.1222	4.48e-09	1.65e-07	up	LOC123162157	2.03296	0.000703988	0.00523737	up	LOC123152681	-2.33186	2.93e-15	4.72e-13	down						LOC123125357	4.70659	1.54e-14	4.15e-13	up	LOC123125450	4.45519	3.32e-17	1.29e-15	up
LOC123158163	-5.62659	0.00116967	0.00418889	down	LOC123078673	2.11906	5.33e-15	1.03e-12	up	LOC123170664	-2.03197	4.86e-06	8.88e-05	down	LOC123152607	-2.33064	1.21e-05	0.000148311	down						LOC123098223	-4.70446	2.76e-33	2.77e-31	down	LOC123139779	-4.45241	0.000278981	0.00157388	down
LOC123120219	-5.62645	1.09e-12	1.65e-11	down	LOC123087348	-2.11744	1.87e-19	1.22e-16	down	LOC123139937	-2.03131	0.000394392	0.00327367	down	LOC123072755	2.32992	0.00112436	0.00655415	up						LOC123100173	-4.70091	0.00407456	0.0148587	down	LOC123157531	-4.45152	0.00769183	0.026981	down
LOC123094021	5.62424	1.1e-84	4.48e-82	up	LOC123105847	2.11688	9.79e-09	3.25e-07	up	LOC123054160	2.03126	3.31e-07	9.34e-06	up	LOC123077050	2.32765	0.000133284	0.00113211	up						LOC123054318	-4.69675	4.34e-145	9.62e-142	down	LOC123104531	-4.44653	4.12e-05	0.000290368	down
LOC123111143	5.61986	2.65e-71	7.4e-69	up	LOC123168841	2.11587	0.00011217	0.00102625	up	LOC123166733	2.03091	0.00740563	0.0336078	up	LOC123050012	-2.32717	0.000151579	0.00126083	down						LOC123072843	-4.6966	6.16e-54	1.34e-51	down	LOC100141382	4.44345	3.62e-07	3.94e-06	up
LOC123187886	5.61916	7.39e-06	4.33e-05	up	LOC123165870	-2.11557	1.24e-05	0.000156021	down	LOC123070846	2.0307	0.00758042	0.0342246	up	LOC123103206	2.32688	0.000484454	0.00331018	up						LOC123064327	-4.69501	1.55e-26	1.08e-24	down	LOC123096558	-4.44321	1.29e-34	1.55e-32	down
LOC123126885	-5.61881	0.00186671	0.00634856	down	LOC123074431	-2.11522	6.92e-08	1.78e-06	down	LOC123127905	2.02976	0.00336681	0.0181322	up	LOC123096242	2.32674	0.000692754	0.00442523	up						LOC100682407	4.69422	1.4e-46	2.38e-44	up	LOC123048276	-4.4423	1.43e-05	0.000111526	down
LOC123144758	5.61869	5.83e-81	2.11e-78	up	LOC123168281	2.1137	6.56e-07	1.24e-05	up	LOC123120720	-2.02956	1.45e-08	6.49e-07	down	LOC123074164	-2.32532	8.23e-08	2.04e-06	down						LOC123058369	-4.69323	9.84e-06	7.32e-05	down	LOC123100669	-4.4418	4.44e-30	4.38e-28	down
LOC123162202	-5.61784	0.00194631	0.0065879	down	LOC123068577	2.11267	0.000929727	0.00603557	up	LOC123184390	-2.0295	2.05e-05	0.000292183	down	LOC123157421	2.32389	0.00056996	0.00377478	up						LOC123082836	-4.69224	1.12e-06	1.01e-05	down	LOC123185591	-4.44121	1.37e-05	0.000107847	down
LOC123072198	-5.61691	0.00247332	0.00813401	down	LOC123108405	-2.10956	1.56e-16	4.86e-14	down	LOC123148095	-2.02858	8.74e-09	4.23e-07	down	LOC123135551	-2.32356	0.00206257	0.0107403	down						LOC123168621	4.68162	0.0115643	0.0357311	up	LOC123110707	-4.44095	0.00010036	0.000639825	down
LOC123106683	5.61671	5.89e-08	4.92e-07	up	LOC123061461	-2.10908	7.54e-05	0.00073236	down	LOC123096710	2.02831	3.47e-09	1.91e-07	up	LOC123102494	2.32353	0.00977755	0.0374978	up						LOC123163700	4.68162	0.0115643	0.0357311	up	LOC123038826	-4.44076	8.84e-05	0.000572216	down
LOC123041044	-5.61068	0.00123581	0.00439971	down	LOC123181849	-2.10842	0.00234273	0.0128362	down	LOC123043447	2.02724	0.00759482	0.0342818	up	LOC123152743	-2.32332	2.71e-12	2.25e-10	down						LOC123084066	-4.68106	0.000264492	0.00139088	down	LOC123129207	-4.44062	9.42e-60	2.86e-57	down
LOC123121587	-5.61053	0.00521921	0.0155687	down	LOC123143646	2.10764	7.53e-05	0.000731952	up	LOC123116127	2.02719	0.00805066	0.0358766	up	LOC123178576	2.32273	2.97e-05	0.000316996	up						LOC123145017	4.68011	0.0118183	0.0363916	up	LOC123166609	4.43998	1.46e-28	1.33e-26	up
LOC123100659	5.60912	3.82e-72	1.09e-69	up	LOC123149719	2.10543	7.86e-25	1.96e-21	up	LOC123043481	2.0269	3.51e-05	0.000455383	up	LOC123104951	2.32081	0.00201873	0.010562	up						LOC123163180	4.67994	0.0128008	0.0389492	up	LOC123074954	-4.43764	7.42e-45	1.35e-42	down
LOC123081875	-5.60867	2.21e-08	1.97e-07	down	LOC123090606	-2.10502	0.000119567	0.00108386	down	LOC123159380	-2.0264	0.00166901	0.0104432	down	LOC123074255	-2.32071	1.24e-16	2.56e-14	down						LOC123099590	4.67994	0.0128008	0.0389492	up	LOC123050927	4.43749	0.00701083	0.02495	up
LOC123187262	5.60818	0.00799984	0.0224972	up	LOC123064968	-2.10402	4.86e-06	6.98e-05	down	LOC123070976	-2.02633	0.00421879	0.0216819	down	LOC123154139	2.31829	0.00760868	0.0307496	up						LOC123159908	4.67897	0.000800293	0.00366571	up	LOC123151167	-4.43632	1.47e-110	1.63e-107	down
LOC123184661	-5.60765	0.00118478	0.00423711	down	LOC123181377	-2.10378	3.41e-05	0.000370446	down	LOC123187496	-2.02563	2.94e-19	2.05e-16	down	LOC123047783	2.31825	2.47e-05	0.000271554	up						LOC123166282	4.67842	0.0120151	0.0369091	up	LOC123185574	-4.43559	6.43e-07	6.67e-06	down
LOC100037618	-5.60762	2.4e-14	4.3e-13	down	LOC123113540	2.10279	2.05e-06	3.33e-05	up	LOC123086177	-2.02348	0.00120532	0.00806224	down	LOC123048214	2.31763	9.72e-05	0.000869613	up						LOC123122241	-4.67827	2.49e-23	1.4e-21	down	LOC123131714	4.43336	0.00651111	0.023467	up
LOC123122132	-5.60696	0.000125245	0.000569218	down	LOC123092375	-2.10185	0.00754019	0.0327977	down	LOC123142058	2.02304	4.96e-07	1.3e-05	up	LOC123098698	-2.31757	5.26e-09	1.85e-07	down						LOC123161053	4.67621	1.03e-18	4.11e-17	up	LOC543313	4.43306	8.06e-06	6.67e-05	up
LOC123170489	-5.60577	0.00121091	0.00432205	down	LOC123054960	2.10109	0.00754425	0.0328096	up	LOC123156475	-2.02252	0.00908078	0.0394046	down	LOC123042559	2.31712	0.000390123	0.00276342	up						LOC123042544	4.67539	0.0117212	0.036143	up	LOC123172608	-4.42423	7.12e-08	8.8e-07	down
LOC123058946	5.60493	0.000300382	0.001249	up	LOC123145754	-2.10073	0.000387617	0.00290436	down	LOC123152681	2.02216	6.62e-06	0.000114262	up	LOC123079784	-2.31707	3.78e-07	7.7e-06	down						LOC123048490	4.67388	0.0121328	0.0372094	up	LOC123183313	-4.42355	3.82e-92	2.81e-89	down
LOC123130903	5.60233	4.55e-08	3.87e-07	up	LOC123083341	-2.10001	2.84e-05	0.000317604	down	LOC123165624	-2.02201	6.68e-06	0.000114925	down	LOC123176114	-2.31697	1.65e-16	3.35e-14	down						LOC123094842	-4.67287	1.64e-19	7e-18	down	LOC123087558	-4.41939	0.000237776	0.00137027	down
LOC123117196	5.60183	0.0069942	0.0200254	up	LOC123117457	-2.09953	0.0067954	0.0301734	down	LOC123115647	2.02087	0.0102725	0.0432596	up	LOC123159830	2.31559	6.6e-09	2.25e-07	up						LOC123136398	4.67115	2.76e-65	8.74e-63	up	LOC123137856	-4.41832	2.12e-05	0.000159909	down
LOC123124800	5.60164	9.65e-17	2.15e-15	up	LOC123134213	-2.0979	0.0123041	0.048207	down	LOC123148276	2.02065	0.000449913	0.00364963	up	LOC123122110	2.31495	0.000958356	0.00576084	up						LOC123159002	4.6704	0.0146901	0.0436176	up	LOC123115867	-4.41717	2.78e-09	4.37e-08	down
LOC123071630	-5.59814	0.00117109	0.0041934	down	LOC123105871	-2.09733	0.00348878	0.0177295	down	LOC123106027	-2.02002	0.00615282	0.0291045	down	LOC123146980	2.31411	3.69e-14	4.71e-12	up						LOC123129849	-4.66911	1.81e-18	7.04e-17	down	LOC123150270	-4.41476	5.9e-42	9.75e-40	down
LOC123154990	-5.59781	2.54e-12	3.68e-11	down	LOC123053576	2.09707	0.00630009	0.0284121	up	LOC123059801	-2.0198	0.00790468	0.0353777	down	LOC123074117	-2.31355	2.7e-12	2.25e-10	down						LOC100136989	-4.66773	2.73e-08	3.31e-07	down	LOC123075349	4.41184	2.42e-16	8.74e-15	up
LOC123100410	-5.59717	0.00117326	0.00420008	down	LOC123088191	-2.09617	0.0103555	0.042131	down	LOC123069989	-2.01868	6.88e-05	0.000791423	down	LOC123074233	-2.31353	6.69e-15	9.97e-13	down						LOC123141533	4.66251	0.0148841	0.0440781	up	LOC123141780	4.41105	0.00701507	0.0249629	up
LOC123145864	-5.59686	0.00109963	0.0039669	down	LOC123158127	-2.09393	7.68e-11	4.63e-09	down	LOC123044699	-2.01802	0.00445303	0.0226408	down	LOC123068253	2.31315	3.36e-05	0.000351338	up						LOC123186439	4.66103	0.00247107	0.00970578	up	LOC123115660	4.40752	0.00968926	0.0326799	up
LOC123134346	5.5957	0.00204189	0.00687462	up	LOC123174507	-2.09302	0.000659075	0.00451986	down	LOC123132218	2.01789	0.000510345	0.00404693	up	LOC123064304	2.3129	0.00676345	0.028016	up						LOC123091586	-4.66089	5.53e-15	1.56e-13	down	LOC123166398	4.40433	0.00914798	0.0311487	up
LOC123057717	5.59553	0.00182349	0.00621983	up	LOC123146074	2.0928	1.13e-08	3.69e-07	up	LOC123075618	2.01697	0.00859137	0.0377491	up	LOC123090152	-2.30927	0.00611055	0.0257811	down						LOC123189634	-4.66073	1.17e-09	1.75e-08	down	LOC123092520	4.40287	1.89e-27	1.61e-25	up
LOC123166509	5.59542	0.00348789	0.0109664	up	LOC123136665	2.09261	1.12e-08	3.65e-07	up	LOC123132483	2.01631	0.00400505	0.0207789	up	LOC123111366	-2.30902	0.00711313	0.0291505	down						LOC123126093	-4.65955	0.00429342	0.0155128	down	LOC123107119	4.4022	7.79e-21	4.16e-19	up
LOC123100004	5.59499	3.96e-31	2.34e-29	up	LOC123062558	2.09243	2.22e-05	0.000258137	up	LOC123137325	2.01575	0.00187805	0.0114768	up	LOC123144520	-2.309	0.00282274	0.0138016	down						LOC123130080	4.65791	0.0146394	0.043505	up	LOC123075841	-4.39996	0.00921669	0.0313574	down
LOC123125367	5.59495	0.00699388	0.0200252	up	LOC123051735	-2.0922	4.6e-06	6.66e-05	down	LOC123160667	2.01548	0.00184633	0.0113215	up	LOC123187754	2.3065	9.21e-15	1.34e-12	up						LOC123057642	-4.65529	0.0172356	0.0498111	down	LOC123135402	-4.39605	1.41e-11	3.05e-10	down
LOC123125865	-5.59415	0.00118884	0.00425068	down	LOC123144579	2.09217	0.00012209	0.0011018	up	LOC123124096	2.01334	9.54e-05	0.00103618	up	LOC123123847	2.30578	1.9e-05	0.000217565	up						LOC123094887	4.6551	5.85e-27	4.18e-25	up	LOC123127506	4.39472	0.00133686	0.00614995	up
LOC123161121	5.594	0.00192311	0.00651869	up	LOC123050522	2.09162	0.00657114	0.0294112	up	LOC123076144	2.013	5.19e-07	1.36e-05	up	LOC123170496	-2.30454	4.77e-15	7.36e-13	down						LOC123123156	-4.65376	3.91e-38	4.82e-36	down	LOC123116247	4.39278	7.39e-07	7.57e-06	up
LOC543233	-5.59384	0.001117	0.00402409	down	LOC123042989	2.09158	3.23e-05	0.000353691	up	LOC123058491	2.01247	0.000429681	0.00351132	up	LOC123130710	2.3037	0.00719608	0.0294237	up						LOC123130678	4.6532	0.00620794	0.0212141	up	LOC123041876	4.39094	0.00998305	0.03352	up
LOC123148150	5.59357	0.0019714	0.00666088	up	LOC123063131	2.09057	1.5e-06	2.53e-05	up	LOC123180798	2.0123	0.00842452	0.0371662	up	LOC123137360	2.30368	3.38e-14	4.34e-12	up						LOC123049096	4.65202	0.00356429	0.0132652	up	LOC123130667	-4.39054	0.00179176	0.00788399	down
LOC123134777	-5.59272	1.29e-12	1.93e-11	down	LOC123091587	-2.08887	0.00501859	0.0236917	down	LOC123120354	-2.01217	0.00763047	0.0344059	down	LOC123080513	2.30313	7.17e-09	2.41e-07	up						LOC780694	-4.65202	2.29e-30	1.99e-28	down	LOC123183159	-4.38832	1.99e-30	1.98e-28	down
LOC123104003	5.59073	0.00347099	0.0109219	up	LOC123105574	2.08838	2.23e-12	2.07e-10	up	LOC123142595	2.01177	0.0106813	0.0446145	up	LOC123066170	2.30288	0.00372077	0.0172808	up						LOC123161960	4.65079	0.000363722	0.00184286	up	LOC123057640	-4.38647	0.0011779	0.00551083	down
LOC100037577	5.58908	6.54e-36	4.94e-34	up	LOC123053600	2.08837	0.00356056	0.0180111	up	LOC123053865	2.01082	0.0025263	0.0144635	up	LOC123074027	-2.30266	3.39e-05	0.000354174	down						LOC123141685	4.64758	0.00421799	0.0152867	up	LOC123123359	-4.38619	0.00124903	0.00579978	down
LOC123115996	-5.58535	0.00116515	0.00417552	down	LOC123098537	-2.08776	2.9e-19	1.74e-16	down	LOC123162531	2.01042	4.04e-06	7.64e-05	up	LOC123091488	2.30237	2.05e-08	6.07e-07	up						LOC123056724	4.64427	1.96e-16	6.34e-15	up	LOC123043057	4.38579	0.00511393	0.019181	up
LOC123115660	-5.58516	3.22e-08	2.79e-07	down	LOC123054652	-2.08758	0.000170402	0.00146235	down	LOC123065592	2.00996	2.43e-05	0.000336654	up	LOC123191900	2.30223	8.28e-06	0.000106837	up						LOC123175988	-4.64294	2.2e-45	3.61e-43	down	LOC123093679	4.38267	4.04e-27	3.37e-25	up
LOC123058280	-5.58098	0.00211425	0.00708566	down	LOC123187041	-2.08678	1.14e-07	2.74e-06	down	LOC123155500	-2.00693	4.44e-15	1.21e-12	down	LOC123108437	-2.3012	0.00169309	0.0091549	down						LOC123186750	4.64213	1.12e-56	2.7e-54	up	LOC123110316	4.38181	0.0089073	0.0304612	up
LOC123149694	-5.57884	0.0015085	0.00525042	down	LOC123138374	2.08675	1.68e-05	0.000202261	up	LOC123152593	2.00659	4.18e-14	9.05e-12	up	LOC123152715	-2.30049	0.00129377	0.00734756	down						LOC123058758	-4.64032	7.94e-56	1.88e-53	down	LOC123090536	4.37956	0.00727435	0.0257298	up
LOC123168890	-5.57807	3.64e-06	2.25e-05	down	LOC123064613	-2.08629	2.66e-06	4.18e-05	down	LOC123169599	2.00522	0.000590323	0.00455622	up	LOC123051096	-2.2998	3.22e-05	0.000338685	down						LOC123135054	4.63629	1.34e-06	1.19e-05	up	LOC123090532	4.37956	0.00727435	0.0257298	up
LOC123177739	5.57731	6.78e-06	4e-05	up	LOC123186096	-2.08518	0.000162376	0.00140442	down	LOC123134871	2.00469	0.000213526	0.0019965	up	LOC123062349	2.29967	1.03e-05	0.000129063	up						LOC123095926	4.63557	0.000553248	0.00266466	up	LOC123147494	4.37952	0.00849636	0.029279	up
LOC123161108	-5.57707	4.43e-33	2.89e-31	down	LOC123165241	2.08505	9.38e-07	1.69e-05	up	LOC123099302	2.00414	2.2e-10	1.73e-08	up	LOC123162898	-2.2992	4.79e-06	6.7e-05	down						LOC123160141	-4.634	0.000376701	0.0019008	down	LOC123112168	-4.37444	1.05e-15	3.59e-14	down
LOC100682521	-5.57658	0.00210372	0.00705601	down	LOC123072565	2.08436	8.04e-05	0.000772854	up	LOC123154661	-2.00411	0.00418442	0.0215392	down	LOC123093048	2.29871	0.00057621	0.00380919	up						LOC123129207	-4.63316	2.71e-64	8.33e-62	down	LOC123053150	-4.37442	1e-22	6.17e-21	down
LOC123137264	-5.57534	0.00181462	0.00619382	down	LOC123073813	-2.08436	1.54e-05	0.000188594	down	LOC123040697	-2.00384	0.0104638	0.0438899	down	LOC123170857	-2.29821	1.68e-08	5.11e-07	down						LOC123143998	-4.63156	0.000346426	0.00176471	down	LOC123080882	-4.37269	7.94e-74	3.54e-71	down
LOC123108976	-5.57501	0.00199242	0.00672651	down	LOC123095108	-2.08402	0.000285454	0.00224797	down	LOC123074262	2.00382	2.59e-11	2.73e-09	up	LOC123182187	2.29808	1.91e-09	7.62e-08	up						LOC123107188	-4.63051	0.00413608	0.0150461	down	LOC123083517	4.37242	0.0074269	0.0261843	up
LOC123122929	-5.57206	0.0020075	0.00677224	down	LOC123053237	-2.08334	1.6e-05	0.000194889	down	LOC123049470	2.00377	8.91e-05	0.000979922	up	LOC123179812	2.29754	3.64e-06	5.32e-05	up						LOC123096103	4.62745	6.67e-85	3.65e-82	up	LOC123110795	-4.36437	0.00959703	0.0324237	down
LOC123185131	5.57198	0.000473168	0.00187571	up	LOC123132850	-2.08174	0.000694011	0.00471507	down	LOC123042581	-2.0031	0.00242751	0.0140007	down	LOC123066528	2.29747	0.00235501	0.0119379	up						LOC123124320	-4.62596	1.78e-40	2.42e-38	down	LOC123147818	-4.36436	0.00964983	0.0325738	down
LOC123189876	5.56927	0.000417404	0.0016752	up	LOC123163863	2.08073	1.13e-06	1.98e-05	up	LOC123123368	-2.00285	6.14e-25	1.16e-21	down	LOC123184423	2.29729	0.0127803	0.0464167	up						LOC123176783	4.62592	2.57e-29	2.09e-27	up	LOC123057683	4.36083	0.00991291	0.0333173	up
LOC123107704	5.56845	7.51e-101	4.34e-98	up	LOC123123988	2.08038	2.19e-09	8.88e-08	up	LOC123092876	2.00254	3.4e-06	6.59e-05	up	LOC123122696	2.29569	2.23e-06	3.49e-05	up						LOC123151167	-4.62547	4.26e-114	4.15e-111	down	LOC123125976	-4.35922	2.06e-56	5.77e-54	down
LOC123148631	5.56739	0.000362036	0.00147493	up	LOC123152743	-2.0792	7.21e-08	1.84e-06	down	LOC123073813	2.00131	7.84e-13	1.24e-10	up	LOC123049823	2.29411	0.0105544	0.039823	up						LOC123191461	4.62373	0.000624172	0.00295711	up	LOC123116289	-4.35886	0.0100985	0.0338464	down
LOC123070265	-5.56605	1.14e-07	9.15e-07	down	LOC123156962	2.07896	6.22e-17	2.16e-14	up	LOC123097304	2.00104	0.000227486	0.00210209	up	LOC123132271	-2.29402	0.00512921	0.0223914	down						LOC123089345	4.62358	0.000825899	0.00376701	up	LOC123187442	-4.35739	3.83e-88	2.55e-85	down
LOC123059966	-5.56555	0.00161289	0.00557802	down	LOC123063414	-2.07878	7.7e-10	3.5e-08	down	LOC123141485	2.00078	6.53e-06	0.000112872	up	LOC123165932	-2.29362	0.00623844	0.0262274	down						LOC123116426	4.62162	0.000350287	0.00178239	up	LOC123124604	4.35554	0.0108503	0.0358718	up
LOC123130991	-5.56372	0.00148992	0.00519344	down	LOC123104079	2.07843	5.45e-19	3.07e-16	up	LOC123074430	2.00032	7.92e-08	2.77e-06	up	LOC123052822	-2.29225	0.012633	0.0460005	down						LOC123075337	-4.62161	3.87e-16	1.22e-14	down	LOC123083183	-4.35093	8.64e-08	1.05e-06	down
LOC123077228	-5.56059	0.00141645	0.00496794	down	LOC123162321	2.07815	6.34e-05	0.000633317	up	LOC123043539	-2.00014	0.00338547	0.0182086	down	LOC123088290	-2.29082	0.000328166	0.00239843	down						LOC123041196	4.62047	0.00300934	0.0114903	up	LOC123184312	-4.34994	0.0110132	0.0363293	down
LOC123075080	-5.55984	6.81e-06	4.02e-05	down	LOC123159780	2.0776	4.13e-14	5.97e-12	up						LOC123083559	2.29049	3.43e-18	9.83e-16	up						LOC123046321	4.61795	0.00322757	0.0121851	up	LOC123134550	-4.34887	0.0108596	0.0359011	down
LOC123132054	5.55937	4.47e-118	3.96e-115	up	LOC123126317	2.07669	2.43e-14	3.72e-12	up						LOC123040545	-2.28938	2.31e-05	0.000256731	down						LOC123144960	4.61704	0.000561394	0.00269677	up	LOC123116963	4.34774	0.000100705	0.000641573	up
LOC123131060	-5.55717	0.00145561	0.00508837	down	LOC123080117	-2.07572	0.0100289	0.0410948	down						LOC123057418	-2.28924	0.00891378	0.0348169	down						LOC123064841	4.61208	0.00034513	0.00175866	up	LOC123150203	-4.34455	0.0119515	0.0388878	down
LOC123105566	5.55527	2.54e-47	3.16e-45	up	LOC123121514	2.0747	0.00401572	0.0198443	up						LOC123053375	2.28918	4.06e-05	0.000413407	up						LOC123099419	-4.61037	1.88e-07	1.95e-06	down	LOC123054227	-4.34283	0.00171564	0.00760389	down
LOC123083127	5.5549	1.23e-05	6.91e-05	up	LOC123062474	2.07394	0.000102597	0.000951695	up						LOC123044722	-2.28879	0.0136238	0.048751	down						LOC123128689	-4.60966	0.000651603	0.0030674	down	LOC123159383	4.3422	0.00270171	0.0111759	up
LOC123090994	-5.55256	0.001361	0.00479221	down	LOC123119838	2.07375	0.0114108	0.0455023	up						LOC123182979	2.28862	0.00376868	0.0174499	up						LOC123125587	-4.60914	0.0042557	0.0153975	down	LOC123051907	4.34077	6.94e-06	5.83e-05	up
LOC123073597	-5.55124	0.00133541	0.00471125	down	LOC780570	-2.07287	7.96e-05	0.00076704	down						LOC123187008	2.28806	5.69e-05	0.000550295	up						LOC123190100	-4.60879	4.6e-18	1.72e-16	down	LOC123093370	4.33797	4.92e-07	5.21e-06	up
LOC123050690	-5.54944	0.00135996	0.00478875	down	LOC123170472	2.07244	4.58e-08	1.24e-06	up						LOC123164883	-2.28737	0.00253018	0.0126409	down						LOC123107129	4.60619	2.75e-10	4.49e-09	up	LOC123165405	-4.33567	9.71e-05	0.000621256	down
LOC123121424	5.54929	2.96e-37	2.37e-35	up	LOC123191228	-2.07214	6.3e-30	6.74e-26	down						LOC123143560	2.28706	0.000109598	0.000961921	up						LOC123071372	4.60519	0.00424286	0.0153592	up	LOC123157236	-4.33238	2.66e-25	1.97e-23	down
LOC123061581	-5.54928	0.00144243	0.00504707	down	LOC123079214	2.07066	0.00595516	0.027184	up						LOC123154220	-2.28675	0.000995736	0.00593943	down						LOC123108482	4.60215	0.00061239	0.00290919	up	LOC123056915	-4.32873	3.43e-15	1.11e-13	down
LOC123112173	-5.54912	0.00158322	0.00548561	down	LOC123174236	2.06988	0.00533015	0.0248924	up						LOC123185659	-2.28493	6.65e-08	1.7e-06	down						LOC123162273	-4.59977	0.00384773	0.0141677	down	LOC123083592	4.32681	0.00904337	0.0308568	up
LOC123124286	-5.5486	8.88e-13	1.36e-11	down	LOC123074135	-2.06937	0.000380073	0.0028564	down						LOC123190740	2.28446	4.11e-06	5.89e-05	up						LOC123058069	-4.59969	6.87e-17	2.31e-15	down	LOC123124314	4.3268	0.00899098	0.0307037	up
LOC123065115	-5.54669	1.39e-06	9.29e-06	down	LOC123112749	-2.06908	9.13e-06	0.000119654	down						LOC123114252	2.28425	1.51e-06	2.5e-05	up						LOC123129025	-4.59959	2.22e-05	0.000151984	down	LOC123094139	-4.32486	3.18e-09	4.96e-08	down
LOC123126484	5.5445	0.0110494	0.0296576	up	LOC123114290	2.06881	2.65e-23	4.72e-20	up						LOC123064613	-2.28398	0.000386116	0.00274117	down						LOC123187513	-4.59903	7.72e-07	7.17e-06	down	LOC123158334	4.32365	0.0120082	0.0390427	up
LOC123168070	-5.54244	0.00532151	0.0158301	down	LOC123074102	-2.06498	0.000986225	0.00633972	down						LOC123091756	2.28367	3.81e-06	5.53e-05	up						LOC123093915	-4.59168	0.00388797	0.0142915	down	LOC123086091	-4.32229	1.71e-76	7.98e-74	down
LOC123168494	-5.54134	0.0016601	0.00572269	down	LOC123146243	2.06351	0.0057259	0.0263349	up						LOC123184300	2.28281	7.67e-05	0.000710918	up						LOC123123029	-4.59033	0.00517543	0.0181844	down	LOC123132054	-4.31824	1.02e-58	3.02e-56	down
LOC123067630	-5.54086	0.000757048	0.00284789	down	LOC123134520	2.06273	0.000481521	0.00347579	up						LOC123134214	-2.28224	8.74e-17	1.85e-14	down						LOC123052422	4.5881	0.0162167	0.047315	up	LOC123151231	4.31735	6.44e-10	1.11e-08	up
LOC123051702	-5.54021	0.00146042	0.00510241	down	LOC123098535	-2.06244	0.0108188	0.0436327	down						LOC123148332	2.28184	4.23e-06	6.03e-05	up						LOC123130919	-4.58448	1.78e-08	2.22e-07	down	LOC123041117	-4.31622	0.0111468	0.0366878	down
LOC123053172	5.53938	0.000431577	0.00172471	up	LOC123121381	-2.06154	0.000148209	0.00129808	down						LOC123106706	-2.28164	0.0125464	0.0457577	down						LOC123141880	4.58305	0.0169716	0.0491884	up	LOC123148018	4.31528	0.00209003	0.00898402	up
LOC123053274	5.53908	0.000261435	0.00110355	up	LOC123128340	-2.06141	0.00773956	0.0334608	down						LOC123172752	2.28153	2.7e-05	0.000292025	up						LOC123108420	-4.58235	3.57e-05	0.000233164	down	LOC123116854	-4.31167	1.82e-79	9.16e-77	down
LOC123155732	5.53894	0.00305427	0.00977716	up	LOC123110264	2.05955	0.00907911	0.0379929	up						LOC123172263	2.28074	0.000487847	0.00333036	up						LOC123117835	-4.58048	0.00050934	0.00248102	down	LOC123175700	-4.31153	8.63e-61	2.71e-58	down
LOC123165114	5.5388	1.55e-32	9.87e-31	up	LOC123159113	2.0592	2.33e-12	2.16e-10	up						LOC123166307	-2.28057	0.00113036	0.00658265	down						LOC123079670	-4.57647	4.57e-05	0.000291278	down	LOC123182417	-4.31079	1.03e-47	2.08e-45	down
LOC123117915	5.53874	0.00807358	0.0226806	up	LOC123063404	2.05809	0.00232759	0.0127669	up						LOC123072806	2.2788	0.00183356	0.00976901	up						LOC123068566	4.57474	0.0166756	0.0484419	up	LOC123125437	-4.31064	7.58e-81	4.16e-78	down
LOC542799	5.53738	2.15e-172	5.05e-169	up	LOC123074247	-2.05797	0.00355277	0.0179826	down						LOC123085651	-2.27863	2.13e-06	3.36e-05	down						LOC123141056	-4.57441	5.74e-89	3.46e-86	down	LOC123109391	4.31053	0.0145048	0.0455942	up
LOC123169082	5.53705	0.0026333	0.00858166	up	LOC123045126	-2.05746	4.5e-05	0.000471635	down						LOC123074149	-2.27819	2.25e-15	3.71e-13	down						LOC123135214	-4.57349	4.16e-21	1.97e-19	down	LOC123083263	4.30984	0.00334842	0.0133829	up
LOC123161905	5.53697	1.43e-17	3.43e-16	up	LOC123098510	2.05612	0.00123419	0.00759958	up						LOC123041574	2.27768	6.3e-16	1.16e-13	up						LOC123057418	-4.57346	0.00646977	0.021977	down	LOC123060436	-4.30953	2.81e-08	3.75e-07	down
LOC123186125	5.53608	0.00821519	0.0230192	up	LOC123191243	2.05594	6.25e-17	2.16e-14	up						LOC123182784	2.27736	2.52e-05	0.00027638	up						LOC123159698	4.57312	0.0165455	0.0481201	up	LOC123085111	-4.30839	0.00205545	0.00885962	down
LOC123138383	5.53573	0.00329228	0.0104398	up	LOC123121526	2.05507	0.000444027	0.00324045	up						LOC123074157	-2.27703	3.67e-05	0.000378879	down						LOC123128108	4.57274	0.00126754	0.00546779	up	LOC123116614	4.30745	0.011294	0.0370985	up
LOC123058356	-5.5349	0.000904707	0.0033387	down	LOC123112987	2.05359	7.63e-08	1.94e-06	up						LOC123093905	2.2764	0.00526161	0.0228589	up						LOC123184424	-4.57252	1.73e-17	6.12e-16	down	LOC123115291	-4.30249	0.002921	0.011911	down
LOC123074238	5.53459	4.46e-88	1.96e-85	up	LOC123043424	-2.05294	2.84e-08	8.17e-07	down						LOC123058317	2.27536	0.00879186	0.0344257	up						LOC123106683	-4.57093	1.92e-11	3.64e-10	down	LOC123057204	4.30188	0.000109421	0.000691174	up
LOC123051106	-5.53387	0.00331182	0.0104934	down	LOC123145770	-2.05096	1.06e-18	5.69e-16	down						LOC123172156	2.27534	0.00140549	0.00786257	up						LOC123055230	-4.57083	5.28e-80	2.5e-77	down	TRNAG-GCC_80	-4.30183	0.00221645	0.00943656	down
LOC123062374	-5.53366	0.00181173	0.00618511	down	LOC123168421	2.04954	0.00862329	0.0364638	up						LOC123066604	2.27532	0.0108657	0.0407624	up						LOC606391	-4.5704	2.18e-89	1.33e-86	down	LOC123182331	4.3013	1.52e-11	3.27e-10	up
LOC123161295	-5.53345	0.00204397	0.00688048	down	LOC123148738	-2.04748	0.00021569	0.00178158	down						LOC123152758	-2.2744	0.0014223	0.00793902	down						LOC123051336	-4.56928	0.0045914	0.0164287	down	LOC123076900	-4.29828	3.38e-24	2.34e-22	down
LOC123124414	5.5334	0.00372101	0.0116089	up	LOC123188369	2.04721	0.0081956	0.0350039	up						LOC123172120	-2.2742	1.21e-15	2.09e-13	down						LOC123159773	-4.56785	1.57e-06	1.38e-05	down	LOC123125977	-4.29339	2.54e-51	5.8e-49	down
LOC123052145	5.53286	0.00230599	0.0076515	up	LOC123168945	2.046	3.32e-10	1.69e-08	up						LOC123089038	-2.27406	2.01e-11	1.35e-09	down						LOC123049995	4.56783	0.00339729	0.012731	up	LOC123163754	-4.28973	3.54e-10	6.34e-09	down
LOC123058369	5.53268	0.00400132	0.0123707	up	LOC123104454	-2.04584	1.39e-16	4.38e-14	down						LOC123062280	2.27395	0.000739275	0.00466024	up						LOC123116082	-4.56757	3.4e-05	0.000223324	down	LOC123086613	4.28927	0.00163635	0.00730001	up
LOC123162805	5.53245	0.000539637	0.00210852	up	LOC123147647	2.04507	5.35e-08	1.41e-06	up						LOC123088152	2.27386	0.000120847	0.00104293	up						LOC123148036	-4.56658	0.00737722	0.024564	down	LOC123107826	-4.28902	0.00256555	0.0106949	down
LOC123094889	5.53178	0.00311202	0.00994167	up	LOC123175948	2.04502	1.39e-07	3.24e-06	up						LOC123121526	2.27374	1.11e-05	0.000137251	up						LOC123129398	-4.56568	1.98e-05	0.000136994	down	LOC123167076	-4.28718	7.95e-190	3.61e-186	down
LOC123086342	5.53088	0.000526862	0.00206386	up	LOC123165690	2.04482	2.63e-05	0.00029751	up						LOC123169258	2.2722	9.37e-06	0.000118994	up						LOC123075872	-4.56381	3.16e-05	0.000209339	down	LOC123191353	4.28693	0.0140823	0.0445226	up
LOC123129960	-5.53082	0.00181853	0.00620478	down	LOC123188609	-2.04456	0.0105488	0.0427662	down						LOC123168484	2.27103	0.0122385	0.0448678	up						LOC123066828	-4.56314	1.14e-35	1.28e-33	down	LOC123103015	4.2857	9.96e-06	8.06e-05	up
LOC123150362	5.53054	0.00241348	0.00796216	up	LOC123134041	-2.04407	5.41e-13	5.91e-11	down						LOC123152700	-2.27081	4.83e-13	4.8e-11	down						LOC123141624	4.56245	4.36e-07	4.24e-06	up	LOC123150317	-4.28387	1.65e-63	5.85e-61	down
LOC123184261	5.52958	0.00510158	0.0152623	up	LOC123098209	2.04307	0.00490121	0.0232636	up						LOC123046238	2.27031	1.16e-07	2.76e-06	up						LOC123123737	-4.56232	1.93e-59	5.21e-57	down	LOC123071407	-4.2811	1.28e-69	5.16e-67	down
LOC123137779	5.52941	0.00441526	0.0134654	up	LOC123039386	2.04277	0.0120449	0.0474223	up						LOC123150760	2.27025	0.000120726	0.001042	up						LOC123143136	4.56112	2.61e-06	2.2e-05	up	LOC123182093	4.28096	4.68e-07	4.97e-06	up
LOC123085060	-5.52928	0.00191435	0.00649395	down	LOC123111733	2.04193	0.00107588	0.00680844	up						LOC123074563	2.26885	0.0102962	0.0390604	up						LOC123130604	4.55821	0.00622393	0.0212635	up	LOC123116964	4.28006	0.00163298	0.00728696	up
LOC123146679	5.52911	0.00258911	0.00845837	up	LOC542790	2.04177	9.56e-15	1.72e-12	up						LOC123128721	2.26867	0.00530888	0.0230157	up						LOC123059970	4.55544	4.54e-10	7.19e-09	up	LOC123185973	4.27768	0.00195548	0.00850678	up
LOC123079468	5.52889	1.52e-35	1.12e-33	up	LOC123060660	2.03973	0.00265276	0.0141887	up						LOC123074320	-2.26857	3.77e-12	3.03e-10	down						LOC123058483	-4.55239	6.66e-11	1.17e-09	down	LOC123117212	-4.27722	0.00198665	0.0086189	down
LOC123068721	5.52858	1.24e-09	1.3e-08	up	LOC123150539	2.03776	0.00046396	0.0033633	up						LOC123150038	-2.26796	1.36e-09	5.65e-08	down						LOC123106511	4.55159	7.09e-06	5.45e-05	up	LOC123187169	4.27678	1.29e-05	0.000102428	up
LOC123170887	-5.52836	0.00322326	0.0102462	down	LOC123141483	-2.03641	0.0023969	0.0130657	down						LOC123184305	-2.26747	1.54e-05	0.000182376	down						LOC100037562	-4.54967	1.42e-109	1.28e-106	down	LOC123043239	4.27554	0.00198852	0.00862572	up
LOC123134023	5.52769	0.00893854	0.0247344	up	LOC123121520	2.03574	8.51e-07	1.56e-05	up						LOC123122622	2.26651	4.51e-08	1.21e-06	up						LOC123089427	-4.54718	1.09e-14	2.99e-13	down	LOC123107030	4.27461	0.00036898	0.00201107	up
LOC123095053	5.52719	0.00331513	0.0105019	up	LOC123106028	-2.03557	3.08e-07	6.47e-06	down						LOC123079304	2.26554	0.00536061	0.0231974	up						LOC123074150	-4.54599	0.00621116	0.0212227	down	LOC123092252	-4.27455	3.97e-77	1.93e-74	down
LOC123157690	-5.52634	2.06e-12	3.02e-11	down	LOC123150203	-2.03544	0.00678603	0.0301459	down						LOC123039324	-2.26465	2.44e-06	3.77e-05	down						LOC123167789	-4.54506	5.7e-55	1.3e-52	down	LOC123072845	-4.27152	2.99e-16	1.07e-14	down
LOC123052971	5.52603	0.00834779	0.0233351	up	LOC123051455	2.03526	1.38e-06	2.36e-05	up						LOC123103538	2.26421	1.6e-05	0.000188306	up						LOC123122110	-4.54289	1.37e-09	2.02e-08	down	LOC123048858	4.26956	0.00559372	0.0206665	up
LOC123189316	-5.52576	1.5e-08	1.37e-07	down	LOC123190205	-2.03433	5.96e-26	1.94e-22	down						LOC123094544	-2.2637	0.00970163	0.0372758	down						LOC123099522	4.54262	5.49e-12	1.11e-10	up	LOC123152141	4.26796	0.0020891	0.00898048	up
LOC123120609	-5.52514	2.94e-12	4.24e-11	down	LOC123122814	-2.03382	2e-05	0.000235177	down						LOC123144124	-2.26326	0.0104116	0.0393839	down						LOC123069469	-4.54228	0.00464982	0.0166109	down	LOC123093885	4.26774	0.0108789	0.0359514	up
LOC123126051	-5.52429	1.25e-11	1.68e-10	down	LOC123110835	2.03331	0.00306803	0.0159718	up						LOC123191036	2.26257	0.00355538	0.0166574	up						LOC123140655	-4.54076	1.41e-06	1.25e-05	down	LOC123112279	-4.26538	4.25e-13	1.1e-11	down
LOC123138047	5.52365	0.00517622	0.0154584	up	LOC123065759	2.03318	0.000525181	0.00374081	up						LOC123190952	-2.26214	0.000172992	0.00140539	down						LOC123092792	-4.54055	7.76e-08	8.7e-07	down	LOC123091654	-4.26454	1.78e-105	1.69e-102	down
LOC123049358	-5.52316	0.00712659	0.0203489	down	LOC123158994	2.03282	9.76e-10	4.31e-08	up						LOC123063414	-2.26155	4.18e-09	1.51e-07	down						LOC123179784	-4.53883	2.81e-05	0.00018823	down	LOC123064485	-4.25749	1.87e-14	5.61e-13	down
LOC123119893	5.52276	0.00938839	0.0258164	up	LOC123088416	2.03227	0.0101847	0.041574	up						LOC123043864	-2.26113	0.00866984	0.0340305	down						LOC123071407	-4.53762	1.71e-83	8.91e-81	down	LOC123064808	4.25744	1.34e-09	2.2e-08	up
LOC123159578	5.52229	0.00987469	0.0269568	up	LOC123172231	2.03159	2.17e-06	3.5e-05	up						LOC123071168	2.26081	7.54e-06	9.87e-05	up						LOC123159888	4.53638	1.89e-05	0.000131792	up	LOC123093915	-4.25689	1.82e-07	2.09e-06	down
LOC123169611	-5.52225	0.00233417	0.00773565	down	LOC123144541	2.03159	0.0047677	0.0227641	up						LOC123105336	2.26033	2.17e-07	4.72e-06	up						LOC123184718	-4.53592	0.00487876	0.0172947	down	LOC123051231	4.25514	0.00332954	0.0133159	up
LOC123125690	-5.52224	0.000212454	0.000914855	down	LOC123065585	-2.03099	0.00884142	0.0372146	down						LOC123086177	2.25928	6.5e-05	0.000616292	up						LOC123076924	-4.53309	0.00699289	0.0234826	down	LOC123053367	4.25451	5.04e-29	4.69e-27	up
LOC123041565	-5.5219	0.000111203	0.0005119	down	LOC123176908	2.03018	0.00324594	0.0167373	up						LOC123123845	2.25904	0.00484017	0.0213855	up						LOC123168848	4.53259	0.00385693	0.0141939	up	LOC123185463	-4.25181	4.37e-06	3.83e-05	down
LOC100037621	5.5218	0.010568	0.0285498	up	LOC123172094	2.02996	5.24e-16	1.36e-13	up						LOC123074228	2.25783	0.00803542	0.0320762	up						LOC123049156	-4.53246	8.28e-54	1.8e-51	down	LOC123187730	4.25105	0.0106767	0.0354097	up
LOC123124042	-5.51726	0.00203362	0.00685111	down	LOC123172354	2.02979	7.59e-06	0.000102094	up						LOC123175948	2.25693	1.61e-11	1.1e-09	up						LOC123189633	-4.5312	1.8e-47	3.18e-45	down	LOC123097467	-4.24868	7.53e-108	7.78e-105	down
LOC123046815	-5.51689	0.00188357	0.00639878	down	LOC123148366	2.02738	0.0027039	0.0144108	up						LOC123137525	2.25665	0.00337407	0.0159766	up						LOC123182213	-4.53003	6.05e-13	1.36e-11	down	LOC123087554	-4.24708	0.000686033	0.00344963	down
LOC123150191	5.51678	1.83e-09	1.87e-08	up	LOC123159582	2.02649	0.0078997	0.0340274	up						LOC123090758	2.25644	0.00239151	0.0120785	up						LOC123045867	-4.52906	3.21e-77	1.38e-74	down	LOC123168158	4.2467	0.0110689	0.0364852	up
LOC123091767	-5.51505	1.2e-106	8.08e-104	down	LOC123046938	-2.02647	3.25e-07	6.77e-06	down						LOC123041172	2.25569	0.000104486	0.000923473	up						LOC123091963	-4.52896	5.53e-111	5.21e-108	down	LOC123075337	-4.2462	6.4e-12	1.44e-10	down
[truncated: 9,346 more rows]
