# Supplementary material for: Transcriptome analysis during vernalization in wheat (Triticum aestivum L.)
Source: BMC Genom Data. 2023 Aug 10;24:43. doi: 10.1186/s12863-023-01144-3 (PMC10416481; doi:10.1186/s12863-023-01144-3)
Supplement: Supplementary file 2 — Additional file 2: Table S2. GO enrichment analysis of up/down-regulated DEGs between adjacent time points according to the biological process. [file 12863_2023_1144_MOESM2_ESM.xlsx]

## Sheet: Sheet1
Table S2: GO enrichment analysis of up/down-regulated DEGs between adjacent time points according to the biological process
Up-regulated DEGs								Down-regulated DEGs
Description	V7_vs_V0	V14_vs_V7	V21_vs_V14	V28_vs_V21	V35_vs_V28	V42_vs_V35	V42N7_vs_V42	Description	V7_vs_V0	V14_vs_V7	V21_vs_V14	V35_vs_V28	V42_vs_V35	V42N7_vs_V42
(1->3)-beta-D-glucan metabolic process	NA	NA	NA	3.01e-05	NA	NA	NA	abscisic acid metabolic process	NA	NA	0.00895007	NA	NA	NA
abscisic acid metabolic process	0.00346254	NA	NA	NA	NA	NA	NA	anthocyanin metabolic process	0.0228883	NA	NA	NA	5.8e-07	NA
alkaloid biosynthetic process	NA	NA	NA	NA	NA	0.0460288	NA	apocarotenoid metabolic process	NA	NA	0.00895007	NA	NA	NA
amine catabolic process	0.0295405	NA	NA	NA	NA	NA	NA	arginine biosynthetic process	0.0479873	NA	NA	NA	NA	NA
anthocyanin metabolic process	4.53e-05	NA	NA	NA	NA	NA	1.37e-07	auxin metabolic process	NA	NA	NA	NA	0.000358	NA
apocarotenoid metabolic process	0.00346254	NA	NA	NA	NA	NA	NA	chlorophyll metabolic process	NA	0.033248	NA	NA	5.47e-28	NA
auxin metabolic process	0.00329856	NA	NA	NA	NA	NA	0.00268788	cutin biosynthetic process	NA	NA	0.0168427	NA	NA	NA
beta-glucan catabolic process	NA	NA	NA	1.98e-05	NA	NA	NA	dicarboxylic acid catabolic process	NA	NA	NA	NA	0.0301082	NA
chlorophyll metabolic process	NA	NA	0.00231983	NA	NA	NA	9.12e-32	ER-associated misfolded protein catabolic process	0.00410119	NA	NA	NA	NA	0.00342872
cutin biosynthetic process	NA	NA	NA	0.000565	NA	NA	NA	galactose metabolic process	NA	NA	NA	NA	0.00295678	NA
dicarboxylic acid catabolic process	0.00272163	NA	NA	NA	NA	NA	0.0193564	glycogen biosynthetic process	NA	NA	NA	NA	0.0269182	NA
diterpenoid metabolic process	NA	NA	NA	0.00359639	NA	NA	NA	glycoside biosynthetic process	NA	NA	NA	NA	0.0154905	NA
ER-associated misfolded protein catabolic process	NA	NA	NA	NA	NA	0.00361262	NA	glycosyl compound metabolic process	NA	NA	NA	NA	0.00385941	NA
fat-soluble vitamin metabolic process	0.00198597	NA	NA	NA	NA	NA	NA	melatonin metabolic process	NA	NA	NA	2.54e-10	NA	NA
fatty acid derivative metabolic process	0.000172	NA	NA	NA	0.0170729	NA	NA	mucilage biosynthetic process	NA	NA	NA	NA	0.00339015	NA
flavonol metabolic process	NA	NA	NA	0.0338394	NA	NA	NA	neurotransmitter metabolic process	NA	NA	NA	NA	0.00647004	NA
gibberellin biosynthetic process	NA	0.00525428	NA	NA	NA	NA	NA	nucleobase biosynthetic process	NA	NA	NA	NA	NA	0.00114484
glycosyl compound metabolic process	0.00871621	NA	NA	NA	NA	NA	0.00059	olefinic compound metabolic process	NA	NA	0.0400539	NA	NA	NA
green leaf volatile biosynthetic process	0.0234568	NA	NA	NA	NA	0.00732057	NA	phenylpropanoid metabolic process	NA	NA	5.13e-06	0.0248271	NA	NA
hormone metabolic process	NA	0.0422126	NA	NA	NA	NA	NA	phosphatidylcholine metabolic process	NA	NA	NA	NA	0.000982	NA
hydrocarbon metabolic process	NA	NA	NA	NA	0.0082134	NA	NA	pigment biosynthetic process	NA	0.0365403	NA	NA	1.14e-19	NA
hydrogen peroxide metabolic process	NA	NA	NA	NA	0.0169076	NA	NA	proline metabolic process	NA	NA	NA	NA	0.0351902	NA
icosanoid metabolic process	0.0186255	NA	NA	NA	NA	NA	NA	reactive oxygen species metabolic process	NA	NA	NA	0.00384262	NA	NA
indole-containing compound catabolic process	NA	NA	NA	NA	NA	NA	0.0270006	secondary metabolite biosynthetic process	NA	NA	0.0449178	0.0114479	NA	0.0332397
isoprenoid metabolic process	NA	0.0422126	NA	NA	NA	NA	NA	sesquiterpenoid catabolic process	NA	NA	0.021303	NA	NA	NA
jasmonic acid metabolic process	NA	NA	NA	NA	NA	0.00732057	NA	syringal lignin metabolic process	NA	NA	NA	0.00384262	NA	0.00841517
ketone biosynthetic process	0.00121933	NA	NA	NA	NA	NA	NA	terpenoid metabolic process	NA	NA	NA	NA	0.00668211	NA
lipid biosynthetic process	NA	0.0422126	NA	NA	NA	NA	NA	tertiary alcohol metabolic process	NA	NA	0.00895007	NA	NA	NA
melatonin metabolic process	NA	NA	NA	8.47e-05	NA	0.00318772	NA	ubiquinone metabolic process	NA	0.0365403	NA	NA	NA	NA
negative DNA biosynthetic process	0.0322808	NA	NA	NA	NA	NA	NA	wax biosynthetic process	NA	NA	0.0458458	NA	NA	NA
neurotransmitter metabolic process	1.81e-05	NA	NA	NA	NA	NA	0.00749085	xenobiotic catabolic process	NA	NA	NA	NA	NA	0.00786464
nucleobase biosynthetic process	NA	NA	NA	NA	NA	0.00016	NA	xylan catabolic process	NA	NA	NA	NA	NA	0.0356308
olefinic compound metabolic process	0.00650102	NA	NA	NA	NA	NA	NA
phenylpropanoid metabolic process	NA	0.00299664	NA	0.0223931	NA	NA	NA
phosphatidylcholine metabolic process	0.000353	NA	NA	NA	NA	NA	0.024113
pigment biosynthetic process	5.14e-21	NA	NA	NA	NA	NA	3.29e-20
polysaccharide biosynthetic process	0.00164349	NA	NA	NA	NA	NA	NA
proline metabolic process	NA	NA	NA	NA	NA	NA	0.003312
quinone metabolic process	0.0229468	NA	NA	NA	NA	NA	NA
reactive oxygen species biosynthetic process	0.0391349	NA	NA	NA	NA	NA	NA
secondary metabolite biosynthetic process	NA	NA	NA	NA	2.72e-08	0.00609304	NA
siderophore metabolic process	NA	NA	NA	NA	1.18e-09	NA	NA
suberin biosynthetic process	NA	0.00299664	NA	NA	NA	NA	NA
syringal lignin metabolic process	NA	NA	NA	NA	NA	0.000722	NA
terpenoid metabolic process	0.00346254	NA	NA	NA	NA	NA	0.00520055
tertiary alcohol metabolic process	0.00346254	NA	NA	NA	NA	NA	NA
tetrapyrrole catabolic process	NA	NA	NA	NA	NA	NA	0.0303383
trehalose metabolic process	0.0335918	NA	NA	NA	NA	NA	NA
vitamin E metabolic process	0.0105919	NA	NA	NA	NA	NA	NA
wax biosynthetic process	0.00280556	NA	NA	NA	NA	NA	NA
xanthophyll biosynthetic process	6.72e-05	NA	NA	NA	NA	NA	0.0284469
xylan metabolic process	0.000184	NA	NA	NA	NA	NA	NA
