# Supplementary material for: Transcriptome analysis during vernalization in wheat (Triticum aestivum L.)
Source: BMC Genom Data. 2023 Aug 10;24:43. doi: 10.1186/s12863-023-01144-3 (PMC10416481; doi:10.1186/s12863-023-01144-3)
Supplement: Supplementary file 3 — Additional file 3: Table S3. KEGG analysis of up-regulated DEGs between adjacent time points. [file 12863_2023_1144_MOESM3_ESM.xlsx]

## Sheet: Sheet1
Table S3: KEGG analysis of up-regulated DEGs between adjacent time points
V7 Vs V0									V14 Vs V7									V28 Vs V21									V35 Vs V28									V42 Vs V35									V42N7 Vs V42
ID	Description	GeneRatio	BgRatio	pvalue	p.adjust	qvalue	geneID	Count	ID	Description	GeneRatio	BgRatio	pvalue	p.adjust	qvalue	geneID	Count	ID	Description	GeneRatio	BgRatio	pvalue	p.adjust	qvalue	geneID	Count	ID	Description	GeneRatio	BgRatio	pvalue	p.adjust	qvalue	geneID	Count	ID	Description	GeneRatio	BgRatio	pvalue	p.adjust	qvalue	geneID	Count	ID	Description	GeneRatio	BgRatio	pvalue
ko00196	Photosynthesis - antenna proteins	55/3186	90/34928	1.8612e-34	2.6429e-32	2.21385e-32	123136080/123136082/123143591/123136079/123132051/543256/123136085/123168972/123132056/123132053/123136078/123163221/123182881/123182882/123132049/123132054/123060502/123143588/123113817/123113816/123182417/123137522/123143430/123143423/123065889/123160302/123105513/123143417/123182883/123151167/123068673/123123324/123175700/123137523/123146452/123105512/123065880/123113818/123065922/123183162/12…	55	ko00073	Cutin, suberine and wax biosynthesis	7/272	155/34928	0.000224383	0.0177263	0.0160611	123052256/123150898/123111794/123166860/123188144/123144701/543003	7	ko00908	Zeatin biosynthesis	12/379	112/34928	3.73607e-09	3.25038e-07	2.87087e-07	123050132/123181110/123104003/123069058/123181824/100415862/123121802/123062219/123077581/123053593/123077582/123060505	12	ko00901	Indole alkaloid biosynthesis	5/132	58/34928	2.78718e-06	0.000172805	0.000146694	123186363/123186365/123186364/123164297/123152136	5	ko00196	Photosynthesis - antenna proteins	57/1922	90/34928	5.25093e-49	7.14126e-47	5.25093e-47	123136079/123136080/123143591/123132051/123136082/543256/123136085/123182882/123168972/123182881/123132053/123132056/123136078/123113819/123163221/123132049/123143588/123113817/123143423/123143430/123060502/123143417/123113816/123182883/123065889/123160302/123132054/123123326/123182417/123151167/123137522/123065922/123065910/123065880/123175700/123068673/123137523/123183162/123123324/123105513/12…	57	ko00196	Photosynthesis - antenna proteins	56/1762	90/34928	1.30785e-49
ko00194	Photosynthesis proteins	98/3186	334/34928	3.32431e-26	2.36026e-24	1.97709e-24	123146030/123128885/123136080/123139414/123136082/123143591/123136079/123063271/123132051/543256/123136085/123168972/123132056/123132053/123095935/123136078/123163221/123182881/123172639/123182882/123132049/123061935/123132054/123060502/123072214/123045000/123143588/123113817/123113816/123079721/123182417/123062562/123071383/123049126/123137522/123143430/123172465/123053237/123143423/123065889/12…	98	ko00195	Photosynthesis	8/272	244/34928	0.000698272	0.0205299	0.0186014	123128885/123045401/123061935/123095623/123146030/123090583/123087348/123053237	8	ko00360	Phenylalanine metabolism	10/379	218/34928	0.000148176	0.00644566	0.00569308	123152137/123187343/123113856/123044473/123088069/123152136/123127714/123055502/123164674/123180011	10	ko00950	Isoquinoline alkaloid biosynthesis	6/132	121/34928	6.997e-06	0.000180449	0.000153182	123186363/123186365/123186364/123091651/123164297/123152136	6	ko00194	Photosynthesis proteins	84/1922	334/34928	1.35941e-32	9.24398e-31	6.79704e-31	123128885/123136079/123146030/123136080/123143591/123132051/123136082/543256/123136085/123182882/123168972/123182881/123132053/123132056/123139414/123136078/123172639/123113819/123163221/123132049/123143588/123113817/123143423/123143430/123060502/123143417/123113816/123182883/123065889/123160302/123045000/123132054/123123326/123182417/123151167/123137522/123065922/123065910/123065880/123175700/12…	84	ko00194	Photosynthesis proteins	78/1762	334/34928	1.61751e-30
ko00440	Phosphonate and phosphinate metabolism	12/3186	21/34928	4.35636e-08	1.93689e-06	1.62245e-06	123111337/123103140/123163916/100415864/123155757/123136627/123132553/123144138/123071442/123120389/123062623/123079780	12	ko00960	Tropane, piperidine and pyridine alkaloid biosynthesis	7/272	195/34928	0.000885859	0.0205299	0.0186014	123186993/123167180/543104/123109698/123048273/123159780/123159113	7	ko00073	Cutin, suberine and wax biosynthesis	7/379	155/34928	0.0015802	0.0411803	0.0363722	123172911/543440/123087393/123090527/543003/123046137/123085142	7	ko00965	Betalain biosynthesis	5/132	73/34928	8.73139e-06	0.000180449	0.000153182	123186363/123186365/123186364/123164297/123152136	5	ko00460	Cyanoamino acid metabolism	43/1922	232/34928	2.21434e-12	1.00383e-10	7.38113e-11	123190758/123051480/123082653/123090805/123159759/123051779/780595/123190759/123072146/123096840/123095690/123054913/123098262/123082972/123116363/123154461/123186728/123113326/123190760/123054911/123047097/123093020/123054912/123050824/123047098/123074835/123050354/123092989/123113328/123166640/123186759/123138193/123079525/123080426/123105034/123122838/123085067/123047096/123080056/123182203/12…	43	ko00460	Cyanoamino acid metabolism	38/1762	232/34928	1.46619e-10
ko00052	Galactose metabolism	58/3186	304/34928	5.45603e-08	1.93689e-06	1.62245e-06	123169574/542773/778385/780687/123131664/542774/780575/123150153/123088589/123154323/123088588/123143050/123149232/123165185/123159330/778386/123170292/100049041/123114428/123135452/123150152/123187415/123055230/123143049/123047427/123135453/123135454/123190614/123046941/123115324/123077437/123054768/123068778/123114430/100049040/123077283/123166433/100682404/123041226/123189415/123180734/1230514…	58	ko01008	Polyketide biosynthesis proteins	5/272	98/34928	0.00103949	0.0205299	0.0186014	123186993/543104/123048273/123159780/123159113	5	ko00100	Steroid biosynthesis	7/379	160/34928	0.00189335	0.0411803	0.0363722	123119045/123124059/123101939/123106269/123119044/123101940/123106270	7	ko00380	Tryptophan metabolism	8/132	309/34928	2.44259e-05	0.000378601	0.000321393	123186363/123186365/123186364/123164297/123168948/123152136/100125708/123135609	8	ko00073	Cutin, suberine and wax biosynthesis	33/1922	155/34928	1.65156e-11	5.61532e-10	4.12891e-10	123120849/123172904/123093284/123181004/123185773/123185772/123084801/123073614/123139672/123159773/123159599/123121592/123099090/123098566/123125450/123150898/123045141/100682467/123132620/123046509/123149424/123166575/123120828/123167513/123103819/123150941/123166244/123082995/123090538/123104815/123134001/123112057/123065629	33	ko00073	Cutin, suberine and wax biosynthesis	28/1762	155/34928	4.01213e-09
ko00460	Cyanoamino acid metabolism	45/3186	232/34928	1.00028e-06	2.8408e-05	2.37962e-05	123050824/123190759/123190758/123047095/123116363/123054913/123050354/123054911/123190760/123047098/123054912/123047096/123127901/123137732/123186728/123186759/123072146/123104112/123113326/123124983/123080056/123079525/123054987/123062864/123144993/123122838/123112412/123135468/123182203/123080426/123093020/123054015/123105034/123095814/123190838/123148950/123091095/123113319/123113328/123080424…	45	ko00941	Flavonoid biosynthesis	8/272	272/34928	0.00140021	0.0221233	0.0200451	123186993/543104/123089637/123190569/123054727/123048273/123159780/123159113	8										ko00591	Linoleic acid metabolism	4/132	56/34928	6.14644e-05	0.000762158	0.000646993	123159032/123132353/123132351/123136398	4	ko00250	Alanine, aspartate and glutamate metabolism	30/1922	177/34928	3.7799e-08	1.02813e-06	7.55979e-07	123190758/123161053/123075872/123092844/123100106/123085576/123087101/123099923/123190759/123054913/123136936/123103220/123186728/123190760/123054911/123047097/123054912/123050824/123047098/542824/123050354/123076833/123182362/123085230/123047096/123059834/123120509/123143383/123144134/123068277	30	ko00052	Galactose metabolism	38/1762	304/34928	2.72621e-07
ko00199	Cytochrome P450	72/3186	445/34928	1.30587e-06	3.09057e-05	2.58884e-05	123071452/123103009/123044072/123060655/123127315/123061542/123120219/123079468/123144392/123040925/123101915/123184934/123105840/123071482/123186759/123147834/123182780/123111159/123183410/123112792/123077753/123169858/123069249/123078619/123062662/123111960/123167460/123110087/123043285/123142111/123070997/123133137/123110086/123122270/123071098/123161472/123100130/123121529/123111939/123103743…	72	ko00430	Taurine and hypotaurine metabolism	4/272	77/34928	0.00311817	0.0410559	0.0371993	123166749/123122507/123041455/123112995	4										ko00350	Tyrosine metabolism	6/132	184/34928	7.44394e-05	0.000769207	0.000652977	123186363/123186365/123186364/123091651/123164297/123152136	6	ko04712	Circadian rhythm - plant	33/1922	223/34928	2.28614e-07	5.18192e-06	3.81023e-06	123159780/123048840/123159113/123123470/123123471/123187050/123040799/123186993/123170070/123049632/543104/123048273/123154401/123167076/100682474/100037541/123162655/123162402/123147271/123148150/123112819/123122302/123104544/123136934/123184844/123144357/123051362/123116598/123104431/123051067/123097824/123055015/123051070	33	ko04712	Circadian rhythm - plant	30/1762	223/34928	1.02449e-06
ko00520	Amino sugar and nucleotide sugar metabolism	67/3186	409/34928	1.9337e-06	3.44386e-05	2.88478e-05	123128536/123127901/123137732/123132005/123043226/123104284/123115324/123077437/123187423/542779/123132012/123131995/123165030/123054987/123143006/123144993/123136248/123043725/123148621/123112539/123157304/123190242/123041226/123143751/123180734/123093020/123046506/123138401/123181558/123145655/123187038/123078918/123067412/123055413/123132207/123068544/123054366/123074270/123190838/123078920/12…	67																			ko00360	Phenylalanine metabolism	6/132	218/34928	0.000187896	0.00166422	0.00141275	123186363/123186365/123186364/123091651/123164297/123152136	6	ko00052	Galactose metabolism	39/1922	304/34928	8.57156e-07	1.66533e-05	1.22451e-05	101290686/542773/123154323/780687/778385/123150153/123088588/123169574/542774/123167421/123088589/123046941/123190614/780575/123055230/123170866/123166433/123047427/123165185/123114428/123149232/123054768/123049464/100049041/123150152/123068778/123187415/123088582/123145462/123077283/123184670/100049040/778386/123184669/123053591/123043587/123103501/123159330/123111719	39	ko00999	Biosynthesis of various plant secondary metabolites	29/1762	216/34928	1.60454e-06
ko99996	General function prediction only	13/3186	32/34928	1.9402e-06	3.44386e-05	2.88478e-05	123090795/123081002/123085441/123087169/123095801/543048/123040787/123063691/123187648/123051739/123092605/123097912/123078660	13																			ko00630	Glyoxylate and dicarboxylate metabolism	5/132	246/34928	0.00249165	0.0193103	0.0163924	123187227/123051262/123135609/123043397/123043400	5	ko00999	Biosynthesis of various plant secondary metabolites	29/1922	216/34928	8.60302e-06	0.000146251	0.000107538	123051480/123090805/123051779/780595/123072146/123096840/123095690/123098262/123113326/123093020/123106176/123092989/123113328/123138193/123079525/123080426/123105034/123122838/123043539/123085067/123145026/123185526/123080056/123182203/123148950/123135468/123062864/123127932/123064661	29	ko00250	Alanine, aspartate and glutamate metabolism	24/1762	177/34928	1.03693e-05
ko00999	Biosynthesis of various plant secondary metabolites	40/3186	216/34928	1.23639e-05	0.000195074	0.000163406	123127901/123137732/123185526/123083766/123072146/123113326/123080056/123079525/123054987/123062864/123144993/123122838/123145026/123112412/123127933/123140815/123135468/123137700/123182203/123080426/123127932/123093020/123054015/123105034/123095814/123170562/123190838/123148950/123091095/123145027/123113319/123113328/123080424/123051402/123047180/123058354/123043540/123092989/123167844/123122837	40																			ko00073	Cutin, suberine and wax biosynthesis	4/132	155/34928	0.00290312	0.0199992	0.0169773	123172904/543440/123125450/123172914	4	ko00350	Tyrosine metabolism	24/1922	184/34928	7.88469e-05	0.00119146	0.000876077	123096350/123086541/123095926/123086540/123097263/123079307/123084804/543156/123042123/123093281/123098548/123143190/123091374/123165529/123096345/123085991/123143478/123144681/123091579/123121343/123191900/123086539/780622/123164674	24	ko00199	Cytochrome P450	42/1762	445/34928	8.21493e-05
ko00195	Photosynthesis	43/3186	244/34928	2.12427e-05	0.000301646	0.000252676	123146030/123128885/123139414/123063271/123095935/123172639/123061935/123072214/123045000/123079721/123062562/123071383/123049126/123172465/123053237/123095796/123080462/123147661/123167638/123087348/123052872/123045401/123159751/123044516/123119743/123189862/123062743/123079899/123095623/123110752/123121866/123062214/123102561/123085784/123086947/123096040/123070959/123092729/123071564/123105535…	43																			ko04146	Peroxisome	5/132	270/34928	0.00370807	0.02299	0.0195161	123172904/543440/123125450/123172914/123135609	5	ko00410	beta-Alanine metabolism	18/1922	119/34928	9.00617e-05	0.00122484	0.000900617	123128273/123075872/123168948/123092844/123100106/123060778/123168039/123084804/123093281/123098548/123087560/123076833/123085230/123144681/123059834/123158118/123145386/123068277	18	ko00592	alpha-Linolenic acid metabolism	21/1762	174/34928	0.000195905
ko00073	Cutin, suberine and wax biosynthesis	31/3186	155/34928	2.42996e-05	0.000313686	0.000262762	123120849/123071452/123172443/100682421/123181004/123139672/123111794/123132620/123134001/123159599/123189906/123065629/123121592/123185773/123058535/543440/100682467/123099090/123076772/123136569/123045141/123112057/123103819/123069580/123146104/123057499/123163830/123165924/123064285/123120828/123090538	31																												ko00053	Ascorbate and aldarate metabolism	27/1922	225/34928	0.000123799	0.00153061	0.00112545	123143483/123128273/123160290/123158613/123046321/123071407/123168948/123147570/123079749/123062591/123169611/123060778/123148000/123071673/123058789/123048498/123091368/123150302/123086534/123068544/123182237/123170534/123096339/123188455/123144060/123145386/123137934	27	ko00330	Arginine and proline metabolism	22/1762	187/34928	0.000202307
ko04712	Circadian rhythm - plant	40/3186	223/34928	2.66536e-05	0.000315401	0.000264198	123167076/123048273/123154401/100682474/123147271/123051067/123148150/123051070/123162655/123077724/123159113/123159780/123055015/123141558/123112663/123104448/123190869/123104431/123060690/123170070/123112819/123187142/123104544/123104381/123047221/123160458/123122302/123136934/100037528/123168590/123151968/123144357/123127245/123097824/123040104/123069202/123125201/100136972/123079128/123070723	40																												ko00591	Linoleic acid metabolism	11/1922	56/34928	0.000204316	0.00231558	0.00170263	123132353/123132351/123159032/123136398/123169172/123104951/123104952/123110078/123101959/123119080/123084716	11	ko00040	Pentose and glucuronate interconversions	29/1762	281/34928	0.000225234
ko00941	Flavonoid biosynthesis	45/3186	272/34928	6.8175e-05	0.00074468	0.000623787	123159214/123048273/123154401/123141888/123051067/123115594/543338/123079468/123190564/123101915/123051070/123120374/123111354/123183410/123159113/123159780/123055015/123103161/123167460/123043285/123070997/123133137/123104448/123190869/123071098/123108371/123104431/123170070/123168051/123125981/123162411/123047221/123062331/123096495/100037528/123062435/123040104/123166947/123071222/123190566/12…	45																												ko00592	alpha-Linolenic acid metabolism	22/1922	174/34928	0.000240869	0.00251986	0.00185284	123096350/123159032/123162285/123086541/123185409/123086540/543090/123169172/123100130/123085112/123091374/123096345/123110078/123163921/123143478/123093611/123101959/123119080/123168985/123121343/123086539/123084716	22	ko00630	Glyoxylate and dicarboxylate metabolism	26/1762	246/34928	0.000320466
ko00906	Carotenoid biosynthesis	20/3186	87/34928	8.83164e-05	0.000895781	0.000750357	123157236/123046235/123148636/123054106/123045605/123189994/123147575/123053443/542878/123159827/123172851/123169134/123103964/123089378/123102037/123108286/123119179/100682449/123122573/123139872	20																												ko00199	Cytochrome P450	43/1922	445/34928	0.000267436	0.00259795	0.00191026	123082653/123096647/123048257/123111939/123174063/123061542/543090/123135087/123100130/123161460/123065453/123082972/123154461/123098566/123077753/123184301/123046473/123060271/123089637/123085112/123060655/123079468/123110087/123074835/123168692/123046509/123166640/123186759/123049853/123124059/123071098/123183410/123160811/123148035/123167513/123071482/123119044/123101970/123112792/123064325/12…	43	ko00480	Glutathione metabolism	43/1762	490/34928	0.000335706
ko00270	Cysteine and methionine metabolism	59/3186	401/34928	0.000177019	0.00167578	0.00140373	123088045/123094574/123093865/123083766/123166803/123097263/123167180/543237/123191186/123148974/123105528/123180500/123190642/123180499/123124488/123191167/123106048/543491/123066599/123145026/123112615/123143994/123127933/123112607/123054799/123137700/123145648/123112067/123138505/123085991/123091579/123127932/123103933/123088072/123182938/123077223/123165222/123145027/123046237/123094831/12306…	59																												ko00195	Photosynthesis	27/1922	244/34928	0.000461843	0.00411954	0.00302907	123128885/123146030/123139414/123172639/123045000/123061935/123063271/123080462/123172465/123072214/123095796/123062562/123097283/123079721/123071383/123051035/123121038/123171099/123060531/123143574/123068902/123045574/123057019/123067330/123097282/123181326/123092729	27	ko00350	Tyrosine metabolism	21/1762	184/34928	0.000421575
ko00053	Ascorbate and aldarate metabolism	36/3186	225/34928	0.000653807	0.00580254	0.00486054	123071407/123060778/123188455/123128273/123158613/123169611/123135990/123148000/123062591/123104284/123170534/123058789/123079749/123143483/123147570/123182237/123158891/123112539/123058749/123091368/123086534/123145386/123068544/123105935/123095906/123128732/123096339/123080224/123135793/123159316/123071673/123150302/123087083/123148107/123122039/123183154	36																												ko00960	Tropane, piperidine and pyridine alkaloid biosynthesis	23/1922	195/34928	0.000484652	0.00411954	0.00302907	123159780/123159113/123123470/123123471/123187050/123186993/123170070/543104/123048273/123154401/123097263/123084804/123071766/123093281/123098548/123098207/123085991/123104431/123144681/123051067/123091579/123055015/123051070	23	ko00410	beta-Alanine metabolism	15/1762	119/34928	0.000973525
ko00564	Glycerophospholipid metabolism	51/3186	356/34928	0.000862581	0.00720509	0.0060354	123071179/123147117/123143439/123135837/123071453/123106683/123079539/123174906/123122678/123065943/123182886/123123723/123081809/123161595/123114266/543067/123111337/123103140/123053623/123061461/123169332/123164030/123163916/100415864/123155757/123062409/123136627/123143153/123148498/123094979/123132553/123144138/123071442/123166263/123049027/123070489/123058813/123117175/123062634/123062104/12…	51																												ko00941	Flavonoid biosynthesis	29/1922	272/34928	0.000537528	0.00430022	0.00316193	123159780/123159113/123159214/123123470/123123471/123187050/123186261/123141888/543338/123115594/123186993/123170070/123042301/543104/123048273/123140655/123154401/123089637/123079468/123040141/123104431/123071098/123183410/123051067/100125685/123055015/123160748/123078633/123051070	29	ko00591	Linoleic acid metabolism	9/1762	56/34928	0.00183671
ko00944	Flavone and flavonol biosynthesis	7/3186	24/34928	0.00448441	0.035377	0.0296338	123101915/123183410/123167460/123070997/123133137/123168051/123162411	7																												ko00904	Diterpenoid biosynthesis	16/1922	118/34928	0.000755971	0.00571178	0.00419984	123041682/100873147/123049650/123048257/123184301/123046473/123048259/123056499/123049853/100873130/123148035/123180778/123062094/123184297/123168202/101290635	16	ko00053	Ascorbate and aldarate metabolism	22/1762	225/34928	0.00241278
ko00360	Phenylalanine metabolism	32/3186	218/34928	0.0049857	0.0372615	0.0312124	123183245/123113082/123058625/123079307/123188184/123044475/123052335/123134337/123180545/123097263/123051057/123167180/123044473/123052332/123046102/123177266/123152136/123140705/123189877/123148111/123100821/123098548/123127714/123189518/123138505/123085991/123091579/123052459/123137536/123069302/123136751/123111194	32																												ko00040	Pentose and glucuronate interconversions	29/1922	281/34928	0.000904116	0.00635428	0.00467226	123131980/123051517/123077621/123129495/123110361/123060542/123125869/123071407/123079749/123150578/123062591/123183244/123044251/123137922/123180320/123058789/123054977/123093090/123150302/123166690/123051018/123182845/123119383/123182237/123170029/123061559/123166829/123182459/123060823	29	ko00904	Diterpenoid biosynthesis	14/1762	118/34928	0.00252229
ko00250	Alanine, aspartate and glutamate metabolism	27/3186	177/34928	0.0056065	0.0398062	0.0333439	123050824/123190759/123190758/123047095/123054913/123050354/123054911/123190760/123047098/123054912/123047096/123186728/123103220/123120509/123144134/123076833/123161053/123059834/123068277/123136622/123094831/123132549/123085230/123183269/123136936/123100106/123071583	27																												ko01008	Polyketide biosynthesis proteins	14/1922	98/34928	0.000940747	0.00635428	0.00467226	123159780/123159113/123123470/123123471/123187050/123186993/123170070/543104/123048273/123154401/123104431/123051067/123055015/123051070	14	ko99988	Secondary metabolism	5/1762	20/34928	0.00266559
																																				ko00430	Taurine and hypotaurine metabolism	12/1922	77/34928	0.000981175	0.00635428	0.00467226	123075872/123092844/123100106/123122510/123076833/123122507/123085230/123104716/123059834/123112995/123068277/123113000	12	ko00620	Pyruvate metabolism	28/1762	314/34928	0.00268048
																																				ko00330	Arginine and proline metabolism	21/1922	187/34928	0.00155734	0.0096272	0.00707882	123086578/123128273/123168948/123060778/123183245/123168039/123071410/123079750/123088045/123088184/123167568/123127678/123103836/123062592/123051138/123144791/123158118/100682430/123145386/123181604/123103280	21	ko99992	Structural proteins	8/1762	51/34928	0.00378901
																																				ko00906	Carotenoid biosynthesis	12/1922	87/34928	0.00286018	0.0169123	0.0124355	123157236/123045605/123053443/542878/123165432/123065607/123147575/123172851/123159827/123122573/123046235/123137905	12	ko00430	Taurine and hypotaurine metabolism	10/1762	77/34928	0.00524336
																																				ko99988	Secondary metabolism	5/1922	20/34928	0.00388373	0.0220078	0.0161822	123057941/123135551/123077381/123075713/123135549	5	ko00195	Photosynthesis	22/1762	244/34928	0.00634158
																																				ko00480	Glutathione metabolism	41/1922	490/34928	0.0053448	0.0290757	0.0213792	123132741/123055295/123168221/123050745/123136460/123136463/100415869/123166282/123117115/123089438/123168062/123097840/123125680/123131885/123088045/123190330/123047500/123166146/123048498/123151973/123165529/123167568/123062146/123143964/123181397/123135861/123088395/123181392/123191121/123143384/123088398/542999/123050742/123060567/123172285/123181393/123111325/123090955/123165819/543002/12306…	41	ko00402	Benzoxazinoid biosynthesis	7/1762	47/34928	0.0088002
																																				ko99992	Structural proteins	8/1922	51/34928	0.00636489	0.0332932	0.0244803	123181844/123053937/123092520/123130805/123145442/123181845/123086509/123180305	8
																																				ko99996	General function prediction only	6/1922	32/34928	0.00726308	0.035859	0.0263669	543048/123040787/123187648/123063691/123081002/123044079	6
																																				ko04040	Ion channels	20/1922	200/34928	0.00738273	0.035859	0.0263669	123138882/123124274/123164359/123134768/123139721/123120579/123145825/123132086/123136114/123136113/123163033/123143623/123147016/123157648/123112035/123124868/123052536/123129627/123134249/123137377	20
																																				ko00620	Pyruvate metabolism	28/1922	314/34928	0.0085432	0.0400646	0.0294593	123096350/123123330/123086541/123128273/123184546/123071407/123168948/123079749/123108113/123062591/123060778/123086540/123117319/123041565/123058789/123167622/123091374/123096345/123150302/123160228/123150992/123144746/123182237/123143478/123121343/123145386/123186940/123086539	28
																																				ko00630	Glyoxylate and dicarboxylate metabolism	23/1922	246/34928	0.00947621	0.0429588	0.0315874	123052517/123044645/100682407/123055296/123047502/123187223/123087101/123187222/123041565/123043397/123051264/123043396/123043394/123191122/123187228/123051263/123121936/123043398/123132623/123051262/123143383/123051265/542902	23
																																				ko99977	Transport	6/1922	34/34928	0.00981834	0.043074	0.0316721	123160157/123151312/123167789/123145040/123104917/123067469	6
																																				ko00650	Butanoate metabolism	11/1922	90/34928	0.0104125	0.0442533	0.0325392	123161053/123075872/123092844/123100106/123076833/123085230/123111262/123059834/123144134/123103077/123068277	11
[truncated: 4 more columns]
