# Supplementary material for: Transcriptome analysis during vernalization in wheat (Triticum aestivum L.)
Source: BMC Genom Data. 2023 Aug 10;24:43. doi: 10.1186/s12863-023-01144-3 (PMC10416481; doi:10.1186/s12863-023-01144-3)
Supplement: Supplementary file 4 — Additional file 4: Table S4. KEGG analysis of down-regulated DEGs between adjacent time points. [file 12863_2023_1144_MOESM4_ESM.xlsx]

## Sheet: Sheet1
Table S4: KEGG analysis of down-regulated DEGs between adjacent time points
V7 Vs V0									V14 Vs V7									V21 Vs V14									V28 Vs V21									V35 Vs V28									V42 Vs V35
ID	Description	GeneRatio	BgRatio	pvalue	p.adjust	qvalue	geneID	Count	ID	Description	GeneRatio	BgRatio	pvalue	p.adjust	qvalue	geneID	Count	ID	Description	GeneRatio	BgRatio	pvalue	p.adjust	qvalue	geneID	Count	ID	Description	GeneRatio	BgRatio	pvalue	p.adjust	qvalue	geneID	Count	ID	Description	GeneRatio	BgRatio	pvalue	p.adjust	qvalue	geneID	Count	ID	Description	GeneRatio	BgRatio	pvalue
ko00999	Biosynthesis of various plant secondary metabolites	21/1274	216/34928	4.75677e-05	0.00570812	0.00525748	123083766/123072146/123113326/123079525/123122838/123112412/123140815/123135468/123182203/123093020/123105034/123095814/123170562/123148950/123091095/123113328/123080424/123058354/123092989/123167844/123122837	21	ko00195	Photosynthesis	8/85	244/34928	1.53105e-07	5.35868e-06	5.15722e-06	123128885/123045401/123061935/123095623/123146030/123090583/123087348/123053237	8	ko00073	Cutin, suberine and wax biosynthesis	5/164	155/34928	0.000851036	0.0442539	0.0403122	123087393/123125450/123090537/123090527/543003	5	ko00908	Zeatin biosynthesis	4/128	112/34928	0.000787236	0.0313536	0.0275032	123181110/123121802/123062219/123053593	4	ko00901	Indole alkaloid biosynthesis	5/55	58/34928	3.45506e-08	1.00197e-06	7.27382e-07	123186363/123186365/123186364/123164297/123152136	5	ko00196	Photosynthesis - antenna proteins	57/1158	90/34928	1.80063e-61
ko00199	Cytochrome P450	33/1274	445/34928	0.000108268	0.00649611	0.00598326	123103009/123044072/123060655/123127315/123120219/123144392/123040925/123184934/123105840/123071482/123182780/123111159/123077753/123069249/123062662/123111960/123142111/123121529/123111939/123103743/123187826/123085770/123168202/123121528/123157708/123135140/123111962/123105146/123058066/123079819/123148035/123045717/123113437	33	ko00194	Photosynthesis proteins	8/85	334/34928	1.63243e-06	2.85675e-05	2.74935e-05	123128885/123045401/123061935/123095623/123146030/123090583/123087348/123053237	8	ko04146	Peroxisome	6/164	270/34928	0.00179785	0.0467442	0.0425808	123087393/123125450/123090537/123090527/123189915/543003	6	ko00194	Photosynthesis proteins	6/128	334/34928	0.00149303	0.0313536	0.0275032	123045401/123134130/123065889/123095623/123090583/123175700	6	ko00965	Betalain biosynthesis	5/55	73/34928	1.11249e-07	1.61311e-06	1.17104e-06	123186363/123186365/123186364/123164297/123152136	5	ko00194	Photosynthesis proteins	80/1158	334/34928	3.98596e-45
ko00270	Cysteine and methionine metabolism	29/1274	401/34928	0.000414533	0.0165813	0.0152723	123094574/123093865/123083766/123166803/123167180/543237/123191186/123148974/123105528/123180500/123180499/123124488/123191167/123106048/123066599/123112615/123143994/123112607/123112067/123088072/123182938/123165222/123046237/123068717/123044893/123092890/123191659/123136488/123189996	29																												ko00950	Isoquinoline alkaloid biosynthesis	5/55	121/34928	1.39045e-06	1.3441e-05	9.75752e-06	123186363/123186365/123186364/123164297/123152136	5	ko00073	Cutin, suberine and wax biosynthesis	23/1158	155/34928	1.94349e-09
																																				ko00380	Tryptophan metabolism	6/55	309/34928	9.19586e-06	6.26151e-05	4.54556e-05	123186363/123186365/123186364/123164297/123152136/123135609	6	ko00052	Galactose metabolism	33/1158	304/34928	2.87777e-09
																																				ko00350	Tyrosine metabolism	5/55	184/34928	1.07957e-05	6.26151e-05	4.54556e-05	123186363/123186365/123186364/123164297/123152136	5	ko00250	Alanine, aspartate and glutamate metabolism	24/1158	177/34928	5.50782e-09
																																				ko00360	Phenylalanine metabolism	5/55	218/34928	2.44113e-05	0.000117988	8.56537e-05	123186363/123186365/123186364/123164297/123152136	5	ko04712	Circadian rhythm - plant	23/1158	223/34928	1.69627e-06
																																				ko00591	Linoleic acid metabolism	3/55	56/34928	9.65292e-05	0.000399907	0.000290314	123132353/123132351/123136398	3	ko00460	Cyanoamino acid metabolism	23/1158	232/34928	3.33151e-06
																																				ko00430	Taurine and hypotaurine metabolism	2/55	77/34928	0.00660475	0.0239422	0.0173809	123175468/123174233	2	ko00195	Photosynthesis	23/1158	244/34928	7.72667e-06
																																				ko00904	Diterpenoid biosynthesis	2/55	118/34928	0.0149548	0.0481877	0.034982	123049650/123041682	2	ko00906	Carotenoid biosynthesis	12/1158	87/34928	2.99174e-05
																																													ko00430	Taurine and hypotaurine metabolism	11/1158	77/34928	4.57628e-05
																																													ko00941	Flavonoid biosynthesis	22/1158	272/34928	0.000122001
																																													ko00620	Pyruvate metabolism	24/1158	314/34928	0.000146724
																																													ko00904	Diterpenoid biosynthesis	13/1158	118/34928	0.000152239
																																													ko00053	Ascorbate and aldarate metabolism	19/1158	225/34928	0.000199046
																																													ko00960	Tropane, piperidine and pyridine alkaloid biosynthesis	17/1158	195/34928	0.00029095
																																													ko01008	Polyketide biosynthesis proteins	11/1158	98/34928	0.000408424
																																													ko00350	Tyrosine metabolism	16/1158	184/34928	0.000445651
																																													ko99996	General function prediction only	6/1158	32/34928	0.000567029
																																													ko00410	beta-Alanine metabolism	12/1158	119/34928	0.000608806
																																													ko00650	Butanoate metabolism	10/1158	90/34928	0.000800373
																																													ko04040	Ion channels	16/1158	200/34928	0.00109616
																																													ko00330	Arginine and proline metabolism	15/1158	187/34928	0.00150485
																																													ko00564	Glycerophospholipid metabolism	22/1158	356/34928	0.00415331
																																													ko00071	Fatty acid degradation	12/1158	150/34928	0.00437187
																																													ko00010	Glycolysis / Gluconeogenesis	25/1158	426/34928	0.00457949
																																													ko00199	Cytochrome P450	25/1158	445/34928	0.00781383
																																													ko00280	Valine, leucine and isoleucine degradation	11/1158	142/34928	0.00785375
																																													ko00903	Limonene and pinene degradation	4/1158	26/34928	0.010041
[truncated: 13 more columns]
