# Supplementary material for: Transcriptome analysis during vernalization in wheat (Triticum aestivum L.)
Source: BMC Genom Data. 2023 Aug 10;24:43. doi: 10.1186/s12863-023-01144-3 (PMC10416481; doi:10.1186/s12863-023-01144-3)
Supplement: Supplementary file 5 — Additional file 5: Table S5. The most GO enrichment analysis of up/down-regulated DEGs in 10 clusters according to the biological process. [file 12863_2023_1144_MOESM5_ESM.xlsx]

## Sheet: Sheet1
Table S5: The most GO enrichment analysis of up/down-regulated DEGs in 10 clusters according to the biological process
Cluster1									Cluster 2									Cluster 3									Cluster 4									Cluster 5									Cluster 6
ID	Description	GeneRatio	BgRatio	pvalue	p.adjust	qvalue	geneID	Count	ID	Description	GeneRatio	BgRatio	pvalue	p.adjust	qvalue	geneID	Count	ID	Description	GeneRatio	BgRatio	pvalue	p.adjust	qvalue	geneID	Count	ID	Description	GeneRatio	BgRatio	pvalue	p.adjust	qvalue	geneID	Count	ID	Description	GeneRatio	BgRatio	pvalue	p.adjust	qvalue	geneID	Count	ID	Description	GeneRatio	BgRatio	pvalue
GO:0080051	cutin transport	8/465	17/31079	5.10929e-11	7.38292e-08	6.19031e-08	123046049/123053935/123107189/123112279/123116326/123121801/123124951/123172229	8	GO:0006833	water transport	16/392	172/31079	6.9157e-10	5.12679e-07	4.75426e-07	100037609/100127063/100859943/123042842/123053974/123054192/123081046/123103482/123104682/123107567/123112894/123116766/123120839/123122408/123165252/123190082	16	GO:0045492	xylan biosynthetic process	8/293	72/31079	4.02528e-07	0.000408969	0.000377529	123043503/123047103/123051369/123054915/123148884/123159026/123166253/606374	8	GO:0019684	photosynthesis, light reaction	28/369	255/31079	6.52075e-19	6.63812e-16	5.3676e-16	123038322/123062214/123069290/123070959/123079437/123093833/123095034/123099055/123102109/123102561/123106003/123110752/123111884/123119743/123121866/123122814/123127572/123127674/123134130/123141065/123144651/123147661/123159751/123167638/123180449/123182699/123187168/123189862	28	GO:0006097	glyoxylate cycle	4/548	12/31079	4.22936e-05	0.0321903	0.0307772	100682407/123041565/123044645/123189581	4	GO:0010114	response to red light	44/580	182/31079	5.52812e-36
GO:0006855	xenobiotic transmembrane transport	23/465	319/31079	6.97322e-10	3.35877e-07	2.8162e-07	123058156/123065203/123065587/123077010/123077833/123098718/123103118/123104934/123113236/123122744/123139558/123147976/123149829/123151135/123151614/123153263/123160088/123160445/123162689/123165967/123167256/123169569/123181454	23	GO:0042044	fluid transport	16/392	173/31079	7.53386e-10	5.12679e-07	4.75426e-07	100037609/100127063/100859943/123042842/123053974/123054192/123081046/123103482/123104682/123107567/123112894/123116766/123120839/123122408/123165252/123190082	16	GO:0045491	xylan metabolic process	9/293	131/31079	4.50594e-06	0.00154382	0.00142514	123043503/123047103/123051369/123054915/123148884/123159026/123159318/123166253/606374	9	GO:0015979	photosynthesis	28/369	337/31079	9.78938e-16	4.9828e-13	4.0291e-13	123038322/123062214/123069290/123070959/123079437/123093833/123095034/123099055/123102109/123102561/123106003/123110752/123111884/123119743/123121866/123122814/123127572/123127674/123134130/123141065/123144651/123147661/123159751/123167638/123180449/123182699/123187168/123189862	28	GO:2001022	positive regulation of response to DNA damage stimulus	5/548	23/31079	4.32967e-05	0.0321903	0.0307772	123044670/123052544/123085847/123091975/123097497	5	GO:0071483	cellular response to blue light	31/580	109/31079	4.5365e-28
GO:0042908	xenobiotic transport	23/465	319/31079	6.97322e-10	3.35877e-07	2.8162e-07	123058156/123065203/123065587/123077010/123077833/123098718/123103118/123104934/123113236/123122744/123139558/123147976/123149829/123151135/123151614/123153263/123160088/123160445/123162689/123165967/123167256/123169569/123181454	23	GO:1900378	positive regulation of secondary metabolite biosynthetic process	9/392	40/31079	1.42743e-09	6.47578e-07	6.00523e-07	100192163/100192164/123051567/123066692/123075703/123075705/123143383/543313/543365	9	GO:0071489	cellular response to red or far red light	10/293	172/31079	5.94383e-06	0.00154382	0.00142514	123114804/123116213/123127838/123132534/123144117/123144933/123154751/123159690/123166713/542772	10	GO:0032544	plastid translation	11/369	30/31079	2.54324e-14	8.63008e-12	6.97831e-12	123053547/123055407/123061133/123069707/123147933/123148951/123156051/123161610/123164951/123168886/123191228	11	GO:0010212	response to ionizing radiation	12/548	169/31079	4.97532e-05	0.0321903	0.0307772	123052428/123068755/123085847/123091975/123097497/123106160/123110909/123111580/123120020/123120688/123130422/123180422	12	GO:0070141	response to UV-A	22/580	47/31079	5.9193e-26
GO:0010222	stem vascular tissue pattern formation	8/465	30/31079	1.03706e-08	2.99711e-06	2.51297e-06	123046049/123053935/123107189/123112279/123116326/123121801/123124951/123172229	8	GO:0046685	response to arsenic-containing substance	10/392	69/31079	1.59452e-08	5.42535e-06	5.03113e-06	100873142/123066692/123075703/123075705/123081822/123092647/123132150/123147872/123162525/123165830	10	GO:0009834	plant-type secondary cell wall biogenesis	11/293	212/31079	6.07802e-06	0.00154382	0.00142514	123043503/123047103/123051369/123054915/123130919/123134484/123145405/123148884/123159026/123166253/606374	11	GO:0009658	chloroplast organization	24/369	444/31079	9.34315e-10	2.37783e-07	1.92272e-07	123038322/123043310/123044664/123051176/123052538/123057852/123061766/123070424/123074243/123077667/123078870/123079437/123087871/123111884/123127674/123128585/123130260/123133695/123139442/123141067/123145708/123180449/123187143/543499	24										GO:0071492	cellular response to UV-A	22/580	47/31079	5.9193e-26
GO:0010588	cotyledon vascular tissue pattern formation	8/465	30/31079	1.03706e-08	2.99711e-06	2.51297e-06	123046049/123053935/123107189/123112279/123116326/123121801/123124951/123172229	8	GO:1901064	syringal lignin metabolic process	5/392	15/31079	8.42202e-07	0.00014328	0.000132868	100192163/100192164/123051567/543313/543365	5	GO:0071483	cellular response to blue light	8/293	109/31079	9.45657e-06	0.00192158	0.00177385	123114804/123116213/123132534/123144117/123154751/123159690/123166713/542772	8	GO:0048564	photosystem I assembly	8/369	33/31079	3.92313e-09	7.98748e-07	6.4587e-07	123079437/123102561/123110752/123119743/123127674/123141065/123182699/123187168	8										GO:0080167	response to karrikin	48/580	380/31079	1.23193e-25
GO:0048826	cotyledon morphogenesis	9/465	45/31079	1.91236e-08	4.6056e-06	3.86162e-06	123046049/123053935/123107189/123112279/123116326/123121801/123124951/123128390/123172229	9	GO:1901066	syringal lignin biosynthetic process	5/392	15/31079	8.42202e-07	0.00014328	0.000132868	100192163/100192164/123051567/543313/543365	5	GO:0048582	positive regulation of post-embryonic development	13/293	329/31079	1.6827e-05	0.00284937	0.00263032	123040769/123044733/123051706/123052590/123107566/123114804/123116213/123116705/123125288/123177120/123190901/123191122/542772	13	GO:0010410	hemicellulose metabolic process	13/369	172/31079	1.60766e-07	2.72767e-05	2.2056e-05	123047180/123054987/123063183/123072084/123091225/123092356/123092492/123096217/123122245/123143904/123160124/123170231/123190838	13										GO:0009637	response to blue light	39/580	234/31079	1.54242e-25
GO:0048598	embryonic morphogenesis	15/465	161/31079	2.26807e-08	4.68195e-06	3.92564e-06	123046049/123053935/123078194/123093451/123098730/123099311/123107189/123112279/123116326/123121801/123124951/123128390/123139930/123166289/123172229	15	GO:1901428	regulation of syringal lignin biosynthetic process	5/392	15/31079	8.42202e-07	0.00014328	0.000132868	100192163/100192164/123051567/543313/543365	5	GO:0010410	hemicellulose metabolic process	9/293	172/31079	3.99872e-05	0.00580386	0.00535768	123043503/123047103/123051369/123054915/123148884/123159026/123159318/123166253/606374	9	GO:1990748	cellular detoxification	18/369	379/31079	8.05454e-07	0.000117136	9.47165e-05	123040477/123042115/123047392/123055193/123063564/123072694/123078101/123080877/123096978/123102245/123119427/123128637/123138383/123138530/123145770/123148981/123161342/123186125	18										GO:0010117	photoprotection	22/580	53/31079	1.66335e-24
GO:0015697	quaternary ammonium group transport	6/465	16/31079	7.66135e-08	1.38383e-05	1.16029e-05	123058156/123065203/123077833/123104934/123113236/123122744	6	GO:1901430	positive regulation of syringal lignin biosynthetic process	5/392	15/31079	8.42202e-07	0.00014328	0.000132868	100192163/100192164/123051567/543313/543365	5	GO:2000243	positive regulation of reproductive process	9/293	181/31079	5.94301e-05	0.00754762	0.0069674	123044733/123052590/123090147/123096951/123107566/123116705/123125288/123177120/123190901	9	GO:0006458	'de novo' protein folding	10/369	118/31079	1.54174e-06	0.000195977	0.000158468	123043310/123045560/123051176/123055807/123128637/123138530/123145770/123181642/123187143/543499	10										GO:0071486	cellular response to high light intensity	22/580	53/31079	1.66335e-24
GO:0015908	fatty acid transport	8/465	41/31079	1.46564e-07	2.35317e-05	1.97304e-05	123046049/123053935/123107189/123112279/123116326/123121801/123124951/123172229	8	GO:0051289	protein homotetramerization	8/392	61/31079	9.80128e-07	0.000148217	0.000137447	100037609/100127063/123042842/123053974/123054192/123131778/123135657/123190082	8	GO:0070592	cell wall polysaccharide biosynthetic process	8/293	152/31079	0.000102946	0.0113006	0.0104319	123043503/123047103/123051369/123054915/123148884/123159026/123166253/606374	8	GO:1901259	chloroplast rRNA processing	5/369	18/31079	1.73261e-06	0.000195977	0.000158468	123045017/123052842/123128585/123145708/123188722	5										GO:0010380	regulation of chlorophyll biosynthetic process	29/580	117/31079	1.89135e-24
GO:0015822	ornithine transport	5/465	11/31079	3.14792e-07	4.13522e-05	3.46723e-05	123058156/123065203/123077833/123160088/123181454	5	GO:0043455	regulation of secondary metabolic process	11/392	143/31079	2.18195e-06	0.000296963	0.000275385	100192163/100192164/123051567/123066692/123075703/123075705/123097166/123143383/123165252/543313/543365	11	GO:0044038	cell wall macromolecule biosynthetic process	8/293	159/31079	0.000140639	0.0113006	0.0104319	123043503/123047103/123051369/123054915/123148884/123159026/123166253/606374	8	GO:0045491	xylan metabolic process	10/369	131/31079	3.98171e-06	0.000358841	0.00029016	123047180/123054987/123063183/123072084/123091225/123092492/123096217/123122245/123143904/123190838	10										GO:1901463	regulation of tetrapyrrole biosynthetic process	29/580	120/31079	4.1509e-24
GO:1903352	L-ornithine transmembrane transport	5/465	11/31079	3.14792e-07	4.13522e-05	3.46723e-05	123058156/123065203/123077833/123160088/123181454	5	GO:1900376	regulation of secondary metabolite biosynthetic process	9/392	94/31079	3.04957e-06	0.000377315	0.000349898	100192163/100192164/123051567/123066692/123075703/123075705/123143383/543313/543365	9	GO:0070589	cellular component macromolecule biosynthetic process	8/293	159/31079	0.000140639	0.0113006	0.0104319	123043503/123047103/123051369/123054915/123148884/123159026/123166253/606374	8	GO:0097237	cellular response to toxic substance	18/369	426/31079	4.17581e-06	0.000358841	0.00029016	123040477/123042115/123047392/123055193/123063564/123072694/123078101/123080877/123096978/123102245/123119427/123128637/123138383/123138530/123145770/123148981/123161342/123186125	18										GO:0071484	cellular response to light intensity	22/580	56/31079	7.31478e-24
GO:0015718	monocarboxylic acid transport	11/465	110/31079	8.43004e-07	0.000101512	8.51138e-05	123046049/123053935/123104934/123107189/123112279/123113236/123116326/123121801/123122744/123124951/123172229	11	GO:0015840	urea transport	5/392	20/31079	4.12787e-06	0.000468169	0.00043415	100859943/123081046/123104682/123116766/123120839	5	GO:1902074	response to salt	5/293	53/31079	0.000142631	0.0113006	0.0104319	123058898/123075105/123083341/123083342/123129207	5	GO:0006569	tryptophan catabolic process	6/369	37/31079	4.58245e-06	0.000358841	0.00029016	123039993/123039994/123176610/123176612/123181116/123184261	6										GO:0071491	cellular response to red light	22/580	59/31079	2.90536e-23
GO:0090056	regulation of chlorophyll metabolic process	12/465	137/31079	1.12351e-06	0.000124883	0.00010471	101290680/101664693/123043652/123046358/123048671/123048672/123051524/123103810/123124836/123134108/123171846/123177178	12	GO:0048576	positive regulation of short-day photoperiodism, flowering	5/392	23/31079	8.68405e-06	0.000909153	0.000843091	100037541/123080332/123162402/732705/780617	5	GO:0071482	cellular response to light stimulus	11/293	300/31079	0.000144595	0.0113006	0.0104319	123114804/123116213/123127838/123132534/123144117/123144933/123154751/123159690/123160880/123166713/542772	11	GO:0046218	indolalkylamine catabolic process	6/369	37/31079	4.58245e-06	0.000358841	0.00029016	123039993/123039994/123176610/123176612/123181116/123184261	6										GO:0090056	regulation of chlorophyll metabolic process	29/580	137/31079	2.36501e-22
GO:0009965	leaf morphogenesis	16/465	250/31079	1.35981e-06	0.000140352	0.00011768	101290680/101664693/123046049/123046358/123053935/123092868/123103056/123107189/123112279/123116326/123121418/123121801/123124951/123128390/123144872/123172229	16	GO:0051290	protein heterotetramerization	6/392	41/31079	1.19987e-05	0.00116645	0.00108169	100037609/100127063/123042842/123053974/123054192/123190082	6	GO:0010413	glucuronoxylan metabolic process	5/293	56/31079	0.000185533	0.0125668	0.0116007	123043503/123047103/123051369/123054915/606374	5	GO:0022900	electron transport chain	14/369	271/31079	5.20427e-06	0.000378425	0.000305996	123071716/123087348/123088008/123090583/123095034/123095623/123121866/123133728/123134130/123147661/123151383/123159751/123167638/123189862	14										GO:0015995	chlorophyll biosynthetic process	31/580	168/31079	6.45971e-22
GO:1901401	regulation of tetrapyrrole metabolic process	12/465	143/31079	1.77102e-06	0.000170608	0.000143049	101290680/101664693/123043652/123046358/123048671/123048672/123051524/123103810/123124836/123134108/123171846/123177178	12	GO:0044347	cell wall polysaccharide catabolic process	7/392	67/31079	2.18376e-05	0.0019814	0.00183743	123061660/123078730/123080183/123084982/123093082/123098363/123098367	7	GO:0010417	glucuronoxylan biosynthetic process	5/293	56/31079	0.000185533	0.0125668	0.0116007	123043503/123047103/123051369/123054915/606374	5	GO:0098869	cellular oxidant detoxification	16/369	367/31079	9.68232e-06	0.000571645	0.000462234	123040477/123042115/123047392/123055193/123063564/123072694/123078101/123080877/123096978/123128637/123138383/123138530/123145770/123148981/123161342/123186125	16										GO:1901401	regulation of tetrapyrrole metabolic process	29/580	143/31079	8.53522e-22
GO:0009699	phenylpropanoid biosynthetic process	20/465	435/31079	1.09897e-05	0.000992505	0.000832178	123043538/123043539/123046509/123047646/123052256/123070197/123092528/123097844/123105787/123105911/123128927/123144701/123147976/123162689/123165967/123169569/123176873/123177054/123187497/123188144	20	GO:0019755	one-carbon compound transport	5/392	29/31079	2.87987e-05	0.00230435	0.00213691	100859943/123081046/123104682/123116766/123120839	5	GO:0009640	photomorphogenesis	9/293	215/31079	0.000219013	0.0134131	0.012382	123128271/123132534/123137411/123144117/123144758/123145384/123154751/123159690/123166713	9	GO:1901661	quinone metabolic process	7/369	63/31079	9.81875e-06	0.000571645	0.000462234	123054435/123095034/123103578/123121341/123127572/123144651/123144936	7										GO:0071490	cellular response to far red light	22/580	68/31079	1.11187e-21
GO:0071456	cellular response to hypoxia	9/465	96/31079	1.42699e-05	0.0012058	0.00101102	123051310/123092528/123097844/123104716/123112995/123113000/123122507/123174233/123175468	9	GO:0010597	green leaf volatile biosynthetic process	4/392	15/31079	3.04763e-05	0.00230435	0.00213691	123101959/123110078/123119080/123119305	4	GO:1900140	regulation of seedling development	11/293	316/31079	0.000226547	0.0134131	0.012382	123040769/123048633/123051706/123082721/123114804/123116213/123162635/123177120/123181304/123191122/542772	11	GO:1901663	quinone biosynthetic process	7/369	63/31079	9.81875e-06	0.000571645	0.000462234	123054435/123095034/123103578/123121341/123127572/123144651/123144936	7										GO:0071482	cellular response to light stimulus	38/580	300/31079	1.44525e-20
GO:0071366	cellular response to indolebutyric acid stimulus	4/465	11/31079	1.50204e-05	0.0012058	0.00101102	123147976/123162689/123165967/123169569	4	GO:0019372	lipoxygenase pathway	4/392	15/31079	3.04763e-05	0.00230435	0.00213691	123101959/123110078/123119080/123119305	4	GO:0009785	blue light signaling pathway	5/293	59/31079	0.000237634	0.0134131	0.012382	123132534/123144117/123154751/123159690/123166713	5	GO:0009625	response to insect	8/369	88/31079	1.02944e-05	0.000571645	0.000462234	123039993/123039994/123088251/123099097/123150066/123176610/123176612/123184261	8										GO:0010218	response to far red light	30/580	172/31079	1.62666e-20
GO:0033306	phytol metabolic process	4/465	12/31079	2.2264e-05	0.00146357	0.00122715	123045092/123120760/123136126/123180996	4	GO:0016998	cell wall macromolecule catabolic process	7/392	73/31079	3.83487e-05	0.00274698	0.00254737	123061660/123078730/123080183/123084982/123093082/123098363/123098367	7	GO:0010017	red or far-red light signaling pathway	7/293	131/31079	0.000254011	0.0135829	0.0125387	123127838/123132534/123144117/123144933/123154751/123159690/123166713	7	GO:0098754	detoxification	18/369	458/31079	1.11964e-05	0.000571645	0.000462234	123040477/123042115/123047392/123055193/123063564/123072694/123078101/123080877/123096978/123102245/123119427/123128637/123138383/123138530/123145770/123148981/123161342/123186125	18										GO:0071489	cellular response to red or far red light	30/580	172/31079	1.62666e-20
GO:0070574	cadmium ion transmembrane transport	4/465	12/31079	2.2264e-05	0.00146357	0.00122715	123147976/123162689/123165967/123169569	4	GO:0098661	inorganic anion transmembrane transport	9/392	131/31079	4.50395e-05	0.00306494	0.00284223	100859943/123040455/123103214/123111414/123127780/123137462/123143624/123144817/123168746	9	GO:0080167	response to karrikin	12/293	380/31079	0.000290065	0.0147351	0.0136024	123114804/123116213/123137411/123144758/123145143/123150203/123151213/123158563/123166533/123185463/542772/778385	12	GO:0010383	cell wall polysaccharide metabolic process	14/369	290/31079	1.12307e-05	0.000571645	0.000462234	123047180/123054987/123063183/123072084/123078101/123091225/123092356/123092492/123096217/123122245/123143904/123160124/123170231/123190838	14										GO:0010030	positive regulation of seed germination	28/580	145/31079	1.76653e-20
GO:1903173	fatty alcohol metabolic process	4/465	12/31079	2.2264e-05	0.00146357	0.00122715	123045092/123120760/123136126/123180996	4	GO:0009695	jasmonic acid biosynthetic process	7/392	77/31079	5.42104e-05	0.00351335	0.00325806	123085112/123100130/123101959/123110078/123119080/123119305/543090	7	GO:0042546	cell wall biogenesis	14/293	498/31079	0.000304565	0.0147351	0.0136024	123043503/123047103/123051369/123054915/123112784/123130919/123134484/123137977/123145266/123145405/123148884/123159026/123166253/606374	14	GO:0044036	cell wall macromolecule metabolic process	15/369	332/31079	1.20612e-05	0.00058468	0.000472774	123047180/123054987/123063183/123072084/123078101/123091225/123092356/123092492/123096217/123122245/123143904/123148044/123160124/123170231/123190838	15										GO:1900140	regulation of seedling development	38/580	316/31079	8.98973e-20
GO:0036294	cellular response to decreased oxygen levels	9/465	102/31079	2.32955e-05	0.00146357	0.00122715	123051310/123092528/123097844/123104716/123112995/123113000/123122507/123174233/123175468	9	GO:0080027	response to herbivore	4/392	18/31079	6.63032e-05	0.00402762	0.00373496	123101959/123110078/123119080/123119305	4	GO:0044036	cell wall macromolecule metabolic process	11/293	332/31079	0.000344788	0.0159229	0.0146988	123043503/123047103/123051369/123054915/123082836/123113804/123148884/123159026/123159318/123166253/606374	11	GO:0042181	ketone biosynthetic process	7/369	66/31079	1.3406e-05	0.000620331	0.000501602	123054435/123095034/123103578/123121341/123127572/123144651/123144936	7										GO:0006779	porphyrin-containing compound biosynthetic process	31/580	207/31079	3.82231e-19
GO:0071453	cellular response to oxygen levels	9/465	102/31079	2.32955e-05	0.00146357	0.00122715	123051310/123092528/123097844/123104716/123112995/123113000/123122507/123174233/123175468	9	GO:0009694	jasmonic acid metabolic process	7/392	80/31079	6.93327e-05	0.00402762	0.00373496	123085112/123100130/123101959/123110078/123119080/123119305/543090	7	GO:0071478	cellular response to radiation	11/293	340/31079	0.000421119	0.0183636	0.0169519	123114804/123116213/123127838/123132534/123144117/123144933/123154751/123159690/123160880/123166713/542772	11	GO:0042371	vitamin K biosynthetic process	5/369	28/31079	1.80251e-05	0.000696307	0.000563036	123095034/123103578/123121341/123127572/123144651	5										GO:0034644	cellular response to UV	22/580	89/31079	7.75966e-19
GO:0009698	phenylpropanoid metabolic process	20/465	462/31079	2.60118e-05	0.00154749	0.00129751	123043538/123043539/123046509/123047646/123052256/123070197/123092528/123097844/123105787/123105911/123128927/123144701/123147976/123162689/123165967/123169569/123176873/123177054/123187497/123188144	20	GO:0051291	protein heterooligomerization	6/392	56/31079	7.38931e-05	0.00402762	0.00373496	100037609/100127063/123042842/123053974/123054192/123190082	6	GO:0071490	cellular response to far red light	5/293	68/31079	0.00046183	0.0183636	0.0169519	123114804/123116213/123127838/123144933/542772	5	GO:0042372	phylloquinone biosynthetic process	5/369	28/31079	1.80251e-05	0.000696307	0.000563036	123095034/123103578/123121341/123127572/123144651	5										GO:0033014	tetrapyrrole biosynthetic process	31/580	214/31079	1.02992e-18
GO:1903825	organic acid transmembrane transport	17/465	353/31079	2.78441e-05	0.00154749	0.00129751	123046049/123053935/123058156/123065203/123077833/123104934/123107189/123112279/123113236/123116326/123121801/123122744/123124951/123134469/123160088/123172229/123181454	17	GO:1901141	regulation of lignin biosynthetic process	5/392	35/31079	7.39828e-05	0.00402762	0.00373496	100192163/100192164/123051567/543313/543365	5	GO:0010383	cell wall polysaccharide metabolic process	10/293	290/31079	0.000466802	0.0183636	0.0169519	123043503/123047103/123051369/123054915/123082836/123148884/123159026/123159318/123166253/606374	10	GO:0042373	vitamin K metabolic process	5/369	28/31079	1.80251e-05	0.000696307	0.000563036	123095034/123103578/123121341/123127572/123144651	5										GO:0071478	cellular response to radiation	38/580	340/31079	1.13741e-18
GO:1905039	carboxylic acid transmembrane transport	17/465	353/31079	2.78441e-05	0.00154749	0.00129751	123046049/123053935/123058156/123065203/123077833/123104934/123107189/123112279/123113236/123116326/123121801/123122744/123124951/123134469/123160088/123172229/123181454	17	GO:0042631	cellular response to water deprivation	9/392	142/31079	8.42884e-05	0.00424876	0.00394003	123044549/123052398/123063326/123080545/123103285/123106872/123120645/123123557/123188263	9	GO:0010030	positive regulation of seed germination	7/293	145/31079	0.000469935	0.0183636	0.0169519	123040769/123051706/123114804/123116213/123177120/123191122/542772	7	GO:0042374	phylloquinone metabolic process	5/369	28/31079	1.80251e-05	0.000696307	0.000563036	123095034/123103578/123121341/123127572/123144651	5										GO:0015994	chlorophyll metabolic process	31/580	240/31079	2.97452e-17
GO:0042343	indole glucosinolate metabolic process	4/465	14/31079	4.39648e-05	0.0022689	0.00190239	123147976/123162689/123165967/123169569	4	GO:0071462	cellular response to water stimulus	9/392	142/31079	8.42884e-05	0.00424876	0.00394003	123044549/123052398/123063326/123080545/123103285/123106872/123120645/123123557/123188263	9	GO:0043086	negative regulation of catalytic activity	13/293	469/31079	0.000566189	0.0213055	0.0196676	123040769/123050488/123051706/123058737/123060800/123070887/123074933/123137907/123149832/123151213/123154123/123168126/123177120	13	GO:0009310	amine catabolic process	6/369	47/31079	1.91519e-05	0.000696307	0.000563036	123039993/123039994/123176610/123176612/123181116/123184261	6										GO:0034605	cellular response to heat	26/580	159/31079	3.10839e-17
GO:0042344	indole glucosinolate catabolic process	4/465	14/31079	4.39648e-05	0.0022689	0.00190239	123147976/123162689/123165967/123169569	4	GO:0051262	protein tetramerization	8/392	114/31079	0.000102575	0.00498589	0.0046236	100037609/100127063/123042842/123053974/123054192/123131778/123135657/123190082	8	GO:0009911	positive regulation of flower development	6/293	114/31079	0.000759288	0.0275513	0.0254333	123044733/123052590/123107566/123116705/123125288/123190901	6	GO:0042402	cellular biogenic amine catabolic process	6/369	47/31079	1.91519e-05	0.000696307	0.000563036	123039993/123039994/123176610/123176612/123181116/123184261	6										GO:0010029	regulation of seed germination	34/580	304/31079	7.62154e-17
GO:0016101	diterpenoid metabolic process	13/465	231/31079	5.06891e-05	0.00252572	0.00211772	123045092/123048254/123062094/123102354/123120760/123126305/123136126/123138371/123170376/123180996/123184294/123184298/123184302	13	GO:0043101	purine-containing compound salvage	4/392	24/31079	0.000216869	0.00983863	0.00912372	123039100/123127780/123137462/123144817	4	GO:0070141	response to UV-A	4/293	47/31079	0.00100339	0.0339813	0.031369	123114804/123116213/123160880/542772	4	GO:0046653	tetrahydrofolate metabolic process	5/369	29/31079	2.1569e-05	0.000757146	0.000612231	123052297/123093942/123099146/123103578/123121341	5										GO:0046148	pigment biosynthetic process	39/580	431/31079	5.57694e-16
GO:0046942	carboxylic acid transport	17/465	374/31079	5.71611e-05	0.00275326	0.00230851	123046049/123053935/123058156/123065203/123077833/123104934/123107189/123112279/123113236/123116326/123121801/123122744/123124951/123134469/123160088/123172229/123181454	17	GO:0045493	xylan catabolic process	4/392	24/31079	0.000216869	0.00983863	0.00912372	123084982/123093082/123098363/123098367	4	GO:0071492	cellular response to UV-A	4/293	47/31079	0.00100339	0.0339813	0.031369	123114804/123116213/123160880/542772	4	GO:0019756	cyanogenic glycoside biosynthetic process	5/369	31/31079	3.02645e-05	0.00089773	0.000725908	123039993/123039994/123176610/123176612/123184261	5										GO:0006778	porphyrin-containing compound metabolic process	31/580	289/31079	5.76495e-15
GO:0072488	ammonium transmembrane transport	6/465	47/31079	6.93759e-05	0.00323381	0.00271143	123058156/123065203/123077833/123104934/123113236/123122744	6	GO:0080037	negative regulation of cytokinin-activated signaling pathway	3/392	11/31079	0.000304754	0.0133113	0.0123441	123045061/123052904/123188908	3										GO:0042341	cyanogenic glycoside metabolic process	5/369	31/31079	3.02645e-05	0.00089773	0.000725908	123039993/123039994/123176610/123176612/123184261	5										GO:0033013	tetrapyrrole metabolic process	31/580	290/31079	6.34407e-15
GO:0015994	chlorophyll metabolic process	13/465	240/31079	7.48006e-05	0.00331752	0.00278162	101290680/101664693/123043652/123046358/123048671/123048672/123051524/123095606/123103810/123124836/123134108/123171846/123177178	13	GO:0048582	positive regulation of post-embryonic development	13/392	329/31079	0.000312978	0.0133113	0.0123441	100037541/123050211/123080332/123096848/123103285/123106872/123112163/123120645/123145650/123162402/123190600/732705/780617	13										GO:0050898	nitrile metabolic process	5/369	31/31079	3.02645e-05	0.00089773	0.000725908	123039993/123039994/123176610/123176612/123184261	5										GO:0048582	positive regulation of post-embryonic development	32/580	329/31079	3.32289e-14
GO:1901406	positive regulation of tetrapyrrole catabolic process	4/465	16/31079	7.80593e-05	0.00331752	0.00278162	123043652/123048671/123048672/123051524	4	GO:0071585	detoxification of cadmium ion	3/392	12/31079	0.000402543	0.0161136	0.0149427	123061660/123078730/123125538	3										GO:0080028	nitrile biosynthetic process	5/369	31/31079	3.02645e-05	0.00089773	0.000725908	123039993/123039994/123176610/123176612/123184261	5										GO:0010224	response to UV-B	26/580	229/31079	2.4184e-13
GO:1903648	positive regulation of chlorophyll catabolic process	4/465	16/31079	7.80593e-05	0.00331752	0.00278162	123043652/123048671/123048672/123051524	4	GO:1990170	stress response to cadmium ion	3/392	12/31079	0.000402543	0.0161136	0.0149427	123061660/123078730/123125538	3										GO:0009074	aromatic amino acid family catabolic process	6/369	51/31079	3.0865e-05	0.00089773	0.000725908	123039993/123039994/123176610/123176612/123181116/123184261	6										GO:0009644	response to high light intensity	25/580	271/31079	6.84892e-11
GO:0015849	organic acid transport	17/465	388/31079	8.94765e-05	0.00359363	0.00301313	123046049/123053935/123058156/123065203/123077833/123104934/123107189/123112279/123113236/123116326/123121801/123122744/123124951/123134469/123160088/123172229/123181454	17	GO:0010089	xylem development	8/392	147/31079	0.000579998	0.0223977	0.0207702	100192163/100192164/123051567/123167568/123189266/123191207/543313/543365	8										GO:0042436	indole-containing compound catabolic process	6/369	51/31079	3.0865e-05	0.00089773	0.000725908	123039993/123039994/123176610/123176612/123181116/123184261	6										GO:0009411	response to UV	28/580	410/31079	4.9293e-09
GO:0048825	cotyledon development	9/465	121/31079	8.95299e-05	0.00359363	0.00301313	123046049/123053935/123107189/123112279/123116326/123121801/123124951/123128390/123172229	9	GO:0048587	regulation of short-day photoperiodism, flowering	5/392	54/31079	0.000592445	0.0223977	0.0207702	100037541/123080332/123162402/732705/780617	5										GO:0006775	fat-soluble vitamin metabolic process	6/369	53/31079	3.85678e-05	0.00106114	0.000858038	123095034/123103578/123121341/123127572/123144651/123144936	6										GO:0010100	negative regulation of photomorphogenesis	7/580	16/31079	7.51863e-09
GO:1901658	glycosyl compound catabolic process	9/465	127/31079	0.000129831	0.00507042	0.00425136	123071056/123086748/123096219/123124190/123147976/123162689/123165967/123169569/123172968	9	GO:0009113	purine nucleobase biosynthetic process	3/392	15/31079	0.000809445	0.0275414	0.0255401	123127780/123137462/123144817	3										GO:0042362	fat-soluble vitamin biosynthetic process	6/369	53/31079	3.85678e-05	0.00106114	0.000858038	123095034/123103578/123121341/123127572/123144651/123144936	6										GO:0055082	cellular chemical homeostasis	28/580	435/31079	1.77138e-08
GO:0015850	organic hydroxy compound transport	7/465	77/31079	0.000156509	0.00594253	0.00498259	123044423/123052285/123052286/123147976/123162689/123165967/123169569	7	GO:0048830	adventitious root development	3/392	15/31079	0.000809445	0.0275414	0.0255401	123045061/123052904/123188908	3										GO:0052386	cell wall thickening	8/369	110/31079	5.23418e-05	0.00136625	0.00110476	123039993/123039994/123132184/123133786/123141176/123176610/123176612/123184261	8										GO:0007623	circadian rhythm	24/580	354/31079	7.08851e-08
GO:1901141	regulation of lignin biosynthetic process	5/465	35/31079	0.000164499	0.00594253	0.00498259	123147976/123162689/123165967/123169569/123187497	5	GO:1900704	regulation of siderophore biosynthetic process	3/392	15/31079	0.000809445	0.0275414	0.0255401	123066692/123075703/123075705	3										GO:0052543	callose deposition in cell wall	8/369	110/31079	5.23418e-05	0.00136625	0.00110476	123039993/123039994/123132184/123133786/123141176/123176610/123176612/123184261	8										GO:0010600	regulation of auxin biosynthetic process	8/580	31/31079	7.57802e-08
GO:1901403	positive regulation of tetrapyrrole metabolic process	5/465	35/31079	0.000164499	0.00594253	0.00498259	123043652/123048671/123048672/123051524/123134108	5	GO:1900706	positive regulation of siderophore biosynthetic process	3/392	15/31079	0.000809445	0.0275414	0.0255401	123066692/123075703/123075705	3										GO:0046688	response to copper ion	6/369	59/31079	7.13011e-05	0.00181461	0.0014673	123088251/123099097/123103202/123111393/123120487/123150066	6										GO:0048511	rhythmic process	24/580	360/31079	9.69483e-08
GO:0015696	ammonium transport	6/465	56/31079	0.000187298	0.00660111	0.00553479	123058156/123065203/123077833/123104934/123113236/123122744	6	GO:0048572	short-day photoperiodism	5/392	62/31079	0.00111659	0.036183	0.0335538	100037541/123080332/123162402/732705/780617	5										GO:0006760	folic acid-containing compound metabolic process	5/369	37/31079	7.32364e-05	0.00181841	0.00147037	123052297/123093942/123099146/123103578/123121341	5										GO:0010099	regulation of photomorphogenesis	10/580	60/31079	1.54716e-07
GO:0010051	xylem and phloem pattern formation	12/465	234/31079	0.000232826	0.00801033	0.00671637	123046049/123053935/123066863/123099311/123107189/123112279/123116326/123121801/123124951/123128390/123139930/123172229	12	GO:0048575	short-day photoperiodism, flowering	5/392	62/31079	0.00111659	0.036183	0.0335538	100037541/123080332/123162402/732705/780617	5										GO:0061077	chaperone-mediated protein folding	10/369	184/31079	7.58301e-05	0.00183798	0.00148619	123043310/123045560/123051176/123055807/123128637/123138530/123145770/123181642/123187143/543499	10										GO:1902326	positive regulation of chlorophyll biosynthetic process	6/580	16/31079	2.81199e-07
GO:0080026	response to indolebutyric acid	4/465	21/31079	0.000241918	0.00812958	0.00681635	123147976/123162689/123165967/123169569	4	GO:0009819	drought recovery	5/392	65/31079	0.00138209	0.042795	0.0396854	123050211/123150941/123166398/123166860/123190600	5										GO:0016138	glycoside biosynthetic process	5/369	40/31079	0.000107375	0.00248428	0.0020088	123039993/123039994/123176610/123176612/123184261	5										GO:0090354	regulation of auxin metabolic process	8/580	38/31079	4.1877e-07
GO:0080186	developmental vegetative growth	6/465	59/31079	0.000250297	0.00821997	0.00689214	101290680/101664693/123043752/123046358/123051614/123104643	6	GO:0009699	phenylpropanoid biosynthetic process	14/392	435/31079	0.0013922	0.042795	0.0396854	100192163/100192164/123051567/123065175/123068395/123071382/123084801/123093245/123093284/123098513/123107719/123165252/543313/543365	14										GO:0042558	pteridine-containing compound metabolic process	5/369	40/31079	0.000107375	0.00248428	0.0020088	123052297/123093942/123099146/123103578/123121341	5										GO:1901465	positive regulation of tetrapyrrole biosynthetic process	6/580	19/31079	9.08343e-07
GO:2001142	nicotinate transport	3/465	10/31079	0.000369285	0.0116004	0.00972648	123104934/123113236/123122744	3	GO:0009299	mRNA transcription	4/392	39/31079	0.00144641	0.042795	0.0396854	123052627/123059860/123159994/123166451	4										GO:0009834	plant-type secondary cell wall biogenesis	10/369	212/31079	0.000241489	0.00530216	0.00428734	100037578/100037579/123041987/123057951/123063183/123064968/123072084/123092492/123098998/123143904	10										GO:0042754	negative regulation of circadian rhythm	5/580	11/31079	9.36759e-07
GO:2001143	N-methylnicotinate transport	3/465	10/31079	0.000369285	0.0116004	0.00972648	123104934/123113236/123122744	3	GO:0035435	phosphate ion transmembrane transport	4/392	39/31079	0.00144641	0.042795	0.0396854	123127780/123137462/123144817/123168746	4										GO:0042550	photosystem I stabilization	3/369	11/31079	0.000255212	0.00530216	0.00428734	123121866/123127572/123144651	3										GO:2000030	regulation of response to red or far red light	11/580	92/31079	1.19413e-06
GO:0010380	regulation of chlorophyll biosynthetic process	8/465	117/31079	0.000388914	0.011957	0.0100255	101290680/101664693/123046358/123103810/123124836/123134108/123171846/123177178	8																			GO:1901668	regulation of superoxide dismutase activity	3/369	11/31079	0.000255212	0.00530216	0.00428734	123128637/123138530/123145770	3										GO:0009642	response to light intensity	26/580	476/31079	1.33357e-06
GO:0015695	organic cation transport	6/465	65/31079	0.000425538	0.0128105	0.0107411	123058156/123065203/123077833/123104934/123113236/123122744	6																			GO:1901671	positive regulation of superoxide dismutase activity	3/369	11/31079	0.000255212	0.00530216	0.00428734	123128637/123138530/123145770	3										GO:0046337	phosphatidylethanolamine metabolic process	5/580	13/31079	2.5299e-06
GO:0006778	porphyrin-containing compound metabolic process	13/465	289/31079	0.000459586	0.0133224	0.0111704	101290680/101664693/123043652/123046358/123048671/123048672/123051524/123095606/123103810/123124836/123134108/123171846/123177178	13																			GO:1904833	positive regulation of removal of superoxide radicals	3/369	11/31079	0.000255212	0.00530216	0.00428734	123128637/123138530/123145770	3										GO:0030007	cellular potassium ion homeostasis	5/580	15/31079	5.7231e-06
GO:1901463	regulation of tetrapyrrole biosynthetic process	8/465	120/31079	0.000460984	0.0133224	0.0111704	101290680/101664693/123046358/123103810/123124836/123134108/123171846/123177178	8																			GO:0032211	negative regulation of telomere maintenance via telomerase	3/369	12/31079	0.000337291	0.00686724	0.00555287	123088030/123150714/123167715	3										GO:1901562	response to paraquat	5/580	15/31079	5.7231e-06
GO:0033013	tetrapyrrole metabolic process	13/465	290/31079	0.000474763	0.0134516	0.0112787	101290680/101664693/123043652/123046358/123048671/123048672/123051524/123095606/123103810/123124836/123134108/123171846/123177178	13																			GO:0009668	plastid membrane organization	7/369	111/31079	0.000370736	0.00740019	0.00598382	123057852/123058803/123061766/123070424/123078870/123131611/123187168	7										GO:0009606	tropism	17/580	252/31079	6.06695e-06
GO:0009627	systemic acquired resistance	13/465	292/31079	0.000506395	0.0140719	0.0117988	123051310/123084961/123093135/123104716/123112995/123113000/123122507/123147976/123162689/123165967/123169569/123174233/123175468	13																			GO:0052545	callose localization	8/369	153/31079	0.000508769	0.00996013	0.00805379	123039993/123039994/123132184/123133786/123141176/123176610/123176612/123184261	8										GO:0016123	xanthophyll biosynthetic process	6/580	26/31079	6.89693e-06
GO:0006561	proline biosynthetic process	4/465	26/31079	0.000569588	0.0146974	0.0123232	123058156/123065203/123077833/123125628	4																			GO:1990542	mitochondrial transmembrane transport	7/369	118/31079	0.000536299	0.00996732	0.0080596	123085195/123088008/123098030/123104593/123151383/123179982/123187058	7										GO:0009635	response to herbicide	8/580	55/31079	7.89227e-06
GO:0010271	regulation of chlorophyll catabolic process	4/465	26/31079	0.000569588	0.0146974	0.0123232	123043652/123048671/123048672/123051524	4																			GO:0006123	mitochondrial electron transport, cytochrome c to oxygen	3/369	14/31079	0.0005483	0.00996732	0.0080596	123088008/123133728/123151383	3										GO:0033500	carbohydrate homeostasis	11/580	115/31079	1.07486e-05
GO:0010448	vegetative meristem growth	4/465	26/31079	0.000569588	0.0146974	0.0123232	101290680/101664693/123046358/123104643	4																			GO:1901033	positive regulation of response to reactive oxygen species	3/369	14/31079	0.0005483	0.00996732	0.0080596	123128637/123138530/123145770	3										GO:0006875	cellular metal ion homeostasis	17/580	265/31079	1.17424e-05
GO:1901404	regulation of tetrapyrrole catabolic process	4/465	26/31079	0.000569588	0.0146974	0.0123232	123043652/123048671/123048672/123051524	4																			GO:2000121	regulation of removal of superoxide radicals	3/369	14/31079	0.0005483	0.00996732	0.0080596	123128637/123138530/123145770	3										GO:0043433	negative regulation of DNA-binding transcription factor activity	6/580	29/31079	1.35691e-05
GO:0015802	basic amino acid transport	3/465	12/31079	0.000662091	0.014934	0.0125216	123058156/123065203/123077833	3																			GO:0010206	photosystem II repair	4/369	33/31079	0.000609391	0.0106733	0.00863049	123038322/123102109/123111884/123180449	4										GO:0001678	cellular glucose homeostasis	9/580	82/31079	2.25507e-05
GO:0015809	arginine transport	3/465	12/31079	0.000662091	0.014934	0.0125216	123058156/123065203/123077833	3																			GO:0009683	indoleacetic acid metabolic process	5/369	58/31079	0.000627988	0.0106733	0.00863049	123039993/123039994/123176610/123176612/123184261	5										GO:0009758	carbohydrate utilization	4/580	10/31079	2.30555e-05
GO:1902022	L-lysine transport	3/465	12/31079	0.000662091	0.014934	0.0125216	123058156/123065203/123077833	3																			GO:0009684	indoleacetic acid biosynthetic process	5/369	58/31079	0.000627988	0.0106733	0.00863049	123039993/123039994/123176610/123176612/123184261	5										GO:0010151	chloroplast elongation	4/580	10/31079	2.30555e-05
GO:1903401	L-lysine transmembrane transport	3/465	12/31079	0.000662091	0.014934	0.0125216	123058156/123065203/123077833	3																			GO:0033037	polysaccharide localization	8/369	158/31079	0.000629076	0.0106733	0.00863049	123039993/123039994/123132184/123133786/123141176/123176610/123176612/123184261	8										GO:0043610	regulation of carbohydrate utilization	4/580	10/31079	2.30555e-05
GO:1903826	arginine transmembrane transport	3/465	12/31079	0.000662091	0.014934	0.0125216	123058156/123065203/123077833	3																			GO:0032205	negative regulation of telomere maintenance	3/369	15/31079	0.00067936	0.0109804	0.00887878	123088030/123150714/123167715	3										GO:0009739	response to gibberellin	21/580	403/31079	2.75117e-05
GO:1990822	basic amino acid transmembrane transport	3/465	12/31079	0.000662091	0.014934	0.0125216	123058156/123065203/123077833	3																			GO:1904357	negative regulation of telomere maintenance via telomere lengthening	3/369	15/31079	0.00067936	0.0109804	0.00887878	123088030/123150714/123167715	3										GO:0030003	cellular cation homeostasis	18/580	318/31079	3.5068e-05
GO:0008645	hexose transmembrane transport	8/465	127/31079	0.000671771	0.014934	0.0125216	123044423/123051204/123052285/123052286/123055043/123116232/123127367/123144455	8																			GO:0030150	protein import into mitochondrial matrix	5/369	59/31079	0.000679533	0.0109804	0.00887878	123085195/123098030/123104593/123179982/123187058	5										GO:0006644	phospholipid metabolic process	22/580	443/31079	3.68824e-05
GO:0046323	glucose import	8/465	127/31079	0.000671771	0.014934	0.0125216	123044423/123051204/123052285/123052286/123055043/123116232/123127367/123144455	8																			GO:0042548	regulation of photosynthesis, light reaction	5/369	61/31079	0.000792039	0.0124103	0.010035	123062214/123070959/123121866/123127572/123144651	5										GO:1901403	positive regulation of tetrapyrrole metabolic process	6/580	35/31079	4.21652e-05
GO:1904659	glucose transmembrane transport	8/465	127/31079	0.000671771	0.014934	0.0125216	123044423/123051204/123052285/123052286/123055043/123116232/123127367/123144455	8																			GO:0009767	photosynthetic electron transport chain	7/369	126/31079	0.000792405	0.0124103	0.010035	123095034/123121866/123134130/123147661/123159751/123167638/123189862	7										GO:0016109	tetraterpenoid biosynthetic process	8/580	70/31079	4.79024e-05
GO:0005991	trehalose metabolic process	5/465	48/31079	0.000739863	0.0161985	0.0135819	123049002/123052020/123124209/123125628/123168174	5																			GO:0045454	cell redox homeostasis	6/369	92/31079	0.000813223	0.0125433	0.0101426	123047392/123055193/123063564/123072694/123080877/123096978	6										GO:0016117	carotenoid biosynthetic process	8/580	70/31079	4.79024e-05
GO:0015749	monosaccharide transmembrane transport	8/465	130/31079	0.000783114	0.0168139	0.0140979	123044423/123051204/123052285/123052286/123055043/123116232/123127367/123144455	8																			GO:0006568	tryptophan metabolic process	6/369	94/31079	0.000910397	0.0136292	0.0110206	123039993/123039994/123176610/123176612/123181116/123184261	6										GO:0046839	phospholipid dephosphorylation	7/580	54/31079	6.29917e-05
GO:0003352	regulation of cilium movement	3/465	13/31079	0.000851185	0.0168139	0.0140979	123093451/123098730/123166289	3																			GO:0006586	indolalkylamine metabolic process	6/369	94/31079	0.000910397	0.0136292	0.0110206	123039993/123039994/123176610/123176612/123181116/123184261	6										GO:0071333	cellular response to glucose stimulus	7/580	55/31079	7.1027e-05
GO:0003356	regulation of cilium beat frequency	3/465	13/31079	0.000851185	0.0168139	0.0140979	123093451/123098730/123166289	3																			GO:0030091	protein repair	4/369	38/31079	0.00104917	0.0154791	0.0125165	123038322/123102109/123111884/123180449	4										GO:0042593	glucose homeostasis	9/580	96/31079	7.92307e-05
GO:0036158	outer dynein arm assembly	3/465	13/31079	0.000851185	0.0168139	0.0140979	123093451/123098730/123166289	3																			GO:0009809	lignin biosynthetic process	9/369	214/31079	0.00110701	0.0160991	0.0130178	123041987/123058946/123062561/123063735/123078101/123079719/123097237/123135917/123182255	9										GO:0071326	cellular response to monosaccharide stimulus	7/580	56/31079	7.98797e-05
GO:0036159	inner dynein arm assembly	3/465	13/31079	0.000851185	0.0168139	0.0140979	123093451/123098730/123166289	3																			GO:0006576	cellular biogenic amine metabolic process	8/369	175/31079	0.00121983	0.01749	0.0141425	123039993/123039994/123081052/123172421/123176610/123176612/123181116/123184261	8										GO:0071331	cellular response to hexose stimulus	7/580	56/31079	7.98797e-05
GO:0044458	motile cilium assembly	3/465	13/31079	0.000851185	0.0168139	0.0140979	123093451/123098730/123166289	3																			GO:0016144	S-glycoside biosynthetic process	5/369	68/31079	0.00129715	0.0178446	0.0144292	123039993/123039994/123176610/123176612/123184261	5										GO:0006873	cellular ion homeostasis	18/580	341/31079	8.6015e-05
GO:0060972	left/right pattern formation	3/465	13/31079	0.000851185	0.0168139	0.0140979	123093451/123098730/123166289	3																			GO:0019758	glycosinolate biosynthetic process	5/369	68/31079	0.00129715	0.0178446	0.0144292	123039993/123039994/123176610/123176612/123184261	5										GO:0009850	auxin metabolic process	12/580	171/31079	9.53918e-05
GO:0015750	pentose transmembrane transport	4/465	29/31079	0.000873419	0.0168139	0.0140979	123044423/123052285/123052286/123116232	4																			GO:0019761	glucosinolate biosynthetic process	5/369	68/31079	0.00129715	0.0178446	0.0144292	123039993/123039994/123176610/123176612/123184261	5										GO:0009638	phototropism	5/580	27/31079	0.00012784
GO:0048528	post-embryonic root development	17/465	473/31079	0.000875226	0.0168139	0.0140979	123043646/123044423/123052285/123052286/123064648/123064649/123068780/123098677/123102354/123105217/123123894/123138371/123175038/123175054/123177104/123177179/123177181	17																			GO:0010027	thylakoid membrane organization	6/369	101/31079	0.00132238	0.0179491	0.0145137	123057852/123061766/123070424/123078870/123131611/123187168	6										GO:0048581	negative regulation of post-embryonic development	17/580	326/31079	0.000155013
GO:0048527	lateral root development	15/465	390/31079	0.000884331	0.0168139	0.0140979	123043646/123044423/123052285/123052286/123064648/123064649/123068780/123098677/123105217/123123894/123175038/123175054/123177104/123177179/123177181	15																			GO:0006575	cellular modified amino acid metabolic process	8/369	178/31079	0.00135931	0.0182076	0.0147227	123052297/123055381/123093942/123094889/123099146/123103578/123121341/123181116	8										GO:0046856	phosphatidylinositol dephosphorylation	6/580	45/31079	0.000180689
GO:0016145	S-glycoside catabolic process	4/465	30/31079	0.000995977	0.0182176	0.0152747	123147976/123162689/123165967/123169569	4																			GO:0042180	cellular ketone metabolic process	11/369	313/31079	0.0014051	0.0185765	0.015021	123054435/123095034/123103578/123121341/123127572/123131611/123144651/123144936/123160663/123165674/123181116	11										GO:0006650	glycerophospholipid metabolic process	15/580	273/31079	0.000212895
GO:0019759	glycosinolate catabolic process	4/465	30/31079	0.000995977	0.0182176	0.0152747	123147976/123162689/123165967/123169569	4																			GO:1900409	positive regulation of cellular response to oxidative stress	3/369	20/31079	0.00162886	0.0212587	0.0171898	123128637/123138530/123145770	3										GO:0009640	photomorphogenesis	13/580	215/31079	0.0002203
GO:0019762	glucosinolate catabolic process	4/465	30/31079	0.000995977	0.0182176	0.0152747	123147976/123162689/123165967/123169569	4																			GO:0016998	cell wall macromolecule catabolic process	5/369	73/31079	0.00178119	0.0229525	0.0185595	123047180/123054987/123078101/123148044/123190838	5										GO:0009734	auxin-activated signaling pathway	20/580	446/31079	0.000316392
GO:0015691	cadmium ion transport	4/465	32/31079	0.00127645	0.0230559	0.0193315	123147976/123162689/123165967/123169569	4																			GO:0042793	plastid transcription	3/369	21/31079	0.00188371	0.0236743	0.0191431	123061766/123070424/123078870	3										GO:0016122	xanthophyll metabolic process	6/580	50/31079	0.000325832
GO:0021954	central nervous system neuron development	3/465	15/31079	0.00132436	0.0233378	0.0195679	123071056/123086748/123096219	3																			GO:0090322	regulation of superoxide metabolic process	3/369	21/31079	0.00188371	0.0236743	0.0191431	123128637/123138530/123145770	3										GO:0071470	cellular response to osmotic stress	10/580	141/31079	0.000329719
GO:0042547	cell wall modification involved in multidimensional cell growth	3/465	15/31079	0.00132436	0.0233378	0.0195679	123060823/123137922/123182459	3																			GO:0002229	defense response to oomycetes	8/369	189/31079	0.00198259	0.0246131	0.0199022	123039993/123039994/123130260/123133695/123141067/123176610/123176612/123184261	8										GO:0055065	metal ion homeostasis	20/580	449/31079	0.000344691
GO:0034308	primary alcohol metabolic process	6/465	82/31079	0.00145822	0.0253184	0.0212285	123045092/123055502/123080433/123120760/123136126/123180996	6																			GO:0009808	lignin metabolic process	9/369	235/31079	0.0021047	0.0258142	0.0208735	123041987/123058946/123062561/123063735/123078101/123079719/123097237/123135917/123182255	9										GO:0046885	regulation of hormone biosynthetic process	8/580	94/31079	0.000382404
GO:0046149	pigment catabolic process	7/465	112/31079	0.00150894	0.0253184	0.0212285	123043652/123048671/123048672/123051524/123095606/123124190/123172968	7																			GO:0009643	photosynthetic acclimation	3/369	22/31079	0.00216208	0.0262023	0.0211873	123147661/123159751/123167638	3										GO:0071322	cellular response to carbohydrate stimulus	13/580	232/31079	0.000457781
GO:0016131	brassinosteroid metabolic process	6/465	83/31079	0.00155234	0.0253184	0.0212285	100682449/123063456/123092868/123103964/123186956/123187724	6																			GO:0031425	chloroplast RNA processing	4/369	47/31079	0.00233159	0.0279243	0.0225796	123045017/123052842/123138207/123188722	4										GO:0016108	tetraterpenoid metabolic process	8/580	97/31079	0.000472922
GO:0003341	cilium movement	3/465	16/31079	0.00161197	0.0253184	0.0212285	123093451/123098730/123166289	3																			GO:0030866	cortical actin cytoskeleton organization	3/369	23/31079	0.00246467	0.0288394	0.0233197	123046136/123054019/123189905	3										GO:0016116	carotenoid metabolic process	8/580	97/31079	0.000472922
GO:0031016	pancreas development	3/465	16/31079	0.00161197	0.0253184	0.0212285	123093451/123098730/123166289	3																			GO:0051353	positive regulation of oxidoreductase activity	3/369	23/31079	0.00246467	0.0288394	0.0233197	123128637/123138530/123145770	3										GO:0072523	purine-containing compound catabolic process	5/580	36/31079	0.000519903
GO:0035469	determination of pancreatic left/right asymmetry	3/465	16/31079	0.00161197	0.0253184	0.0212285	123093451/123098730/123166289	3																			GO:0051085	chaperone cofactor-dependent protein refolding	4/369	49/31079	0.00271871	0.0304684	0.0246369	123128637/123138530/123145770/123181642	4										GO:0009851	auxin biosynthetic process	8/580	99/31079	0.00054238
GO:0060632	regulation of microtubule-based movement	3/465	16/31079	0.00161197	0.0253184	0.0212285	123093451/123098730/123166289	3																			GO:0009627	systemic acquired resistance	10/369	292/31079	0.00275083	0.0304684	0.0246369	123039993/123039994/123047180/123054987/123103578/123121341/123176610/123176612/123184261/123190838	10										GO:0043393	regulation of protein binding	6/580	56/31079	0.000605858
GO:0070286	axonemal dynein complex assembly	3/465	16/31079	0.00161197	0.0253184	0.0212285	123093451/123098730/123166289	3																			GO:0045493	xylan catabolic process	3/369	24/31079	0.00279217	0.0304684	0.0246369	123047180/123054987/123190838	3										GO:0001776	leukocyte homeostasis	3/580	10/31079	0.000703628
GO:0071907	determination of digestive tract left/right asymmetry	3/465	16/31079	0.00161197	0.0253184	0.0212285	123093451/123098730/123166289	3																			GO:0009700	indole phytoalexin biosynthetic process	5/369	81/31079	0.00281339	0.0304684	0.0246369	123039993/123039994/123176610/123176612/123184261	5										GO:0071474	cellular hyperosmotic response	3/580	10/31079	0.000703628
GO:0071910	determination of liver left/right asymmetry	3/465	16/31079	0.00161197	0.0253184	0.0212285	123093451/123098730/123166289	3																			GO:0010120	camalexin biosynthetic process	5/369	81/31079	0.00281339	0.0304684	0.0246369	123039993/123039994/123176610/123176612/123184261	5										GO:0046486	glycerolipid metabolic process	18/580	409/31079	0.000768737
GO:0016132	brassinosteroid biosynthetic process	5/465	58/31079	0.00175241	0.0271394	0.0227554	100682449/123063456/123092868/123103964/123186956	5																			GO:0046217	indole phytoalexin metabolic process	5/369	81/31079	0.00281339	0.0304684	0.0246369	123039993/123039994/123176610/123176612/123184261	5										GO:0010088	phloem development	5/580	40/31079	0.000853526
GO:0009910	negative regulation of flower development	9/465	182/31079	0.00176547	0.0271394	0.0227554	123064648/123064649/123134108/123175038/123175054/123177104/123177179/123177181/780691	9																			GO:0052317	camalexin metabolic process	5/369	81/31079	0.00281339	0.0304684	0.0246369	123039993/123039994/123176610/123176612/123184261	5										GO:0009648	photoperiodism	18/580	414/31079	0.000882754
GO:0006560	proline metabolic process	4/465	35/31079	0.00179413	0.0272896	0.0228813	123058156/123065203/123077833/123125628	4																			GO:0045037	protein import into chloroplast stroma	4/369	50/31079	0.00292784	0.0313741	0.0253692	123085195/123104593/123179982/123187058	4										GO:0009630	gravitropism	12/580	220/31079	0.000945852
GO:0015752	D-ribose transmembrane transport	3/465	17/31079	0.00193577	0.0279719	0.0234534	123044423/123052285/123052286	3																			GO:0010112	regulation of systemic acquired resistance	5/369	82/31079	0.00296745	0.0314673	0.0254446	123039993/123039994/123176610/123176612/123184261	5										GO:0000256	allantoin catabolic process	3/580	11/31079	0.000954103
GO:0015753	D-xylose transmembrane transport	3/465	17/31079	0.00193577	0.0279719	0.0234534	123044423/123052285/123052286	3																			GO:0009396	folic acid-containing compound biosynthetic process	3/369	25/31079	0.00314524	0.0330088	0.026691	123052297/123103578/123121341	3										GO:0010135	ureide metabolic process	3/580	11/31079	0.000954103
GO:0015757	galactose transmembrane transport	3/465	17/31079	0.00193577	0.0279719	0.0234534	123044423/123052285/123052286	3																			GO:0042545	cell wall modification	8/369	205/31079	0.00326824	0.0331978	0.0268438	123039993/123039994/123132184/123133786/123141176/123176610/123176612/123184261	8										GO:0010136	ureide catabolic process	3/580	11/31079	0.000954103
GO:0015793	glycerol transport	3/465	17/31079	0.00193577	0.0279719	0.0234534	123044423/123052285/123052286	3																			GO:0043467	regulation of generation of precursor metabolites and energy	5/369	84/31079	0.00329369	0.0331978	0.0268438	123062214/123070959/123121866/123127572/123144651	5										GO:0032944	regulation of mononuclear cell proliferation	3/580	11/31079	0.000954103
GO:0015795	sorbitol transport	3/465	17/31079	0.00193577	0.0279719	0.0234534	123044423/123052285/123052286	3																			GO:0052482	defense response by cell wall thickening	5/369	84/31079	0.00329369	0.0331978	0.0268438	123039993/123039994/123176610/123176612/123184261	5										GO:0032946	positive regulation of mononuclear cell proliferation	3/580	11/31079	0.000954103
GO:0071398	cellular response to fatty acid	13/465	342/31079	0.00211162	0.0302108	0.0253306	123048254/123058447/123074613/123092868/123103056/123103933/123123894/123126305/123177748/123184294/123184298/123184302/123190100	13																			GO:0052544	defense response by callose deposition in cell wall	5/369	84/31079	0.00329369	0.0331978	0.0268438	123039993/123039994/123176610/123176612/123184261	5										GO:0043605	cellular amide catabolic process	3/580	11/31079	0.000954103
GO:0120178	steroid hormone biosynthetic process	5/465	61/31079	0.00219363	0.0310764	0.0260564	100682449/123063456/123092868/123103964/123186956	5																			GO:0009682	induced systemic resistance	6/369	122/31079	0.00342994	0.0339281	0.0274344	123039993/123039994/123041987/123176610/123176612/123184261	6										GO:0046902	regulation of mitochondrial membrane permeability	3/580	11/31079	0.000954103
GO:0016128	phytosteroid metabolic process	6/465	89/31079	0.00221765	0.0311117	0.026086	100682449/123063456/123092868/123103964/123186956/123187724	6																			GO:0006779	porphyrin-containing compound biosynthetic process	8/369	207/31079	0.00346613	0.0339281	0.0274344	123068612/123079613/123088190/123088191/123107085/123119396/123146335/123150581	8										GO:0050670	regulation of lymphocyte proliferation	3/580	11/31079	0.000954103
GO:0008206	bile acid metabolic process	3/465	18/31079	0.00229729	0.0316151	0.0265081	123071056/123086748/123096219	3																			GO:0044106	cellular amine metabolic process	8/369	207/31079	0.00346613	0.0339281	0.0274344	123039993/123039994/123081052/123172421/123176610/123176612/123181116/123184261	8										GO:0050671	positive regulation of lymphocyte proliferation	3/580	11/31079	0.000954103
GO:0015797	mannitol transport	3/465	18/31079	0.00229729	0.0316151	0.0265081	123044423/123052285/123052286	3																			GO:1902884	positive regulation of response to oxidative stress	3/369	26/31079	0.00352448	0.0341707	0.0276305	123128637/123138530/123145770	3										GO:0070227	lymphocyte apoptotic process	3/580	11/31079	0.000954103
GO:0034637	cellular carbohydrate biosynthetic process	14/465	390/31079	0.00244928	0.0333888	0.0279952	100136993/123041757/123043587/123045469/123052020/123052256/123053314/123093156/123098428/123098756/123104079/123121831/123125628/123188144	14																			GO:0015995	chlorophyll biosynthetic process	7/369	168/31079	0.00406856	0.0390735	0.031595	123068612/123079613/123088190/123088191/123107085/123146335/123150581	7										GO:0070665	positive regulation of leukocyte proliferation	3/580	11/31079	0.000954103
GO:0001666	response to hypoxia	11/465	268/31079	0.00252811	0.0339342	0.0284525	123051310/123092528/123097844/123102354/123104716/123112995/123113000/123122507/123138371/123174233/123175468	11																			GO:0033014	tetrapyrrole biosynthetic process	8/369	214/31079	0.00423277	0.0402707	0.032563	123068612/123079613/123088190/123088191/123107085/123119396/123146335/123150581	8										GO:0071786	endoplasmic reticulum tubular network organization	3/580	11/31079	0.000954103
GO:1901136	carbohydrate derivative catabolic process	9/465	192/31079	0.00253626	0.0339342	0.0284525	123071056/123086748/123096219/123124190/123147976/123162689/123165967/123169569/123172968	9																			GO:0042559	pteridine-containing compound biosynthetic process	3/369	28/31079	0.0043638	0.0407555	0.032955	123052297/123103578/123121341	3										GO:0009608	response to symbiont	7/580	85/31079	0.0010689
GO:0016129	phytosteroid biosynthetic process	5/465	64/31079	0.00271069	0.0359352	0.0301304	100682449/123063456/123092868/123103964/123186956	5																			GO:0045910	negative regulation of DNA recombination	3/369	28/31079	0.0043638	0.0407555	0.032955	123088030/123150714/123167715	3										GO:0031539	positive regulation of anthocyanin metabolic process	4/580	25/31079	0.001112
GO:0010143	cutin biosynthetic process	6/465	93/31079	0.0027676	0.0363562	0.0304833	123062631/123071451/123079794/123105217/123114132/123157531	6																			GO:0052314	phytoalexin metabolic process	5/369	91/31079	0.00463956	0.0425502	0.0344062	123039993/123039994/123176610/123176612/123184261	5										GO:2000012	regulation of auxin polar transport	6/580	64/31079	0.00123417
GO:0036293	response to decreased oxygen levels	12/465	312/31079	0.00280418	0.0365049	0.030608	123051310/123052105/123092528/123097844/123102354/123104716/123112995/123113000/123122507/123138371/123174233/123175468	12																			GO:0052315	phytoalexin biosynthetic process	5/369	91/31079	0.00463956	0.0425502	0.0344062	123039993/123039994/123176610/123176612/123184261	5										GO:0071365	cellular response to auxin stimulus	20/580	498/31079	0.00123599
GO:1900376	regulation of secondary metabolite biosynthetic process	6/465	94/31079	0.00291975	0.0376699	0.0315849	123147976/123162689/123165967/123169569/123182515/123187497	6																			GO:1901031	regulation of response to reactive oxygen species	3/369	29/31079	0.00482495	0.0438553	0.0354616	123128637/123138530/123145770	3										GO:0006241	CTP biosynthetic process	3/580	12/31079	0.00125455
GO:0008202	steroid metabolic process	11/465	275/31079	0.00307832	0.0393644	0.0330056	100682449/123063456/123066863/123071056/123086748/123092868/123096219/123103964/123186956/123187724/543246	11																			GO:0009832	plant-type cell wall biogenesis	12/369	425/31079	0.00520249	0.0468685	0.037898	100037578/100037579/123041987/123057951/123063183/123064968/123072084/123092492/123097714/123098998/123143904/123168679	12										GO:0006264	mitochondrial DNA replication	3/580	12/31079	0.00125455
GO:0035461	vitamin transmembrane transport	3/465	20/31079	0.00313909	0.0394434	0.0330718	123104934/123113236/123122744	3																			GO:0051084	'de novo' posttranslational protein folding	4/369	59/31079	0.00532361	0.0475389	0.0384401	123128637/123138530/123145770/123181642	4										GO:0006919	activation of cysteine-type endopeptidase activity involved in apoptotic process	3/580	12/31079	0.00125455
GO:0051180	vitamin transport	3/465	20/31079	0.00313909	0.0394434	0.0330718	123104934/123113236/123122744	3																			GO:1901606	alpha-amino acid catabolic process	6/369	134/31079	0.00541475	0.0479323	0.0387582	123039993/123039994/123176610/123176612/123181116/123184261	6										GO:0009208	pyrimidine ribonucleoside triphosphate metabolic process	3/580	12/31079	0.00125455
GO:0070482	response to oxygen levels	12/465	318/31079	0.00326886	0.0403718	0.0338503	123051310/123052105/123092528/123097844/123102354/123104716/123112995/123113000/123122507/123138371/123174233/123175468	12																			GO:0009403	toxin biosynthetic process	5/369	95/31079	0.00556346	0.0488241	0.0394794	123039993/123039994/123176610/123176612/123184261	5										GO:0009209	pyrimidine ribonucleoside triphosphate biosynthetic process	3/580	12/31079	0.00125455
GO:0071395	cellular response to jasmonic acid stimulus	12/465	318/31079	0.00326886	0.0403718	0.0338503	123048254/123058447/123074613/123092868/123103056/123123894/123126305/123177748/123184294/123184298/123184302/123190100	12																			GO:0009072	aromatic amino acid family metabolic process	7/369	179/31079	0.00572869	0.0491633	0.0397536	123039993/123039994/123168679/123176610/123176612/123181116/123184261	7										GO:0015751	arabinose transmembrane transport	3/580	12/31079	0.00125455
GO:0002218	activation of innate immune response	9/465	200/31079	0.00332734	0.0407458	0.0341639	123051310/123103056/123104716/123112995/123113000/123122507/123123894/123174233/123175468	9																			GO:0006030	chitin metabolic process	2/369	10/31079	0.00594017	0.0491633	0.0397536	123062905/123071769	2										GO:0018991	oviposition	3/580	12/31079	0.00125455
GO:0010345	suberin biosynthetic process	7/465	130/31079	0.00350263	0.042532	0.0356615	123046509/123052256/123092528/123097844/123105911/123144701/123188144	7																			GO:0006032	chitin catabolic process	2/369	10/31079	0.00594017	0.0491633	0.0397536	123062905/123071769	2										GO:0030217	T cell differentiation	3/580	12/31079	0.00125455
GO:2000242	negative regulation of reproductive process	10/465	241/31079	0.00361246	0.0428994	0.0359695	123064648/123064649/123078194/123134108/123175038/123175054/123177104/123177179/123177181/780691	10																			GO:0042776	mitochondrial ATP synthesis coupled proton transport	2/369	10/31079	0.00594017	0.0491633	0.0397536	123088008/123151383	2										GO:0032943	mononuclear cell proliferation	3/580	12/31079	0.00125455
GO:0010148	transpiration	3/465	21/31079	0.00362196	0.0428994	0.0359695	123084887/123093200/123098463	3																			GO:0046348	amino sugar catabolic process	2/369	10/31079	0.00594017	0.0491633	0.0397536	123062905/123071769	2										GO:0034975	protein folding in endoplasmic reticulum	3/580	12/31079	0.00125455
GO:0021953	central nervous system neuron differentiation	3/465	21/31079	0.00362196	0.0428994	0.0359695	123071056/123086748/123096219	3																			GO:1901072	glucosamine-containing compound catabolic process	2/369	10/31079	0.00594017	0.0491633	0.0397536	123062905/123071769	2										GO:0042882	L-arabinose transmembrane transport	3/580	12/31079	0.00125455
GO:0015996	chlorophyll catabolic process	5/465	69/31079	0.00376024	0.0441751	0.0370392	123043652/123048671/123048672/123051524/123095606	5																			GO:1904158	axonemal central apparatus assembly	2/369	10/31079	0.00594017	0.0491633	0.0397536	123134284/123182105	2										GO:0046036	CTP metabolic process	3/580	12/31079	0.00125455
GO:0006470	protein dephosphorylation	10/465	243/31079	0.00382868	0.0446165	0.0374093	123052989/123053010/123078700/123079740/123092625/123097934/123103505/123111722/123121276/123182051	10																																					GO:0046651	lymphocyte proliferation	3/580	12/31079	0.00125455
GO:0015995	chlorophyll biosynthetic process	8/465	168/31079	0.00393166	0.04545	0.0381082	101290680/101664693/123046358/123103810/123124836/123134108/123171846/123177178	8																																					GO:0060333	interferon-gamma-mediated signaling pathway	3/580	12/31079	0.00125455
GO:0031408	oxylipin biosynthetic process	3/465	22/31079	0.00414771	0.047567	0.0398831	123163197/123163921/123185773	3																																					GO:0009757	hexose mediated signaling	4/580	26/31079	0.00129495
GO:0048439	flower morphogenesis	4/465	44/31079	0.00418551	0.0476225	0.0399297	101290680/101664693/123046358/123103056	4																																					GO:0010255	glucose mediated signaling pathway	4/580	26/31079	0.00129495
GO:2000762	regulation of phenylpropanoid metabolic process	5/465	71/31079	0.00425192	0.0480002	0.0402464	123147976/123162689/123165967/123169569/123187497	5																																					GO:0045785	positive regulation of cell adhesion	4/580	27/31079	0.00149793
																																													GO:0022407	regulation of cell-cell adhesion	3/580	13/31079	0.0016084
																																													GO:0022409	positive regulation of cell-cell adhesion	3/580	13/31079	0.0016084
																																													GO:0042110	T cell activation	3/580	13/31079	0.0016084
																																													GO:0070509	calcium ion import	3/580	13/31079	0.0016084
																																													GO:0071887	leukocyte apoptotic process	3/580	13/31079	0.0016084
																																													GO:0048573	photoperiodism, flowering	17/580	402/31079	0.00162957
																																													GO:0043649	dicarboxylic acid catabolic process	3/580	14/31079	0.00201881
																																													GO:0050891	multicellular organismal water homeostasis	3/580	14/31079	0.00201881
																																													GO:0070663	regulation of leukocyte proliferation	3/580	14/31079	0.00201881
																																													GO:0009629	response to gravity	12/580	243/31079	0.002191
																																													GO:0009910	negative regulation of flower development	10/580	182/31079	0.00232396
																																													GO:0006145	purine nucleobase catabolic process	3/580	15/31079	0.00248873
																																													GO:0030098	lymphocyte differentiation	3/580	15/31079	0.00248873
																																													GO:0070661	leukocyte proliferation	3/580	15/31079	0.00248873
																																													GO:0006772	thiamine metabolic process	4/580	31/31079	0.00253215
																																													GO:0030004	cellular monovalent inorganic cation homeostasis	6/580	74/31079	0.00260854
																																													GO:0008654	phospholipid biosynthetic process	14/580	316/31079	0.00267619
																																													GO:0046916	cellular transition metal ion homeostasis	10/580	186/31079	0.00272004
																																													GO:0009743	response to carbohydrate	18/580	461/31079	0.00286204
																																													GO:0009756	carbohydrate mediated signaling	10/580	188/31079	0.00293737
																																													GO:0010182	sugar mediated signaling pathway	10/580	188/31079	0.00293737
																																													GO:1902074	response to salt	5/580	53/31079	0.00305292
																																													GO:0042752	regulation of circadian rhythm	8/580	130/31079	0.00312148
																																													GO:0010017	red or far-red light signaling pathway	8/580	131/31079	0.00327156
																																													GO:0000255	allantoin metabolic process	3/580	17/31079	0.00361775
																																													GO:0001959	regulation of cytokine-mediated signaling pathway	3/580	17/31079	0.00361775
																																													GO:0060759	regulation of response to cytokine stimulus	3/580	17/31079	0.00361775
																																													GO:0090559	regulation of membrane permeability	3/580	17/31079	0.00361775
																																													GO:0055076	transition metal ion homeostasis	12/580	260/31079	0.00378941
																																													GO:0042133	neurotransmitter metabolic process	6/580	81/31079	0.00409814
																																													GO:0009112	nucleobase metabolic process	7/580	108/31079	0.00419127
																																													GO:0071472	cellular response to salt stress	5/580	57/31079	0.00419193
																																													GO:0055075	potassium ion homeostasis	6/580	84/31079	0.00489915
[truncated: 40 more columns]
