# Supplementary material for: Transcriptome analysis during vernalization in wheat (Triticum aestivum L.)
Source: BMC Genom Data. 2023 Aug 10;24:43. doi: 10.1186/s12863-023-01144-3 (PMC10416481; doi:10.1186/s12863-023-01144-3)
Supplement: Supplementary file 6 — Additional file 6: Table S6. The expression analysis of identified MADS-box genes before, during and after vernalization. [file 12863_2023_1144_MOESM6_ESM.xlsx]

## Sheet: Sheet1
Table S6: The expression analysis of identified MADS-box genes before, during and after vernalization
Gene ID	V0-1	V0-2	V0-3	V7-1	V7-2	V7-3	V14-1	V14-2	V14-3	V14-1	V14-2	V14-3	V28-1	V28-2	V28-3	V35-1	V35-2	V35-3	V42-1	V42-2	V42-3	V42N7-1	V42N72	V42N73
LOC123151806	0	0.0432564	0	0	0	0	0	0	0	0.903863	0	0	0	0	0.044904	0.0326494	0	0	0	0	0	0	0	0.427364
LOC123187999	0	0	0	0	0	0	0.0489475	0	0	0	0.163334	0.135963	0.150464	0.136583	0.0731838	0.691748	0.451129	0.604055	0.132942	0.484132	0.362596	0.310784	0.0843515	0.375044
LOC123128010	0	0	0	0	0.0315806	0.147584	0.130255	0.240253	0.225914	0.294006	0.202837	0.405232	0.25168	0.193846	0.0389501	0.311523	0.192081	0.101524	0.141509	0.151568	0.385963	0.760869	0.35915	0.598821
LOC100136962	0	0.139797	0.0462106	0	0.0392216	0.0366584	0.0970619	0.232075	0.320656	0.121714	0.251913	0.0718968	0.198911	0.270841	0.217683	0.281379	0.198796	0.294204	0.351494	0.640016	0.239673	0.205427	0.520388	0.424975
LOC123077697	0	0	0	0.0298376	0	0	0.0271573	0.0278285	0	0	0	0.211221	0.0715552	0.0757797	0.0609065	0.0885693	0.333731	0	0	0.158005	0.0670592	0.0344863	0.0312003	0
LOC780640	0	0	0	0	0	0	0.0239081	0.220491	0.118475	0	0.186152	0.106257	0.0419959	0.177901	0.107238	0.0259908	0.146901	0.0931727	0.0974017	0.0556402	0	0.0303601	0.192271	0.104679
LOC123145106	0	0.0375487	0	0	0	0	0.104281	0	0.0645947	0	0.144991	0.115866	0.0457939	0.121244	0.214384	0.141706	0.192223	0.37253	0	0.182017	0.0965623	0.264846	0.179708	0.199755
LOC123052141	0	0	0	0	0	0.278266	0.0736776	0.0251662	0	0	0.163904	0.109151	0.237268	0.456866	0.257038	0.480575	0.905409	0.829488	0.0333515	0.0857334	0	0.374243	0.310369	0.430119
LOC123157564	0	0	0	0	0	0	0	0	0.0435256	0	0	0	0.0925715	0.0326789	0.21012	0.343748	0.25905	1.04972	0	0	0	0	0.121092	0
VrnB1	0	0	0	0.916357	0.64035	1.22851	2.69674	3.10525	2.44538	7.98349	8.07109	7.96963	17.9712	19.8597	20.8252	50.9262	47.5913	46.2274	12.7987	14.0725	13.7642	30.7146	31.2695	29.701
VrnD1	0	0	0	0.0922923	0	0.412437	1.42803	1.5781	1.52631	1.79072	3.20797	3.08003	9.54184	9.84473	10.6547	34.6101	28.8007	27.3532	4.86719	6.09289	5.32389	17.7074	20.8777	20.0447
LOC123128283	0	0.166897	0.248258	0.0636569	0	0	0.0289693	0.0296853	0.107667	0	0.290006	0.0643755	0.0254432	0.0538906	0.0649702	0.0944788	0.142399	0.188162	0.0393404	0.202257	0.0357668	0	0.133128	0.126839
LOC123093767	0	0.143697	0.0356248	0.0822121	0.211657	0	0.0997695	0.0511177	0	0	0.110975	0	0	0.0463994	0.0745852	0.813455	0.0919536	0	0.406462	0.203166	0.523514	0.0950207	0.0573112	0.0546037
LOC780634	0	0	0	0.0288571	0	0	0.0525299	0.215313	0.0976157	0	0.262933	0.0583658	0.392156	0.561887	0.3927	0.913695	0.516424	1.19417	0.356679	0.244501	0.226995	0.533649	0.392276	0.747488
LOC123119942	0.0316968	0.111571	0.258162	0.0283698	0	0.321825	0.464785	0.185217	0	0.323796	0.114886	0.0286901	0	0.144104	0.0965172	0	0.22212	0.0670861	0.525983	0.180279	0.159401	0.163949	0.0296655	0
LOC123105942	0.0324107	0.038028	0	0	0	0	0	0	0.0327096	0	0	0	0.0231892	0.0245582	0	0.086109	0	0.0685971	0	0.522296	0.521572	0.0335283	0	0
LOC123138138	0.0332597	0.546337	0.503083	0.0595373	0	0	0.108378	0.0555284	0.0335664	0	0.0602751	0.180628	0.404543	0.226814	0.101276	0.294549	0.033296	0.175985	0.0367945	0.126112	0.367973	0.137626	0.124513	0.0593153
LOC100136998	0.0333883	0.0783499	0.194242	0	0	0.0616361	0.0815981	0.0557432	0.168481	0.0682149	0.484065	0.151106	0.262775	0.455382	0.223669	0.118275	0.267398	0.317998	0.406305	0.917849	0.402978	0.414475	0.187491	0.952715
LOC123062944	0.0388229	0	0.0451717	0	0.153359	0.0358343	0.158133	0.129633	0.0391809	0	0.105536	0	0.083331	0.0294169	0	0.20629	0.0777306	0	0.085898	0.147206	0.0390475	0.0401616	0	0.138474
LOC780643	0.0695747	0.0408165	0.161905	0.0622719	0.274835	0.128437	0	0.145197	0.105324	0	0.0945653	0.157437	0.0995585	0.0790771	0.127113	0.0616155	0.0696506	0.184068	0.307876	0.296785	0.139954	0.0719738	0	0.248159
LOC100136965	0.124502	0.94952	0.253509	0.752179	0.0922145	1.86741	1.01424	1.03931	0.7539	0.604123	3.69468	0.901535	1.53661	1.27356	1.55435	2.06736	2.6174	2.00925	1.96271	2.21287	2.66097	1.35235	1.01958	3.77463
LOC123051047	0.138702	0.447539	0.161384	0.124144	0	0	0.225984	0.318408	0.174976	0	0.377046	0.439408	0.942767	0.499213	0.274528	1.13622	1.00669	1.06416	1.41935	1.61064	1.77869	1.07614	0.4868	1.17497
LOC123098242	0.140531	0	0.261619	0.0754682	0.0555128	0	0	0	0	0	0	0	0.100547	0	0.0342335	0.0248909	0	0.237946	0	0	0	0.116301	0.0526099	0.0250623
LOC100136964	0.147216	0.431826	0.214113	0.494114	0.436152	0.169854	0.329801	0.153615	0.44572	1.50387	0.867077	0.799507	1.71161	0.976049	1.52413	2.24897	2.32118	5.49163	2.56508	3.83766	2.10996	2.24631	1.8256	2.29727
LOC123147585	0.148994	0.0874085	0.0433399	0.30005	0	0	0.121376	0.031094	0	0.228305	0	0.134861	0.0266506	0	0	0.0659748	0.0372892	0	0.370866	0.247165	0.112392	0.038533	0	0.199287
LOC780644	0.182542	0.428357	0.28319	0.217842	0.24036	0.814365	0.991368	0.863489	0.153521	0.248631	0.689192	0.57829	0.478884	0.322736	0.704066	0.431091	0.639593	0.869283	0.168285	0.173038	0.367195	0.566508	1.11048	0.976633
LOC123080133	0.193766	0	0.0450906	0.173428	0.191355	0.03577	0.0631396	0.22645	0.273774	0.831347	0.421384	0.526157	0.166363	0.293641	0.118004	0.20592	0.271569	0.410105	0.128616	0.0734711	0.116932	0.721611	0	0.449231
LOC123045555	0.203477	0.119371	0.118376	0.0303533	0.0837271	0.109558	0.0276267	0.0849284	0.0342256	0	0.245835	0.322307	0.194112	0.179875	0.196204	0.150167	0.0509248	0.0897205	0.243861	0.0964416	0.102327	0.228035	0.238046	0.211681
LOC542800	0.254804	0.213547	0.211766	0.358378	0.754899	0.671968	0.148266	0.334248	0.551043	0	1.18741	0.362424	0.390658	0.303396	0.620705	0.709201	0.437284	0.346687	0.362423	0.276043	0.292889	0.414213	0.340678	0.584251
VrnA1	0.254885	0.0747649	0.259495	1.2262	0.534889	1.79388	4.15277	3.05857	2.63666	6.76974	8.1124	7.18074	14.9995	16.9955	16.4151	41.7312	44.207	42.4826	28.6556	23.799	35.0251	27.8505	28.4769	26.052
LOC780642	0.261417	0.394359	0.130357	0	0	0.0689407	0.0608456	0.0311747	0	0.534095	0.372235	0.0676054	0.0267197	0.169783	0.295663	0.297657	0.149544	0.237123	0.206571	0.177004	0.563419	0.540862	0.314567	0.233105
LOC780647	0.282164	0.289684	0.287268	0.378821	0.45281	0.683662	0.43099	1.0305	0.533935	1.58533	1.85366	0.989667	1.03465	1.09573	1.20287	1.68672	0.741489	2.53809	2.14605	1.63827	1.06424	1.45947	0.957294	2.13865
LOC123166144	0.290172	0.226975	0.412651	0	0	0	0.0262649	0.13457	0.130154	0	0.116859	0	0.161476	0.195439	0.0589051	0	0.225935	0.136477	0.0713358	0.366752	0.194567	0.0667061	0.1207	0.114998
LOC780691	0.330307	0.58133	0.269026	1.89207	2.05504	1.55488	4.00929	4.13596	5.83366	4.82512	4.84866	5.65061	6.90077	6.33208	7.16121	9.56541	10.1184	7.93469	3.43487	1.09588	2.02653	7.27813	8.96501	6.74484
LOC123051061	0.400196	0.674985	0.902177	0.492511	0.444617	0.669516	0.427893	0.814299	0.959228	0.919835	1.11055	1.01878	1.19901	1.2698	1.24906	0.886035	0.926462	0.449975	0.802445	0.640169	1.61004	0.543369	0.983189	1.22669
LOC123045674	0.409528	2.44257	1.15154	0.64145	0.943674	0.189001	1.13986	1.82326	1.68766	0.697248	1.20603	0.741361	2.34407	1.37052	2.14071	2.0854	1.46908	1.58907	1.69895	1.19697	0.617846	1.94173	1.75671	1.15639
LOC123068758	0.440008	1.29804	1.68216	1.11396	1.00563	0.20887	0.163861	0.724117	0.215689	0.359588	0.558185	0.944467	0.557675	0.914476	0.329215	1.09108	1.00683	1.0244	0.945729	0.429016	1.07477	0.598237	1.50605	1.37885
LOC100136963	0.478682	0.315925	0.800631	1.04432	0.50227	1.40834	1.24297	1.37359	2.38528	2.13934	2.81935	2.08513	3.01816	2.7203	2.82408	4.68963	4.94179	5.38223	1.85344	2.15536	2.19662	3.74486	6.10406	3.94827
LOC100136966	0.483904	1.25721	1.60868	0.742476	0.853359	0.701882	1.63314	1.81777	1.53486	0.35309	0.563758	0.969858	1.97842	2.09522	2.52598	1.98968	1.69551	1.75573	2.29428	1.57272	1.52964	1.64479	1.94096	1.26367
LOC123156477	0.497036	0.0833112	0.0413083	0.413089	0	0	0.086765	0.0296365	0	0.834146	0	0.0321348	0.101605	0.188307	0.0432423	0.0943234	0.390954	0.112711	0	0	0	0.0734535	0	0.633152
LOC100125729	0.497363	0.700275	0.810176	0.771607	0.622153	0.42847	0.648272	0.304468	0.468485	1.86294	0.901349	0.930379	0.925217	1.15571	0.888492	1.61504	2.05801	1.8948	3.19129	1.85444	3.10149	1.40634	1.21027	1.86269
LOC123041886	0.61585	0.108388	0.035828	0.110242	0.0608186	0	0.326101	0.179933	0.155382	0	0.362725	0	0.15422	0.0933283	0.168774	0	0.0308261	0.0651721	0.170326	0.233514	0.0309706	0.159271	0.172915	0.082373
LOC123181529	0.626804	0.436666	0.433025	0.192848	0.522284	0.307355	0.287222	0.359726	0.454669	0.100048	0.656708	0.620534	0.462479	0.356206	0.345938	0.659179	0.352962	0.725498	0.975122	1.16977	0.827439	0.567365	0.806621	0.803448
LOC123053548	0.767797	1.06466	2.47703	0.999572	1.37862	0.90197	1.22252	1.3984	0.88054	1.53302	1.45469	1.23198	1.9227	1.63955	1.59406	2.03989	1.53727	1.77277	1.35131	0.893235	1.33387	1.98568	1.17588	2.08505
LOC123126988	0.912822	0.945023	1.40572	0.72089	0.450731	0.966456	0.852974	0.94129	0.894143	1.91982	1.43532	1.60386	0.979657	0.854407	1.01372	1.06994	1.10196	0.823933	0.861331	0.865296	1.32315	0.944298	1.13072	1.69975
LOC123164083	0.948362	1.16111	0.671664	0.664293	0	0.570884	0.10077	0.240941	0.665813	0	0.074725	0.111965	0.41302	0.468647	0.150666	0.219097	0.165113	0.523618	0.136846	0.0390863	0.663547	0.383894	0.540269	0.551513
LOC100037557	0.95789	1.00764	1.0761	1.18255	0.717632	0.853662	0.968688	1.29593	1.06673	5.43248	2.51412	2.66087	2.26874	1.52671	2.01158	1.08233	2.6784	3.42555	5.37155	7.29545	5.41515	2.97276	2.13305	3.15152
LOC542795	1.02682	0.0523818	0	0.439542	0	0.0412076	0.218214	0.0372678	0.135168	0	0.444988	0.202047	0.0958263	0.202967	0.0271885	0.0790743	0.178772	0.236224	0.59267	0.25392	0.224513	0.323287	0.208916	0.119428
LOC123138303 MADS-box transcription factor 22-like	1.15263	1.35239	0.853438	1.00038	1.79366	0.999417	2.87382	2.5075	5.14652	0.107041	0.538038	1.54913	2.14917	1.64087	0.595596	0.64958	0.664357	1.92205	1.12057	0.297986	2.35372	2.99899	3.26896	1.05894
LOC123056634 MADS-box transcription factor 4-like	1.60113	1.53073	1.48347	1.5923	2.16683	2.16207	1.81158	2.02961	2.72307	3.18036	2.87478	2.7643	3.01243	3.84181	4.42402	3.38735	3.29479	3.63979	2.42733	3.14795	3.28042	5.15305	3.80179	4.23029
LOC123180782 MADS-box transcription factor 58-like WM2	1.6355	0.398274	0.179524	0.690488	0.274271	0.256347	1.65914	0.669755	0.872005	3.08927	1.56586	0.754145	0.883145	1.00543	0.77051	0.16397	1.63729	0.195936	1.46794	1.17008	0.620741	1.18114	1.44405	0.385232
LOC123189307 MADS-box transcription factor 26-like	1.98004	6.27759	4.63217	1.66851	1.87219	1.88594	2.3852	2.69032	2.41283	1.85054	1.99458	1.51575	4.53637	4.5568	4.70152	3.29252	3.32123	3.33252	4.22948	2.98514	2.92368	4.07483	5.41157	4.02894
LOC543017 MADS-box transcription factor 32	1.9879	1.23222	1.96385	2.41708	1.92612	2.00797	1.46664	1.44027	2.08193	3.2568	2.03919	1.83327	2.30788	2.30203	1.4619	1.69405	2.14026	2.46091	2.73859	1.84884	2.11257	3.41447	2.10622	2.47496
LOC123110996 MADS-box transcription factor 13-like	2.03118	0.24236	0.520735	0.215692	0.645967	1.0804	0.841358	0.258646	0	0	0.592705	0.031161	0.0246316	0.130429	0.167728	0	0.448036	0.109296	2.17088	0.22844	0.0346259	0.0356138	0.193322	0.0920948
LOC123155767 MADS-box transcription factor 5-like	2.19589	1.33976	1.17529	0.19654	0.997536	0.526979	0.429324	0.439934	0.576194	0.314045	0.0795901	0.795034	0.597022	0.0998319	0.0534919	0.155574	0.131897	0.0464758	0.728779	0.37468	0.397546	0.272592	0.328825	0.117484
LOC123062016 MADS-box transcription factor 32-like	2.81806	3.90347	3.91646	3.57321	2.74434	1.66183	2.35946	2.5158	2.17253	2.75881	4.36227	3.47184	2.80036	2.49118	2.5028	2.94629	3.01705	4.43188	2.55467	2.0406	1.81084	2.99621	2.52756	2.89677
LOC123084680 MADS-box transcription factor 47-like	2.86951	1.90955	1.3953	3.10498	2.07248	3.75549	1.70959	1.82335	1.64249	7.74392	5.20028	3.33386	2.69657	2.98558	2.03445	3.56532	3.94452	5.66538	5.68563	7.63254	4.43685	3.63303	3.24678	5.8049
LOC100037558 MADS-box protein SOC1 WM18; AGL18	2.91405	2.06834	2.42783	3.76737	3.30412	4.18401	1.14298	2.13225	2.17846	6.7254	6.03077	3.58196	2.11068	1.98995	2.69486	2.07092	2.66512	5.36807	4.37794	6.0703	3.43748	3.46113	1.91921	5.87058
LOC100125700 MADS-box transcription factor 32 WM16; AGL14; AGL15	3.92465	2.10507	1.91356	0.836357	0.516774	0.931505	0.73078	0.873648	0.716722	0.57274	0.237082	1.42094	1.25691	1.07622	0.796706	0.529626	1.04771	1.34486	0.992401	1.59442	0.78947	0.502664	0.524732	0.799909
LOC123053398 MADS-box transcription factor 26-like	4.43355	6.01639	8.18076	3.98823	3.36117	3.49288	3.79414	4.54213	3.20893	4.41467	4.24055	3.52656	6.53647	6.73573	5.95918	4.83854	5.44711	6.3268	5.84605	4.26639	4.48172	7.55138	8.71796	9.36434
LOC100137002 MADS-box transcription factor 55 WM24A; WM24B; VRT-A2; TaSVP-A2	5.73317	7.27819	9.73269	46.0704	38.8902	46.0938	35.3474	37.4502	35.728	62.503	66.9387	55.9199	47.6993	50.4679	45.466	67.1425	60.2797	61.9972	30.0835	28.9849	27.3822	57.5585	52.2794	70.566
LOC123098707 MADS-box transcription factor 47-like WM28A	6.27272	4.24275	5.71001	6.506	5.32012	7.08404	5.38052	4.95907	5.36235	13.3434	9.42857	8.95072	7.7088	8.9188	8.51658	13.5937	11.2663	13.94	13.5114	16.4743	11.7273	12.8635	11.1198	14.3454
LOC780645 MADS-box transcription factor 1 AGL4; WM5B; MADS7; WLHS1-D	7.55928	4.47539	5.85019	1.2104	1.57523	2.43247	0.56496	1.04206	0.699906	1.45232	0.911195	1.78902	0.793909	0.945877	0.992523	0.890554	0.937262	1.94485	3.49084	4.47035	1.98794	0.86091	1.62267	1.45325
LOC780639 MADS-box protein SOC1	9.1067	6.16959	6.78317	6.51384	6.05829	7.5264	5.43207	5.82078	6.26811	8.60222	9.66742	9.24302	9.18734	7.96857	8.84111	7.76121	9.34551	11.5726	10.201	13.4726	8.6995	8.4747	5.31355	9.92121
LOC778396 MADS-box transcription factor 55	10.5448	12.7603	14.2357	48.1434	47.895	46.359	43.5793	53.1522	49.7244	53.5967	68.9152	62.3884	60.2251	58.5746	56.4983	70.0222	67.1261	63.9988	36.7035	36.1171	33.3694	62.4856	59.6266	68.1782
LOC780636 MADS-box transcription factor 47	22.1145	15.4162	19.2585	22.7867	23.1537	27.4997	17.1535	19.2013	17.8754	37.6863	28.3261	29.3764	25.858	22.8076	21.802	26.7778	27.7075	33.1176	30.279	37.0737	29.9999	27.9256	25.105	35.8481
LOC123145554 MADS-box transcription factor 22-like	27.8028	33.2361	28.2041	29.6988	25.7666	24.5341	30.2178	38.9828	39.4096	45.5282	37.6943	39.9611	43.4082	45.9709	43.1594	42.6557	47.2743	43.0244	37.5969	33.3082	36.2192	50.4409	48.4133	53.57
LOC780635 MADS-box transcription factor 22	50.227	42.7276	39.4143	40.0165	39.3975	41.1441	38.0836	43.9378	45.7628	43.1786	47.724	44.7057	49.7175	53.1341	52.5419	53.6912	53.3281	54.5326	47.1674	50.8769	44.8335	57.4246	59.12	57.3707
