# Supplementary material for: Transcriptome analysis during vernalization in wheat (Triticum aestivum L.)
Source: BMC Genom Data. 2023 Aug 10;24:43. doi: 10.1186/s12863-023-01144-3 (PMC10416481; doi:10.1186/s12863-023-01144-3)
Supplement: Supplementary file 7 — Additional file 7: Table S7. Differential expression patterns of plant hormone biosynthesis and signaling pathway related genes. [file 12863_2023_1144_MOESM7_ESM.xlsx]

## Sheet: abscisic acid
gene_id	v0	v7	v14	v21	v28	v35	v42	V42N7	DESCRIPTION
LOC123105343	0.0142666	0.0314335	0.0317629	0.0861334	0.370779	0.340078	0.189264	0.0442082	abscisic aldehyde oxidase
LOC123105344	2.34545	3.25792	2.88736	6.14484	6.34805	0.606581	4.92908	0.250542	abscisic aldehyde oxidase
LOC123123132	0.00616116	0.0331288	0.0187125	0.102713	0.134748	1.26492	0.091131	0.0338919	abscisic aldehyde oxidase
LOC123149475	0.709745	1.0741	0.842031	1.42647	1.34811	3.52439	1.42917	4.01621	abscisic aldehyde oxidase
LOC100682449	2.70131	4.31882	3.67023	4.94652	4.74169	3.50869	4.59441	0.829799	abscisic_acid hydroxylase
LOC123103964	1.12825	1.78838	0.973087	2.33356	2.57848	1.50891	2.80989	0.265576	abscisic_acid hydroxylase
LOC123137905	6.5217	10.7537	6.16966	8.73788	7.75242	2.25414	9.31992	13.0992	abscisic_acid hydroxylase
LOC123043911	89.1628	176.009	62.0619	85.9775	82.2312	16.7352	68.455	21.4168	abscisic_acid perception modulator (ABAR)
LOC123051777	73.4606	177.571	48.2001	86.4177	74.3081	12.6375	62.0524	16.6003	abscisic_acid perception modulator (ABAR)
LOC123187682	80.4525	179.94	56.8916	83.644	79.5466	15.8223	65.6231	23.816	abscisic_acid perception modulator (ABAR)
LOC123119438	0.121274	0.28167	0.0790876	0.529419	0.352762	0.602397	0.357849	0.544821	abscisic_acid perception modulator (SOAR)
LOC100873136	9.70711	7.84082	7.37141	8.3242	9.11846	11.5429	9.87481	73.582	abscisic_acid receptor recruitment factor (CAR)
LOC123047303	7.06916	5.43033	6.56632	5.37185	8.11991	3.17495	7.31391	1.58834	neoxanthin biosynthesis cofactor (NXD1)
LOC123122963	42.2885	27.976	29.1879	26.1229	26.4081	5.19745	38.0909	4.71507	neoxanthin biosynthesis cofactor (NXD1)
LOC123181225	6.09537	3.82914	2.92969	3.71086	2.81604	1.46475	5.19105	1.43195	neoxanthin biosynthesis cofactor (NXD1)
LOC123058737	1.22402	1.75523	3.62445	1.62628	1.23386	0.646481	1.12055	0.259583	receptor component PYL/RCAR of cytoplasm-LOCalized abscisic_acid receptor complex
LOC123065220	1.05086	0.230468	0.611636	0.261692	0.161548	0.889042	0.420025	0.976238	receptor component PYL/RCAR of cytoplasm-LOCalized abscisic_acid receptor complex
LOC123065865	0.902396	1.7784	2.8988	2.99832	1.53022	0.454888	1.74117	0.189215	receptor component PYL/RCAR of cytoplasm-LOCalized abscisic_acid receptor complex
LOC123074933	0.552594	0.943327	2.14085	0.807778	0.308459	0.0435411	0.467984	0	receptor component PYL/RCAR of cytoplasm-LOCalized abscisic_acid receptor complex
LOC123157475	0.049488	0.0108219	0.0679412	0.0471558	0.0220824	0.221656	0	0.0838293	receptor component PYL/RCAR of cytoplasm-LOCalized abscisic_acid receptor complex
LOC123064864	9.74832	15.6008	16.6707	17.3616	20.325	4.495	20.6123	3.37386	regulatory phosphatase component of cytoplasm-LOCalized abscisic_acid receptor complex
LOC123149832	2.61035	1.75915	2.95104	1.67891	2.00961	1.60307	2.06992	0.804317	regulatory phosphatase component of cytoplasm-LOCalized abscisic_acid receptor complex
LOC123045605	101.199	154.376	107.802	174.953	160.29	17.884	148.848	10.7796	zeaxanthin epoxidase (ABA1)
LOC123053443	142.423	203.618	150.019	228.691	219.297	29.8402	201.15	19.16	zeaxanthin epoxidase (ABA1)
LOC542878	138.952	177.495	149.129	192.836	181.198	29.6115	174.992	22.195	zeaxanthin epoxidase (ABA1)

## Sheet: ethylene
gene_id	v0	v7	v14	v21	v28	v35	v42	V42N7	DESCRIPTION
LOC123094574	0	0	0.029052	0.0115465	0	0.276757	0	0.601114	1-aminocyclopropane-1-carboxylate (ACC) oxidase
LOC123103933	5.90877	4.99592	3.50911	6.08117	8.6831	2.60398	8.2672	1.09598	1-aminocyclopropane-1-carboxylate (ACC) oxidase
LOC123103934	7.84319	7.4478	5.11842	7.54854	7.65387	3.60455	9.73236	2.538	1-aminocyclopropane-1-carboxylate (ACC) oxidase
LOC123112163	23.481	35.6117	6.88956	27.0385	10.3407	45.9543	37.6436	23.0941	1-aminocyclopropane-1-carboxylate (ACC) oxidase
LOC123112607	15.3538	24.4744	21.8753	32.5065	43.3068	116.32	32.0667	191.759	1-aminocyclopropane-1-carboxylate (ACC) oxidase
LOC123112615	4.51864	12.046	9.08092	14.5959	16.329	24.0298	12.3268	64.6489	1-aminocyclopropane-1-carboxylate (ACC) oxidase
LOC123145648	0.700394	0.457408	1.6482	1.16194	1.3347	0.462627	1.51223	0.119899	1-aminocyclopropane-1-carboxylate (ACC) oxidase
LOC123145650	2.13971	2.28029	4.10495	3.67436	8.71216	33.0989	6.13711	3.41466	1-aminocyclopropane-1-carboxylate (ACC) oxidase
LOC123166803	0	0.0193285	0	0.194569	0.0539377	0	0.0923872	0.332429	1-aminocyclopropane-1-carboxylate (ACC) oxidase
LOC123180499	16.6004	30.0942	25.8275	33.5187	54.3976	176.388	35.7353	322.785	1-aminocyclopropane-1-carboxylate (ACC) oxidase
LOC123180500	10.1214	15.2741	10.0215	16.6878	22.5314	62.0438	18.2076	218.117	1-aminocyclopropane-1-carboxylate (ACC) oxidase
LOC123191167	13.9475	16.2861	15.5335	24.1194	23.6449	76.6449	26.7137	243.782	1-aminocyclopropane-1-carboxylate (ACC) oxidase
LOC123191186	13.9861	21.5757	14.5102	30.4541	28.0543	80.4671	30.8067	321.192	1-aminocyclopropane-1-carboxylate (ACC) oxidase
LOC123046237	0.812765	1.06957	0.701472	1.86367	2.12768	0.771933	2.47496	7.13241	1-aminocyclopropane-1-carboxylate (ACC) synthase
LOC123189996	0.40202	0.504232	0.479806	0.595391	0.737026	0.817728	0.562026	2.34461	1-aminocyclopropane-1-carboxylate (ACC) synthase
LOC543237	0.333521	0.784905	0.236229	1.20562	1.56778	1.95447	0.903979	11.2241	1-aminocyclopropane-1-carboxylate (ACC) synthase
LOC123138421	0.00441698	0.0254789	0.0268059	0.0166034	0.0252659	0.439542	0.0308035	0.433882	ethylene receptor protein (ETR/ERS)
LOC123041439	0.338991	0.0823504	0.304448	0.344189	0.177857	1.31007	0.602356	1.65906	ethylene signal modulator (ARGOS)
LOC123080101	0.0783089	0.0854356	0.0749571	0.20689	0.0536389	0.0444038	0.126219	0.866002	ethylene signal modulator (ARGOS)
LOC123147578	5.31904	2.83454	0.840223	7.52914	3.98883	0.958784	5.3111	0.484128	ethylene signal modulator (ARGOS)
LOC123162244	3.99898	2.24071	0.624598	4.73323	1.84254	0.760798	4.2084	0.0223044	ethylene signal modulator (ARGOS)
LOC123185517	0.980162	1.43399	0.147986	2.78371	0.409954	2.63696	3.24922	1.95032	ethylene signal modulator (ARGOS)
LOC123087171	0.532686	0.846572	0.289633	0.716856	0.550517	2.17452	0.541447	4.12993	ethylene signal transducer (EIN2)
LOC123095803	0.473342	0.752537	0.414313	0.615262	0.4707	4.70389	0.493327	12.0885	ethylene signal transducer (EIN2)
LOC123150237	0.871007	1.42697	1.72793	1.97198	1.86682	4.87744	1.95024	6.2124	regulatory EIN2-stabilizing factor (MHZ3)
LOC123171580	9.21995	23.8534	5.17073	25.5932	9.36663	20.7858	35.7874	16.944	substrate(EIN3) adaptor of regulatory SCF ubiquitin ligase (EBF)

## Sheet: gibberellin
gene_id	v0	v7	v14	v21	v28	v35	v42	V42N7	DESCRIPTION
LOC100286848	0.0179386	0.145155	0.167973	1.29865	2.60864	0.140371	1.53051	0.0116599	ent-copalyl diphosphate synthase
LOC100415837	0.010241	0.0596282	0.170361	0.58791	1.53752	0.115491	0.756899	0.0130181	ent-copalyl diphosphate synthase
LOC123048255	0	0.0603184	0.0715674	0.648514	1.51482	0.062419	0.638159	0	ent-copalyl diphosphate synthase
LOC123089307	0	0.00388633	0.0295114	0	0	0.0725768	0.0607309	1.0121	ent-copalyl diphosphate synthase
LOC123107348	0.467346	0.414494	0.940704	0.76645	0.912229	1.5698	1.07747	4.21336	ent-copalyl diphosphate synthase
LOC123166683	0.0136002	0.0469316	0.0687676	0.0874175	0.0930368	0.110237	0.0592396	0.567333	ent-copalyl diphosphate synthase
LOC100873130	0.0878276	0.270666	0.265722	1.72465	3.15235	0.629517	1.4681	0.278098	ent-kaurene synthase
LOC100873133	0.088846	0.0668359	0.0259835	0.119151	0.0997711	1.18746	0.106857	0.100743	ent-kaurene synthase
LOC100873147	0.0186687	0.245807	0.161216	1.42217	2.67306	0.0846338	1.81866	0.133985	ent-kaurene synthase
LOC123041882	0.0520457	0.134921	0.0848618	0.293142	0.146574	0.747982	0.137037	0.207448	ent-kaurene synthase
LOC123048259	0.0229864	0.0761063	0.10339	0.481241	1.04337	0.136164	0.454143	0.0287159	ent-kaurene synthase
LOC123054327	5.0629	3.97898	5.07683	5.21995	9.38929	3.89974	5.7276	0.880841	ent-kaurene synthase
LOC123184297	0.223214	0.292875	0.0536245	0.747961	0.259904	0.0671818	0.451762	0	ent-kaurene synthase
LOC123191849	0.118837	0.0992966	0.193368	0.0443962	0.473669	0.331277	0.143672	0	ent-kaurene synthase
LOC123046473	0.0609861	0.440787	0.691502	3.25135	6.16222	0.785792	3.91725	0.198925	ent-kaurenoic_acid oxidase
LOC123148035	1.89353	2.86094	3.68061	4.00917	4.00578	26.9508	3.96403	12.6432	ent-kaurenoic_acid oxidase
LOC123168202	0.327734	0.499654	0.364218	0.328287	0.326424	1.75376	0.39766	3.44486	ent-kaurenoic_acid oxidase
LOC101290635	0.0945208	0.65409	1.0718	3.21439	5.02231	1.35889	5.53862	0.203452	gibberellin 2-oxidase
LOC101290665	6.95148	4.07543	7.57029	4.13295	4.25954	2.27748	3.17219	0.66497	gibberellin 2-oxidase
LOC101664699	5.58437	2.19272	4.33181	1.97865	2.1018	1.70002	2.16981	1.16895	gibberellin 2-oxidase
LOC123060640	0.554046	0.578331	1.26509	0.917125	1.02974	0.970133	1.21735	0.0378292	gibberellin 2-oxidase
LOC123062094	1.03337	1.91241	2.81271	8.74091	10.6526	2.65689	12.6188	0.508728	gibberellin 2-oxidase
LOC123096101	0.334392	0.249987	0.19367	0.0745547	0.319728	0.163489	0.185793	1.90576	gibberellin 2-oxidase
LOC123116170	0.550616	0.14856	0.0986379	0.211509	0.0367935	0.0805342	0.142067	0.0809477	gibberellin 2-oxidase
LOC123180778	4.70315	2.98087	3.48461	2.43736	1.67858	0.415248	2.28258	0.720809	gibberellin 2-oxidase
LOC123056499	0.419661	0.74315	0.899911	0.347017	0.251359	2.00987	0.255859	0.382782	gibberellin 20-oxidase
LOC123060485	1.96204	2.49412	3.48597	1.63371	1.09536	0.482363	0.937096	0.364426	gibberellin 3-oxidase
LOC123060271	0.0338588	0.0152713	0.0342635	0.268252	0.654637	0.0957631	0.0848681	0.0176063	gibberellin modification enzyme (ELA)
LOC123096509	0	0.072281	0.11191	0.0876905	0.115327	0.737659	0.0782421	0.0543419	gibberellin modification enzyme (ELA)
LOC123078665	0.119817	0.261933	0.183265	0.55385	0.196308	0.0507754	0.458127	0.990082	gibberellin signal transducer (DELLA)
LOC123090479	0.925922	0.637019	0.521488	1.30976	0.853676	0.912572	1.31905	0.223598	gibberellin-A12 hydration enzyme (GAS2)
LOC123068514	19.1055	16.292	15.8974	26.2523	18.1809	6.65957	17.6822	4.60378	substrate adaptor of regulatory SCF ubiquitin ligase (SLY)

## Sheet: jasmonic acid
gene_id	v0	v7	v14	v21	v28	v35	v42	V42N7	DESCRIPTION
LOC123084716	1.92087	3.91465	3.70562	5.91657	6.90766	1.99554	5.37811	0.860586	13-lipoxygenase (LOX)
LOC123101959	33.3802	33.5964	10.8382	13.0755	10.3309	62.7436	17.7039	6.07293	13-lipoxygenase (LOX)
LOC123110078	13.2437	15.7681	4.43638	6.78165	3.96375	29.493	7.28419	4.01664	13-lipoxygenase (LOX)
LOC123119080	49.0063	48.2725	15.9782	19.0025	11.7683	71.1868	20.991	8.39458	13-lipoxygenase (LOX)
LOC123119305	0.195093	0.0602271	0	0.00278392	0.0142513	25.0036	0.0227433	0.463759	13-lipoxygenase (LOX)
LOC123142935	0.188384	0.218246	0.308569	0.12549	0.0192907	0	0.0562502	0.0422145	13-lipoxygenase (LOX)
LOC123159032	0.0367817	0.0865286	0.0891963	0.118438	1.04451	0.0234544	0.287357	0.0588553	13-lipoxygenase (LOX)
LOC123169172	0.122986	0.338118	0.214403	0.886955	2.35459	0.18823	0.851513	0.193095	13-lipoxygenase (LOX)
LOC123085112	0.993948	1.39558	0.598619	0.929259	0.382574	3.5726	0.677003	0.13528	allene oxidase synthase (AOS)
LOC123100130	1.31454	1.06088	0.624142	0.45252	0.381255	5.84777	0.640109	0.150214	allene oxidase synthase (AOS)
LOC123105146	0.811066	0.857333	0.840767	1.11421	1.19677	2.08291	1.06024	6.04738	allene oxidase synthase (AOS)
LOC123113437	1.20302	1.96804	1.59397	2.76849	2.38777	3.49073	2.44812	6.71025	allene oxidase synthase (AOS)
LOC123127315	0.0233482	0.111657	0.128445	0.15082	0.0835841	0.11061	0.0908395	2.6293	allene oxidase synthase (AOS)
LOC123144392	0.00678604	0.00632911	0	0.0216986	0	0.00838765	0.0366392	0.498567	allene oxidase synthase (AOS)
LOC543090	0.523949	0.980991	0.513474	0.500983	0.139058	2.47842	0.440109	0.206339	allene oxidase synthase (AOS)
LOC123085570	0.0781175	0.40513	0.237373	0.287027	0.452545	1.41937	0.371761	0.99711	jasmonic_acid oxidase (JOX/JAO)
LOC123092461	0.0547332	0.136119	0.246795	0.138504	0.18446	1.94743	0.104948	0.475061	jasmonic_acid oxidase (JOX/JAO)
LOC123097785	0.295124	0.354989	0.140531	0.179795	0.253728	2.55633	0.150896	1.01064	jasmonic_acid oxidase (JOX/JAO)
LOC123062516	0.036487	0.0668494	0.0184696	0.0417867	0.166541	0.0319928	0.0667498	0	jasmonic_acid transporter (JAT)
LOC123071334	0.0274332	0.0714856	0.092542	0.111645	0.207861	0.0513019	0.12625	0.040921	jasmonic_acid transporter (JAT)
LOC123079670	0.100196	0.0535021	0.0842017	0.0637035	0.331093	0.016379	0.142982	0.025317	jasmonic_acid transporter (JAT)
LOC123092528	0	0.106753	0.0944994	0.243584	0.250764	0.081675	0.250413	0	jasmonic_acid transporter (JAT)
LOC123097844	0.0421044	0.113836	0.0274659	0.233747	0.185666	0.181272	0.23833	0	jasmonic_acid transporter (JAT)
LOC123106463	0.993587	2.32388	1.19339	2.45802	2.42743	1.22877	2.18191	0.237455	jasmonic_acid transporter (JAT)
LOC123106656	0.0896774	0.211881	0.117369	0.0326217	0.103662	0	0.0550245	0	jasmonic_acid transporter (JAT)
LOC123110690	1.60721	2.21027	1.87428	1.28432	0.795422	0.00584793	0.89054	0.0135302	jasmonic_acid transporter (JAT)
LOC123124435	0.193531	0.293296	0.182265	0.149903	0.0450167	0	0.0628702	0	jasmonic_acid transporter (JAT)
LOC123180115	4.74024	10.1587	4.79935	8.23454	7.0358	2.20506	6.1418	1.01804	jasmonic_acid transporter (JAT)
LOC123058066	0.288508	0.378462	0.930868	0.530363	0.964705	2.21936	0.521242	2.21273	jasmonoyl-amino_acid carboxylase (CYP94C)
LOC123062662	0.134087	0.169638	0.283173	0.402965	0.483983	2.07067	0.274518	3.44578	jasmonoyl-amino_acid carboxylase (CYP94C)
LOC123071482	0.0655009	0.0794173	0.0945737	0.149564	0.208694	1.27752	0.100125	3.3788	jasmonoyl-amino_acid carboxylase (CYP94C)
LOC123079819	0.0777724	0.055569	0.0517333	0.0841508	0.245304	0.581847	0.16965	0.580331	jasmonoyl-amino_acid carboxylase (CYP94C)
LOC123096647	0	0	0.0153419	0.0379334	0	0.159986	0.00793176	0.121758	jasmonoyl-amino_acid carboxylase (CYP94C)
LOC123103009	0	0.00671032	0.00745581	0.10483	0.0489868	0.023425	0.0467035	0.910999	jasmonoyl-amino_acid carboxylase (CYP94C)
LOC123111159	0.0149073	0	0.022638	0.0504299	0.0705026	0	0.0457442	0.609727	jasmonoyl-amino_acid carboxylase (CYP94C)
LOC123120219	0.0380775	0.0648207	0.120979	0.0948241	0.112212	0.0512408	0.100963	2.69221	jasmonoyl-amino_acid carboxylase (CYP94C)
LOC123135087	0.0731407	0.0313016	0.158349	0.184781	0.0773241	1.20253	0.0961993	0.280704	jasmonoyl-amino_acid carboxylase (CYP94C)
LOC123182186	0.457784	0.639692	0.63176	1.06584	0.794799	3.35454	0.585632	1.88534	jasmonoyl-amino_acid carboxylase (CYP94C)
LOC123064325	0.00828646	0.0654609	0.0409047	0.209422	0.134559	0.731331	0.157117	0.180906	jasmonoyl-amino_acid hydroxylase (CYP94B)
LOC123142111	0.0365172	0.0560179	0.200088	0.254742	0.325453	0.698444	0.139218	0.854734	jasmonoyl-amino_acid hydroxylase (CYP94B)
LOC123182780	0.0141927	0.0967554	0.0969935	0.235506	0.143454	0.646568	0.136234	0.677334	jasmonoyl-amino_acid hydroxylase (CYP94B)
LOC123093611	0.779929	0.800586	1.08133	1.19059	0.770097	4.82481	1.27309	4.39647	OPC-8:CoA synthetase (ACS)
